# Supplementary material for: Multi-omics reveals novel forage advantages of Potentilla anserina Linnaeus in high-salt habitats
Source: Front Microbiol. 2025 Dec 3;16:1659904. doi: 10.3389/fmicb.2025.1659904 (PMC12709920; doi:10.3389/fmicb.2025.1659904)
Supplement: Supplementary file 1 [file Table_1.XLSX]

## Sheet: Sheet1
Volatile metabolites in Juema
Formula	Compounds	Class I	CAS	NIST_RI	HF_1	HF_2	HF_3	DF_1	DF_2	DF_3	HS_1	HS_2	HS_3	DS_1	DS_2	DS_3	HD_1	HD_2	HD_3	DD_1	DD_2	DD_3
C8H14O2	2-Octenoic acid	Acid	1470-50-4	1253	9729.64	9388.73	7557.05	6749.89	7583.87	5326.67	6629.49	7319.25	12365.2	12877.9	11194	12348.1	12478.6	13182.2	15584.6	33799.1	14703.8	15565.6
C5H11NO2	5-Aminovaleric acid	Acid	660-88-8	1249	105207	89587.8	89013.4	88201.6	82999	76638.6	105619	133913	107529	131235	122277	114618	74830.3	70937.6	85682.8	93013.6	72752.5	66910.7
C10H18O2	6-Octenoic acid, 3,7-dimethyl-	Acid	502-47-6	1314	3894.56	7866.79	6736.84	2282.34	7504.06	6137.45	3175.07	4039.8	3402.52	4016.3	5919.97	4219.56	5282.15	3642.02	3348.66	7694.48	3175.38	2374.04
C6H5NO2	Niacin	Acid	59-67-6	1242	34589.7	28961.1	29224.5	29166.7	28132.2	22887.9	35441.2	46629.4	36007.1	51264.2	50551.9	47352	18390.6	22165.3	25320	58178.1	49350.9	49258.5
C8H14O2	Cyclohexaneacetic acid	Acid	5292-21-7	1236	182384	153027	154602	150279	144653	135069	212184	268697	223124	259406	242825	232223	114216	121579	134757	152758	127289	117383
C3H4O3	Propanoic acid, 2-oxo-	Acid	127-17-3	1249	42820.2	35334.5	36502.9	35664.7	34322.3	31235.5	43717.9	59456.9	45756.4	61289.7	56608.5	55216.6	28374.7	25968.7	36042.8	33011.7	30102.6	27866.4
C5H6O3	4,5-Dihydro-3-furoic acid	Acid	98021-62-6	1198	6092.54	4676.19	5927.99	3597.18	3808.03	3313.29	9566.12	9790.06	8395.34	6049.85	6120.81	6041.14	9106.79	9251.91	2633.79	8021.03	9543.18	3167.59
C5H6O4	2-Butenedioic acid, 2-methyl-, (E)-	Acid	498-24-8	1317	42730.6	39028.9	38607.1	23217.7	36180.7	27346.2	33640.1	34365.7	26937.3	43398.8	45597	47326.1	17090.1	19268.5	69040.5	109245	82286	84730
C5H10O2	Butanoic acid, 3-methyl-	Acid	503-74-2	850.497394599716	44060.8	41779.4	43299.1	40217.6	42017	41041.2	43400.7	41011.1	34451.8	47359.3	38877.1	42107.4	34848.6	37683.6	32418.1	25598.9	35350.2	33185.4
C9H18O2	4-Methyloctanoic acid	Acid	54947-74-9	1232.30852211435	46974.6	107146	105631	94377.4	102063	79520.4	64709.8	81613.6	61557.4	78889.7	77469.8	70566.5	44246.4	44658.8	50236.1	72026.5	60997	57701.5
C8H8O3	Benzoic acid, 2-methoxy-	Acid	579-75-9	1482.86693318104	198481	137962	176105	138124	133605	107366	97851.7	129661	106364	145507	144071	101601	700143	813599	886580	831237	749279	731377
C8H15NO2	Cycloheptanecarboxylic acid, 1-amino-	Acid	6949-77-5	1482	11374.1	7237.7	5042.56	7089.67	3643.26	6372.28	5923.21	7451.7	6572.21	8621.69	7508.32	6805.35	16924.8	18193.7	19189.2	19112.6	17116.1	18907.7
C9H8O4	Caffeic acid	Acid	331-39-5	1478	125960	105238	110641	82594.7	78978.3	79700.3	45081.5	60831.2	51754.2	64547.4	61258.1	51120.8	138300	167387	180940	154029	115533	129256
C8H16O2	2-Methylheptanoic acid	Acid	1188-02-9	1140	311694	346266	273649	271065	289917	143896	174878	204994	218621	292862	330966	369369	303758	290314	418811	346385	250676	239155
C5H6O5	2-Oxopentanedioic acid	Acid	328-50-7	1404	91956.3	60201.9	62922.5	42988.1	58341.7	52896.6	134178	171958	146660	316620	312130	218126	69576.9	100156	104071	68639	49431.9	69316.7
C4H6O2S2	Acetic acid, [(1-thioxoethyl)thio]-	Acid	17930-82-4	1324	73581.2	71916.9	56266.1	55730.8	67065	34402.6	38331.8	50106	53154.4	68995.2	83747.8	80857.5	69526.8	71199	93257.4	83590.1	52179.5	52393.7
C6H13NO2	Aminocaproic acid	Acid	60-32-2	1323	20965.5	15811.8	16600.3	14744.4	13061	10008.5	13790	17570.1	12889.1	20348.2	20239.5	22489.2	11300	18383.5	23305.1	25051.2	19313.8	24096.2
C7H7NO2	Benzoic acid, 3-amino-	Acid	99-05-8	1510	73627.4	60715.8	67389.2	101324	80915	76161.3	27265.9	87603.7	32766.7	8713.45	1742.69	1742.69	22126.1	27770.2	29706.5	155946	145096	144020
C6H10O2	2-Pentenoic acid, 2-methyl-, (E)-	Acid	16957-70-3	1021	938846	957806	961922	1.03221e+06	1.03626e+06	850780	88600.2	88600.2	88600.2	88600.2	88600.2	88600.2	927276	938834	1.00903e+06	477057	443001	456713
C6H11NO2	Cyclopentanecarboxylic acid, 1-amino-	Acid	52-52-8	1291	46424.6	36881.1	37113.1	20706.9	36216.1	28114.6	47641.7	55986.1	41342.4	53168	58482.3	62672	32886	30705.3	35733.9	4141.38	4141.38	4141.38
C8H8O3	Benzeneacetic acid, 2-hydroxy-	Acid	614-75-5	1488	47617.2	48434.3	40164	63903.3	51647	60526.9	22967.9	30439.3	24918.4	4593.57	4593.57	4593.57	23617.8	26985.2	31095.4	177589	142622	145966
C8H9NO2	Benzoic acid, 2-amino-4-methyl-	Acid	2305-36-4	1538	380389	372955	404170	409464	335285	320562	42511	62551.6	53474.3	30207.9	30155.4	25652.3	15973.8	15564.4	14845.7	2969.14	2969.14	2969.14
C6H12O2	Pentanoic acid, 3-methyl-	Acid	105-43-1	953.069719042664	5249.75	6849.53	5734.41	1049.95	1049.95	1049.95	7470.19	8570.16	8593.12	42892	43829.2	40304.5	21530.5	21552.6	23669.6	13917.4	11693	12505.7
C10H18O2	trans-2-Decenoic acid	Acid	334-49-6	1392	23105.6	1816.9	18412.9	1816.9	1816.9	12985.9	28266.1	1816.9	13196.6	55543.5	54959.9	53988.2	9084.52	11635.1	12314	12182.6	12068.6	13697
C5H8N2O3	Propanoic acid, 2-acetylhydrazono-	Acid	64096-81-7	1359	12728.1	8084.19	9752.51	6308.45	7225.42	5414.85	18910.2	15116	22009.7	22980.8	40198.7	23682.8	930.344	4651.72	14765.6	930.344	930.344	930.344
C8H9NO2	2-Amino-5-methylbenzoic acid	Acid	2941-78-8	1543	18864.4	14699.2	15838.3	16526.7	12187.8	12541.6	1732.36	3347.99	2314.85	1566.39	1861.8	1470.09	768.675	153.735	153.735	153.735	153.735	153.735
C8H8O3	Benzeneacetic acid, .alpha.-hydroxy-, (R)-	Acid	611-71-2	1454	16517.4	16149.7	13324.1	6525.77	1046.04	1046.04	7611.29	9554.18	5230.21	1046.04	1046.04	1046.04	45657	61672.4	74023.9	94687	91786	95821.1
C6H10O2	2-Pentenoic acid, 2-methyl-	Acid	3142-72-1	974	938846	957806	961922	1.03221e+06	1.03626e+06	850780	88600.2	88600.2	88600.2	88600.2	88600.2	88600.2	927276	938834	1.00903e+06	477057	443001	456713
C6H10O3	4-Methyl-2-oxovaleric acid	Acid	816-66-0	979	73394.1	72754.1	75675.6	83366.1	82896.5	68823.8	5273.67	5273.67	5273.67	5273.67	5273.67	5273.67	65554.1	59285.3	62453.8	32471.6	27754.3	26368.3
C4H9NO2	.alpha.-Aminoisobutanoic acid	Acid	62-57-7	965	8177.76	8177.76	8177.76	8177.76	8177.76	8177.76	46199.4	47776.1	40888.8	48157.6	69315.5	69665.4	68041.4	68036.1	65066	76957.3	63709	58292.4
C7H14O2	Heptanoic acid	Acid	111-14-8	1079.91407089151	3991.23	3991.23	3991.23	3991.23	3991.23	3991.23	26456.7	34289.3	26649.6	42825.4	44425.6	44336.1	20165.6	19956.1	21957.3	25349.3	28500.1	28540.7
C9H8O2	2-Propenoic acid, 3-phenyl-	Acid	621-82-9	1427.5271273558	11382.6	8976.72	7742.17	10985.7	11543.3	8760.72	1548.43	1548.43	1548.43	1548.43	1548.43	1548.43	23080.3	23965.4	30779.8	32807	27883.4	29191
C6H8O4	2-Furancarboxylic acid, tetrahydro-3-methyl-5-oxo-	Acid	22073-04-7	1435	13406.8	12595.9	13956.7	9527.6	12501.9	10040	11077.3	16296.6	12354.6	18153.6	17466	18104.4	1905.52	1905.52	1905.52	1905.52	1905.52	1905.52
C13H18O2	(4,4-Dimethyl-2,4,5,6-tetrahydro-1H-inden-2-yl)acetic acid	Acid	113522-67-1	1711	2975.91	407.327	2036.64	407.327	407.327	407.327	9402.91	11102.6	12591.4	407.327	407.327	407.327	15927.5	18650.2	14035.8	2987.08	2501.08	2372.93
C8H16O2	Hexanoic acid, 2-ethyl-	Acid	149-57-5	1124.86631016043	1851.58	1851.58	1851.58	1851.58	1851.58	1851.58	31535.9	41769.9	33252	58783	58409.1	61626.5	1851.58	1851.58	18288	16070.7	9257.88	9802.14
C3H6O3	Propanoic acid, 3-hydroxy-	Acid	503-66-2	971	19028.6	19416.2	17637.8	16804.4	17139.9	12836.9	3008.59	3730.74	3293.35	9149.24	601.719	601.719	601.719	601.719	601.719	601.719	601.719	601.719
C8H16O2	Valproic Acid	Acid	99-66-1	1116	1543.19	1543.19	1543.19	1543.19	1543.19	1543.19	24827	30874.1	14270.2	13934.6	14215.2	15672.9	7715.97	1543.19	1543.19	1543.19	1543.19	1543.19
C7H5ClO2	Benzoic acid, 3-chloro-	Acid	535-80-8	1347	638.364	638.364	638.364	638.364	638.364	638.364	638.364	638.364	638.364	638.364	638.364	638.364	8594.86	9706.82	3191.82	22866	14444.9	19313.8
C5H11NO2	4-(Methylamino)butyric acid	Acid	1119-48-8	1075	6282.12	6282.12	6282.12	6282.12	6282.12	6282.12	6282.12	6282.12	6282.12	6282.12	6282.12	6282.12	34851.6	31410.6	37141.4	219355	183886	191833
C6H12O3	.alpha.-Hydroxyisocaproic acid	Acid	498-36-2	1124	4774.76	4774.76	4774.76	4774.76	4774.76	4774.76	4774.76	4774.76	4774.76	4774.76	4774.76	4774.76	23873.8	24606.6	26588.1	66726.5	82053.8	79929.8
C7H7NO3	Aminosalicylic Acid	Acid	65-49-6	1309	2227.31	2227.31	2227.31	2227.31	2227.31	2227.31	2227.31	2227.31	2227.31	2227.31	2227.31	2227.31	11885.5	11136.5	14968.9	77491	65143.9	59273.3
C7H12O2	Cyclohexanecarboxylic acid	Acid	98-89-5	1121.30620985011	3091.44	3091.44	3091.44	3091.44	3091.44	3091.44	46594.2	60309.2	46690.4	72325.3	73971.1	81343.2	3091.44	3091.44	3091.44	3091.44	3091.44	3091.44
C8H14O2	2-Octenoic acid, (E)-	Acid	1871-67-6	1206.74217907228	9729.64	9388.73	7557.05	6749.89	7583.87	5326.67	6629.49	7319.25	12365.2	12877.9	11194	12348.1	12478.6	13182.2	15584.6	33799.1	14703.8	15565.6
C7H5ClO2	Benzoic acid, 4-chloro-	Acid	74-11-3	1336	638.364	638.364	638.364	638.364	638.364	638.364	638.364	638.364	638.364	638.364	638.364	638.364	8594.86	9706.82	3191.82	22866	14444.9	19313.8
C7H5ClO2	Benzoic acid, 2-chloro-	Acid	118-91-2	1373	638.364	638.364	638.364	638.364	638.364	638.364	638.364	638.364	638.364	638.364	638.364	638.364	8594.86	9706.82	3191.82	22866	14444.9	19313.8
C10H16O	Hotrienol	Alcohol	20053-88-7	1106	526052	644571	456631	669787	459925	530585	726241	953731	786628	1.04994e+06	1.00683e+06	990153	382178	431199	654161	206503	354701	174372
C10H22O	3-Octanol, 3,7-dimethyl-	Alcohol	78-69-3	1100	268003	109008	62400.4	119010	60544.6	87557	154894	195192	152424	178255	190244	187907	89694.2	93363.4	102931	64773.4	65262.4	60256.9
C10H18O2	2H-Pyran-3-ol, 6-ethenyltetrahydro-2,2,6-trimethyl-	Alcohol	14049-11-7	1173	221441	149691	153931	135459	151338	129209	391334	496717	381636	426939	439444	404983	266759	293366	310477	511304	462343	455840
C10H18O2	2-Furanmethanol, 5-ethenyltetrahydro-.alpha.,.alpha.,5-trimethyl-, cis-	Alcohol	5989-33-3	1074	84142	81067	80101.6	66371.9	67581.5	53488.3	283774	365699	287217	685447	713238	686317	171847	167000	173410	311369	229541	230004
C10H18O2	(E)-2,6-Dimethylocta-3,7-diene-2,6-diol	Alcohol	51276-34-7	1191	82192.5	71130.7	70139.3	54469.1	56069.6	47640.7	217274	291370	225547	103522	286834	295350	36947	55480	43015.6	224457	92853.9	196245
C7H8S	Benzenethiol, 2-methyl-	Alcohol	137-06-4	1100	114881	103674	104080	105626	101534	80242.2	70700.9	123362	72388.4	118413	91259.8	114937	102724	109761	126416	51253.1	38589.4	37638.3
C9H16O	trans,cis-2,6-Nonadien-1-ol	Alcohol	28069-72-9	1170	328930	224453	253642	206418	135305	201789	756081	944216	731115	361301	392830	309654	255252	279728	329650	147763	178383	234144
C9H20O	4-Nonanol	Alcohol	5932-79-6	1088	50572	45726.2	47646.6	40932.7	45869.5	38820.6	48614.7	69626.7	40675.8	70272.6	64435.8	67666.2	35937	41792.4	42272.9	15838	25610.7	27262.1
C4H12N2O	Ethanol, 2-[(2-aminoethyl)amino]-	Alcohol	111-41-1	1072	106100	80471.6	63573.5	73130.8	68849.1	104429	134830	167822	135306	204683	212725	203983	464507	447464	501840	458115	389493	394779
C8H16O	7-Octen-2-ol	Alcohol	39546-75-3	1064	10038.1	8629.89	11647.6	16148	14326.4	11301.6	7071.91	8360.19	8355.31	15485.6	15688.4	23805.3	27559.8	26662.1	31292.3	36867.9	28221.7	29325.9
C7H14O	Cycloheptanol	Alcohol	502-41-0	1022	34947.5	35288.4	37503.8	32729	28610.2	26771.3	265395	304026	270560	303544	305690	297918	249829	250594	270811	115070	85727.9	86786.6
C11H24O	6-Undecanol	Alcohol	23708-56-7	1281	46725.1	44943.7	51501.2	39224.4	52160.7	32041.4	59501.8	75740.2	52317.2	73583.4	78550.2	85330.3	49349.8	51361.8	49084	58468.7	46200.3	46411.7
C10H22O	1-Decanol	Alcohol	112-30-1	1271.52890329552	63037.6	59944.6	58013.2	54287.2	55506.8	46313.7	77679.7	110528	93057.8	95127.4	103315	113224	63368.1	72474.1	67476.5	88827.2	57114	75015.6
C12H26O	1-Dodecanol	Alcohol	112-53-8	1474	174843	182344	90984.4	150563	64332.2	147882	86294.1	74600.5	115031	160021	71821	56974.9	281135	317709	353382	790571	708736	694960
C12H24O	trans-2-Dodecen-1-ol	Alcohol	69064-37-5	1478	77374.7	39279.2	40764.9	19069	30494	30775.5	23422.5	46723.3	23697.3	66018.3	47661.8	31353	52604	44032.5	63058.1	166502	152135	154277
C9H20O	1-Hexanol, 3,5,5-trimethyl-	Alcohol	3452-97-9	1047	325690	273589	295964	258340	264651	194056	141062	287359	226664	314109	186302	328778	486556	544963	361986	1.00347e+06	968498	1.04269e+06
C8H10O2	1,2-Benzenedimethanol	Alcohol	612-14-6	1393	42100.4	36028.3	36984.2	29642.1	32505.2	22835.5	11085.9	12341.3	11612.7	22482.1	19165.8	18334.3	7678.89	7087.33	8649.39	6809.25	6296.28	8008.19
C10H18O2	Lilac alcohol C	Alcohol	33081-36-6	1219	4374.63	6510.67	3119.35	3744.67	4688.26	2689.61	11197.3	16944.7	15713.6	56327.5	62790.5	66048.6	38148	39020.9	55351	191584	145772	142520
C4H7Cl3O	2-Propanol, 1,1,1-trichloro-2-methyl-	Alcohol	57-15-8	1006	11320.8	12007.2	11836	11030	9147.26	1253.9	6269.48	7845.24	6930.46	10397.5	11177.7	13127.1	11440.5	9973.34	14854.4	12099.3	11592.3	10116.4
C10H12O	Benzenemethanol, .alpha.-2-propenyl-	Alcohol	936-58-3	1228	17914.2	18224.1	15996.2	17410.1	14722.9	13084	18604.5	29936.3	23250.3	26912.6	19228.3	19120.6	168106	169453	180358	2616.81	2616.81	2616.81
C7H14O	2-Cyclopentylethanol	Alcohol	766-00-7	1026	12011.4	14835.1	11572.6	10156.4	9546.49	12430.9	134458	157002	135463	156177	156636	151554	270080	267426	303647	1909.3	1909.3	1909.3
C10H18O	3,6-Heptadien-2-ol, 2,5,5-trimethyl-, (E)-	Alcohol	26127-98-0	1000	1641.08	2036.07	257.011	1285.06	2322.66	257.011	3589	4868.9	3851.11	13483.8	12825.2	13016.6	257.011	11296.3	11189.7	6525.82	9753.51	9408.95
C8H18O	3-Octanol	Alcohol	589-98-0	993	47748	48886.8	49259.7	47280.9	43216.7	39950.1	187974	216196	189255	415631	421331	451251	96030.9	100283	111807	7990.03	7990.03	7990.03
C14H24O	2-Buten-1-ol, 2-ethyl-4-(2,2,3-trimethyl-3-cyclopenten-1-yl)-	Alcohol	28219-61-6	1559	20858.5	15967.5	16586.8	15105	15073.8	14426.8	1454.18	1413.45	1732.44	1647.01	1242.92	248.584	2099.76	3183.52	2727.43	248.584	248.584	248.584
C9H16O2	2-Furanmethanol, 5-ethenyltetrahydro-.alpha.,5-dimethyl-	Alcohol	104188-13-8	1066	439.751	83.2518	83.2518	676.118	83.2518	416.259	4117.02	5583.04	4025.48	6016.49	5085.91	6010.73	2684.81	83.2518	83.2518	18442.2	18036.5	18437.2
C5H11NO	(R)-(-)-2-Pyrrolidinemethanol	Alcohol	68832-13-3	993	191357	190759	191643	195089	38151.8	38151.8	532344	632455	551604	1.29602e+06	1.30709e+06	1.32445e+06	276632	280449	307993	38151.8	38151.8	38151.8
C11H24O	Undecanol-4	Alcohol	4272-06-4	1292	5316.15	4078.57	4535.09	3381.9	4688.24	2513.49	24558.9	31660.7	13863.4	40304.5	502.698	502.698	5456.7	6440.31	6675.42	502.698	502.698	502.698
C8H18O	3-Heptanol, 4-methyl-	Alcohol	14979-39-6	965	639.264	639.264	639.264	639.264	639.264	639.264	3196.32	4314.93	3318.21	9462.85	10728.2	11576.8	15055.3	14633.5	19035	17225.9	21535	21789.6
C8H18O	2-Octanol	Alcohol	123-96-6	998	250536	240053	240320	249517	270983	223370	896107	1.04782e+06	910829	44674.1	44674.1	44674.1	317059	320412	347575	44674.1	44674.1	44674.1
C9H18O	2-Nonen-1-ol, (Z)-	Alcohol	41453-56-9	1178	18526.3	18526.3	18526.3	18526.3	18526.3	18526.3	146842	145372	111174	155033	133255	92631.3	157417	160319	175258	109274	119023	117944
C8H16O	Cyclohexanol, 3,5-dimethyl-	Alcohol	5441-52-1	973	484570	536576	535171	533585	536542	435374	51624.6	51624.6	51624.6	51624.6	51624.6	51624.6	525628	535678	562525	280235	258123	265690
C9H18O	2-Nonen-1-ol	Alcohol	22104-79-6	1105	64135.6	51778.8	68883.9	67416.6	60664.5	55472.1	39931.6	43985.9	35964	7192.8	7192.8	7192.8	147499	156731	181737	7192.8	7192.8	7192.8
C6H6S	Benzenethiol	Alcohol	108-98-5	967	23751.5	23686.7	22992.5	23191.4	24999	19506.1	3901.21	3901.21	3901.21	3901.21	3901.21	3901.21	22728.9	23763.6	25223.7	68088.2	34513.6	32540.1
C10H18O	Ethanol, 2-(3,3-dimethylcyclohexylidene)-, (Z)-	Alcohol	26532-23-0	1225	694.19	3847.84	3470.95	694.19	4505.69	694.19	694.19	694.19	694.19	5870.43	5672.71	6440.42	36300.1	36425.5	39253.3	35429.5	31638.2	29087.5
C6H10O2	3-Hexyne-2,5-diol	Alcohol	3031-66-1	969	473869	387187	379905	413057	404625	330059	34446.1	34446.1	34446.1	34446.1	34446.1	34446.1	376084	384457	408386	180726	174050	172231
C9H18O	Cyclooctanemethanol	Alcohol	3637-63-6	1073	30620.3	30620.3	30620.3	30620.3	30620.3	30620.3	201994	261979	209155	215017	223957	207821	159918	153102	168433	395453	342015	328820
C9H12O	Benzenemethanol, .alpha.,4-dimethyl-	Alcohol	536-50-5	1118	2324.42	2324.42	2324.42	2324.42	2324.42	2324.42	11622.1	18411.5	11737.6	20821.6	31201	17989.5	20530.1	20365.3	29235.7	17879	17392	13865.6
C8H16O	1-Octen-3-ol	Alcohol	3391-86-4	979.760041731873	2.14553e+06	2.12971e+06	2.11271e+06	2.28508e+06	2.13465e+06	1.74764e+06	215499	215499	215499	215499	215499	215499	1.98686e+06	2.01497e+06	2.17124e+06	1.16894e+06	1.0775e+06	1.10255e+06
C15H32O	n-Pentadecanol	Alcohol	629-76-5	1779.18502202643	3895.25	3223.67	4562.9	4943.17	4350.31	5728.57	3200.38	3384	3797.39	640.077	640.077	640.077	4468.3	6227.48	7862.47	640.077	640.077	640.077
C6H12O3	Ethanol, 2-[2-(ethenyloxy)ethoxy]-	Alcohol	929-37-3	1004	21075.7	21987.2	22557.4	23533.7	18790	15006	47733.1	55194.4	49392.5	3001.2	3001.2	3001.2	24820	39720.1	49388.8	3001.2	3001.2	3001.2
C8H16O	3-Octen-2-ol	Alcohol	76649-14-4	1006	8565.43	6199.27	7679.91	1239.85	1239.85	1239.85	22973.9	26749	23944.5	27221.6	29353.3	28769.6	23401.3	23894.4	25885.3	1239.85	1239.85	1239.85
C10H20O	Cyclohexanol, 5-methyl-2-(1-methylethyl)-	Alcohol	1490-04-6	1170	13039	11700.7	12253.9	9878.45	9484.3	7926.25	17436.1	22126	17913.2	1585.25	1585.25	1585.25	48261.6	50429.5	63134.6	1585.25	1585.25	1585.25
C8H18O	1-Octanol	Alcohol	111-87-5	1069.76369495166	323840	298793	297666	385048	369295	330861	221099	281595	227850	128638	130339	124930	24985.9	24985.9	24985.9	24985.9	24985.9	24985.9
C8H10O	Benzenemethanol, .alpha.-methyl-	Alcohol	98-85-1	1061.20597652081	66121.6	80370.6	77728.3	77857.1	76208.6	56583.9	63119.7	75473.4	59189.9	69303.2	72000.4	73486.2	11316.8	11316.8	11316.8	11316.8	11316.8	11316.8
C9H18O	1-Nonen-3-ol	Alcohol	21964-44-3	1080	5985.31	5985.31	5985.31	5985.31	5985.31	5985.31	54240.7	70015.1	52897	89293.9	89344.3	91054.4	29926.6	30549.7	42245.3	51013.3	50709.8	50353.5
C7H16O2	1,2-Hexanediol, 2-methyl-	Alcohol	56255-50-6	1046	1614.49	900.003	180.001	180.001	180.001	180.001	7332.02	6494.21	8129.19	13111.9	14568.7	12688.5	180.001	180.001	180.001	14876.3	13506.3	13774.9
C11H22O	trans-2-Undecen-1-ol	Alcohol	75039-84-8	1379	6668.29	6668.29	6668.29	6668.29	6668.29	6668.29	33341.5	42733.1	42644.7	6668.29	71296.5	74259.2	162072	175432	192939	165498	132253	140736
C7H16O	1-Heptanol	Alcohol	111-70-6	970.422535211268	75121.5	77065.4	74914.3	86940	89306	70598.5	9307.15	9307.15	9307.15	9307.15	9307.15	9307.15	47866.9	48752.2	51454.6	70016.5	9307.15	9307.15
C13H16O	Benzenemethanol, .alpha.-2-cyclohexen-1-yl-	Alcohol	5723-89-7	1606	583.282	583.282	583.282	583.282	583.282	583.282	3600.56	3830.65	2916.41	5786.86	583.282	583.282	17216.4	17770	18625.5	10028.1	11412.2	10574.8
C8H13NO2	1H-Pyrrolizine-7-methanol, 2,3,5,7a-tetrahydro-1-hydroxy-, (1S-cis)-	Alcohol	520-63-8	1495	959.011	959.011	8111.89	959.011	959.011	10366.4	959.011	959.011	4954.19	959.011	959.011	959.011	4795.05	5265.82	6688.44	34776	29421.9	32009.8
C9H20O	2-Heptanol, 2,6-dimethyl-	Alcohol	13254-34-7	1023	1921.56	1921.56	1921.56	1921.56	1921.56	1921.56	11197.1	14311	11501.4	18695.5	16972.6	16945.6	10332.1	11061.8	13257	1921.56	1921.56	1921.56
C10H14O	Benzeneethanol, .alpha.,.alpha.-dimethyl-	Alcohol	100-86-7	1160.58981233244	890.249	904.322	178.05	1149.49	178.05	178.05	2705.07	4716.8	2925.83	4066.74	3000.99	178.05	178.05	178.05	5964.9	178.05	178.05	178.05
C10H18O	3-Cyclohexene-1-ethanol, .beta.,4-dimethyl-	Alcohol	18479-68-0	1295	1165.41	1165.41	1165.41	1165.41	1165.41	1165.41	13782.4	17243.2	14348	37930.1	33481.1	24726	5827.03	1165.41	7690.55	1165.41	1165.41	1165.41
C5H12S	1-Butanethiol, 3-methyl-	Alcohol	541-31-1	794	5349.59	5349.59	26747.9	5349.59	5349.59	5349.59	5349.59	5349.59	5349.59	5349.59	5349.59	5349.59	73492.9	74031.8	72896.6	123844	134704	138535
C5H8O	2-Pentyn-1-ol	Alcohol	6261-22-9	798	8847.98	8847.98	44239.9	8847.98	8847.98	8847.98	8847.98	8847.98	8847.98	8847.98	8847.98	8847.98	136113	135348	137994	225237	222286	218194
C7H16O	2-Hexanol, 2-methyl-	Alcohol	625-23-0	786	81273.9	81273.9	81273.9	81273.9	81273.9	81273.9	81273.9	81273.9	81273.9	81273.9	81273.9	81273.9	675493	666555	707157	1.20592e+06	1.12932e+06	1.14207e+06
C5H8O	3-Pentyn-1-ol	Alcohol	10229-10-4	797	14888.8	14888.8	14888.8	14888.8	14888.8	14888.8	14888.8	14888.8	14888.8	14888.8	14888.8	14888.8	105070	105738	110553	184737	175555	175962
C4H10O2	2,3-Butanediol, [S-(R*,R*)]-	Alcohol	19132-06-0	794	155441	155441	155441	155441	155441	155441	155441	155441	155441	155441	155441	155441	1.22602e+06	1.18435e+06	1.32214e+06	2.1397e+06	2.07496e+06	2.13183e+06
C3H8O2	1,3-Propanediol	Alcohol	504-63-2	781	301959	301959	301959	301959	301959	301959	301959	301959	301959	301959	301959	301959	2.34136e+06	2.25775e+06	2.4287e+06	3.94046e+06	3.74375e+06	3.76881e+06
C4H8O2	Ethanol, 2-(vinyloxy)-	Alcohol	764-48-7	705	105599	105599	105599	105599	105599	105599	1.03488e+06	1.03853e+06	1.08488e+06	969772	1.42402e+06	1.32698e+06	105599	105599	105599	105599	105599	105599
C5H12O2	1,5-Pentanediol	Alcohol	111-29-5	993	5177.46	5177.46	5177.46	5177.46	5177.46	5177.46	32262.1	37726.9	34844.1	65757	68439	63535.2	5177.46	5177.46	5177.46	5177.46	5177.46	5177.46
C6H11NO2	2,4-Dimethyl-2-oxazoline-4-methanol	Alcohol	39986-37-3	1031	2388.3	2388.3	2388.3	2388.3	2388.3	2388.3	2388.3	2388.3	2388.3	2388.3	2388.3	2388.3	73215.3	75821.6	79330.8	114721	100529	103760
C5H10S	Cyclopentanethiol	Alcohol	1679-07-8	829	8533.01	8533.01	8533.01	8533.01	8533.01	8533.01	98667.2	173305	110266	119487	103620	89764.8	8533.01	8533.01	8533.01	8533.01	8533.01	8533.01
C8H10O2	p-Hydroxyphenyl methyl carbinol	Alcohol	2380-91-8	1369.09492273731	4047.01	4047.01	4047.01	4047.01	4047.01	4047.01	4047.01	4047.01	4047.01	4047.01	4047.01	4047.01	20235.1	21984.4	24095.4	282404	216456	229357
C6H14O	3-Hexanol	Alcohol	623-37-0	797	9839.17	9839.17	9839.17	9839.17	9839.17	9839.17	9839.17	9839.17	9839.17	9839.17	9839.17	9839.17	93713.3	94297.5	99589.8	162413	158370	157334
C2H6OS	Ethanol, 2-mercapto-	Alcohol	60-24-2	723	2321.75	2321.75	2321.75	2321.75	2321.75	2321.75	30216	28902.9	29709.9	24829.1	36671.7	32878	2321.75	2321.75	2321.75	2321.75	2321.75	2321.75
C6H14O	2-Hexanol	Alcohol	626-93-7	799.791449426486	7032.76	7032.76	35163.8	7032.76	7032.76	7032.76	7032.76	7032.76	7032.76	7032.76	7032.76	7032.76	7032.76	89882.1	95628	7032.76	7032.76	7032.76
C11H24O	Undecanol-5	Alcohol	37493-70-2	1376	9403.73	9403.73	9403.73	9403.73	9403.73	9403.73	9403.73	9403.73	9403.73	9403.73	9403.73	9403.73	9403.73	9403.73	9403.73	75835.9	66587.9	70476.6
C10H16O	1,5,7-Octatrien-3-ol, 3,7-dimethyl-	Alcohol	29957-43-5	1107	526052	644571	456631	669787	459925	530585	726241	953731	786628	1.04994e+06	1.00683e+06	990153	382178	431199	654161	206503	354701	174372
C10H22O	3-Octanol, 3,6-dimethyl-	Alcohol	151-19-9	1098	268003	109008	62400.4	119010	60544.6	87557	154894	195192	152424	178255	190244	187907	89694.2	93363.4	102931	64773.4	65262.4	60256.9
C10H18O2	3,7-Octadiene-2,6-diol, 2,6-dimethyl-	Alcohol	13741-21-4	1193	82192.5	71130.7	70139.3	54469.1	56069.6	47640.7	217274	291370	225547	103522	286834	295350	36947	55480	43015.6	224457	92853.9	196245
C10H20O	d-Menthol	Alcohol	15356-60-2	1188	66817.9	28756.1	44947.9	84486	102335	92320.7	514587	665087	519092	186385	178767	196389	393695	449904	512446	5751.22	5751.22	5751.22
C10H20O	Cyclohexanol, 5-methyl-2-(1-methylethyl)-, (1.alpha.,2.alpha.,5.beta.)-	Alcohol	3623-51-6	1188	66817.9	28756.1	44947.9	84486	102335	92320.7	514587	665087	519092	186385	178767	196389	393695	449904	512446	5751.22	5751.22	5751.22
C8H10O2	3-Methoxybenzyl alcohol	Alcohol	6971-51-3	1287.10895361381	67110.7	62528.8	62141.7	35736.7	34772.5	28702.2	69629	93678.6	73948	106331	144849	133328	63930.5	67137.5	70806.1	5740.45	5740.45	5740.45
C8H18O	3-Heptanol, 6-methyl-	Alcohol	18720-66-6	966	639.264	639.264	639.264	639.264	639.264	639.264	3196.32	4314.93	3318.21	9462.85	10728.2	11576.8	15055.3	14633.5	19035	17225.9	21535	21789.6
C8H18O	2-Octanol, (S)-	Alcohol	6169-06-8	1010	250536	240053	240320	249517	270983	223370	896107	1.04782e+06	910829	44674.1	44674.1	44674.1	317059	320412	347575	44674.1	44674.1	44674.1
C9H18O	2-Nonen-1-ol, (E)-	Alcohol	31502-14-4	1168.12834224599	18526.3	18526.3	18526.3	18526.3	18526.3	18526.3	146842	145372	111174	155033	133255	92631.3	157417	160319	175258	109274	119023	117944
C5H12S	1-Butanethiol, 2-methyl-	Alcohol	1878-18-8	773	5349.59	5349.59	26747.9	5349.59	5349.59	5349.59	5349.59	5349.59	5349.59	5349.59	5349.59	5349.59	73492.9	74031.8	72896.6	123844	134704	138535
C10H18O2	2,7-Octadiene-1,6-diol, 2,6-dimethyl-, (Z)-	Alcohol	103619-06-3	1361	5686.36	5686.36	5686.36	5686.36	5686.36	5686.36	5686.36	5686.36	5686.36	5686.36	5686.36	5686.36	5686.36	5686.36	5686.36	29031.7	28431.8	32505.4
C7H8O2	1,3-Benzenediol, 2-methyl-	Alcohol	608-25-3	1347	1147.52	1147.52	1147.52	1147.52	1147.52	1147.52	1147.52	1147.52	1147.52	1147.52	1147.52	1147.52	5737.59	1147.52	1147.52	96367.9	83304.3	87587
C6H14O	2-Hexanol, (R)-	Alcohol	26549-24-6	801	7032.76	7032.76	35163.8	7032.76	7032.76	7032.76	7032.76	7032.76	7032.76	7032.76	7032.76	7032.76	7032.76	89882.1	95628	7032.76	7032.76	7032.76
C11H24O	1-Undecanol	Alcohol	112-42-5	1371	9403.73	9403.73	9403.73	9403.73	9403.73	9403.73	9403.73	9403.73	9403.73	9403.73	9403.73	9403.73	9403.73	9403.73	9403.73	75835.9	66587.9	70476.6
C8H6O2	Isophthalaldehyde	Aldehyde	626-19-7	1237	16485.6	15638.9	16254.9	17690.2	11550.6	13849.5	31484.1	18659.1	12449.2	53859.4	48632	42795	9583.53	9918.48	10918.6	8984.45	6439.63	6056.06
C6H10O	2-Hexenal, (E)-	Aldehyde	6728-26-3	853.202676864245	1.36852e+07	1.27701e+07	1.28369e+07	1.21052e+07	1.25532e+07	1.07565e+07	1.21061e+07	1.14722e+07	9.1976e+06	1.21755e+07	1.14082e+07	1.23553e+07	9.33178e+06	9.84457e+06	8.80322e+06	6.50416e+06	9.20854e+06	9.3831e+06
C6H6O3	5-Hydroxymethylfurfural	Aldehyde	67-47-0	1232	316229	272598	272633	267554	253135	228827	277443	372235	293285	404310	378266	357615	131706	115344	207264	146211	165604	89485.7
C10H16O	Acetaldehyde, (3,3-dimethylcyclohexylidene)-, (Z)-	Aldehyde	26532-24-1	1239	437407	376261	378110	376135	350124	316463	399511	534700	410411	547156	520127	496081	246063	265369	354127	347489	295861	274202
C10H14O	1-Cyclohexene-1-carboxaldehyde, 4-(1-methylethenyl)-, (S)-	Aldehyde	18031-40-8	1243	143156	125803	122709	123947	114696	102561	148084	152580	152703	193718	184341	177738	56507.6	49678.7	70025.9	73723.2	59389.4	52793.9
C10H18O	2-Isopropyl-5-methylhex-2-enal	Aldehyde	35158-25-9	1106	214086	355011	355082	360461	357732	272780	371714	493797	377321	513511	500097	497640	318813	342914	390881	80021.3	91563.6	90907.4
C9H16O	Non-8-enal	Aldehyde	39770-04-2	1094	763656	706542	691946	734733	723157	608628	704756	942240	720591	1.02951e+06	996440	983314	619830	810446	873861	362590	351765	336652
C10H18O	4-Decenal, (E)-	Aldehyde	65405-70-1	1198	66006	58824.6	56718.1	45879	58042.2	43605.6	72007.3	96515.6	64921.3	97571.4	90094.8	98613.2	34109.3	45679.9	39882.5	120103	113184	117076
C9H10O	Benzeneacetaldehyde, .alpha.-methyl-	Aldehyde	93-53-8	1094	241752	238764	235816	277263	281861	225524	210562	288585	215834	393875	401051	387372	387192	399290	417028	55342.3	63354.6	68265.1
C7H6O	Benzaldehyde	Aldehyde	100-52-7	962.460896767466	3.3377e+06	3.57817e+06	3.36975e+06	2.15316e+06	2.05614e+06	1.15639e+06	5.36034e+06	5.95297e+06	4.78848e+06	1.79671e+07	2.01482e+07	1.80521e+07	6.3135e+06	6.33859e+06	6.66845e+06	1.67129e+06	1.42115e+06	1.41866e+06
C10H18O	2-Decenal, (E)-	Aldehyde	3913-81-3	1263	52228.4	44560.7	41719.3	29976.4	39834.1	25933.1	27481.1	43469.1	31060.1	40195.3	45491.6	47633	31368.4	34337.4	23079.8	903722	746550	737524
C8H6O3	Piperonal	Aldehyde	120-57-0	1334	64523.6	59462	48454.4	49548.6	59001.1	28933.3	29107.8	37727.5	44573.6	52355.4	63586.7	68732.5	59570.2	63757.8	82518.7	64361.5	46641.4	46946
C10H10O	2-Propenal, 2-methyl-3-phenyl-	Aldehyde	101-39-3	1309	40216.6	39107.7	30449.3	30029.9	37041.2	17817.3	20693.1	27562.3	28575	36864.7	44491.9	42666.1	38705.5	40588.3	52071.7	44963.5	28621.9	28838
C9H16O	6-Nonenal, (Z)-	Aldehyde	2277-19-2	1103.52187833511	70835.4	63769.1	60597	65918.2	64045.4	46491.7	29456.4	61004.5	30959.4	43926	45242.8	44462.9	66593.8	78274.7	4390.05	4390.05	22923	21950.2
C9H14O	2,4-Nonadienal, (E,E)-	Aldehyde	5910-87-2	1216	35591.9	33946.1	32136.6	5097.7	32150	25488.5	5097.7	54752.3	44982.2	38589.3	37814	36247.9	292005	196351	1.06555e+06	309962	266134	261075
C10H14O	4-Isopropylcyclohexa-1,3-dienecarbaldehyde	Aldehyde	1197-15-5	1283	20189.8	19957.5	18837	12146.5	10844.4	9932.45	23021.5	28402.2	19580.5	27655.5	15424	31094.9	28466.5	28565.4	29245.1	1986.49	1986.49	1986.49
C9H14O	2,4-Dimethylcyclohex-3-ene-1-carbaldehyde	Aldehyde	68039-49-6	1095	14501.6	14719.7	15016.8	16967.2	15186.1	13060.7	15773.7	19381.9	15394.7	26426.3	24202.5	27495.4	28720.8	28455.3	32022.2	2612.15	2612.15	2612.15
C10H16O	Isoneral	Aldehyde	72203-97-5	1168	20659.1	18950.2	18981.3	16982.1	14506.8	14282.9	119649	149400	117018	96608.2	97010.6	90827	2856.58	2856.58	2856.58	301488	58663.1	57221.5
C10H10O2	2-Propenal, 3-(2-methoxyphenyl)-	Aldehyde	1504-74-1	1533	48084.9	40020.1	42664.8	43983.7	34128.5	33089.9	5303.3	8834.5	7213.03	8012.73	3889.92	4310.98	2712.99	3206.41	3376.53	542.597	542.597	542.597
C12H14O3	Oxiranecarboxylic acid, 3-methyl-3-phenyl-, ethyl ester	Aldehyde	77-83-8	1524	20220.5	17028.3	18208.8	17919.5	14450.8	13970.1	2901.42	4098.18	3222.83	2549.05	2053.5	1963.06	2473.28	1989.55	959.133	191.827	191.827	191.827
C10H16O	3-p-Menthen-7-al	Aldehyde	27841-22-1	1169	20407.8	16072.2	18643.4	16261.1	16108.7	14217.8	114863	142821	108154	41550.6	35722	32455.7	121844	48478.3	59374.4	2843.55	2843.55	2843.55
C14H20O	Lilial	Aldehyde	80-54-6	1534	181519	144998	155766	154696	129873	123608	15723.8	24332.4	20825.2	12322.3	11562.2	11005.6	6093.52	6467.53	7408.17	1218.7	1218.7	1218.7
C8H8O	Benzaldehyde, 4-methyl-	Aldehyde	104-87-0	1084.21052631579	14560.2	14560.2	14560.2	14560.2	14560.2	14560.2	14560.2	14560.2	14560.2	14560.2	14560.2	14560.2	14560.2	14560.2	72801.1	216953	204455	218563
C9H18O	Nonanal	Aldehyde	124-19-6	1105.02673796791	126117	96185.9	118915	163470	150167	102513	10128.5	66178.2	50642.5	10128.5	10128.5	10128.5	176155	528443	346660	958807	889105	820589
C7H12O	2-Heptenal, (Z)-	Aldehyde	57266-86-1	958	2613.56	2613.56	2613.56	2613.56	2613.56	2613.56	13067.8	18026.3	14764.4	22724.1	22057.5	21613.8	157856	156825	165200	379886	321768	319503
C7H10O	3-Cyclohexene-1-carboxaldehyde	Aldehyde	100-50-5	958	1349.91	1349.91	1349.91	1349.91	1349.91	1349.91	7539.61	8476.5	6749.55	16924.1	17915.3	16873.9	47887.4	46071.4	50011.4	63201.7	59389.4	56663.9
C10H14O	(1R)-(-)-Myrtenal	Aldehyde	18486-69-6	1200	1019.86	1019.86	1019.86	1019.86	1019.86	1019.86	7354.74	11637.6	8568.78	9606.24	5099.31	8050.65	35832.7	35579.6	41432.1	257114	203835	206682
C10H16O	3-Cyclohexene-1-acetaldehyde, .alpha.,4-dimethyl-	Aldehyde	29548-14-9	1225	4660.46	3596.11	2844.82	3537.51	4434.03	9332.19	568.964	568.964	568.964	5072.15	5170.09	5743.64	53076.4	44453.4	56058.8	568.964	568.964	568.964
C13H20O	3-Cyclohexene-1-carboxaldehyde, 4-(4-methyl-3-pentenyl)-	Aldehyde	37677-14-8	1503	18924.7	15916.2	18205.4	22297.8	19877.6	17877.1	8112.24	14963	11370.8	1622.45	1622.45	1622.45	1622.45	1622.45	1622.45	146209	119217	123185
C8H12O	2,4-Octadienal, (E,E)-	Aldehyde	30361-28-5	1115	511.049	511.049	511.049	511.049	511.049	511.049	3391.14	8010.72	4704.67	6269.26	7895.32	2555.25	4343.88	4420.72	6253.34	511.049	511.049	511.049
C13H26O	Tridecanal	Aldehyde	10486-19-8	1513	505.312	505.312	505.312	505.312	505.312	505.312	2526.56	2719.53	3133.77	505.312	3010.94	2772.58	66744.3	505.312	83130.5	1.16959e+06	505.312	907924
C10H16O	2-Cyclohexene-1-carboxaldehyde, 2,6,6-trimethyl-	Aldehyde	432-24-6	1116	5987.11	5987.11	5987.11	5987.11	5987.11	5987.11	62008.8	81435.1	82742.3	46352.9	44855.5	40149.5	80119.8	83823.8	102371	5987.11	5987.11	5987.11
C5H4OS	2-Thiophenecarboxaldehyde	Aldehyde	98-03-3	1008	46860.7	46860.7	46860.7	46860.7	46860.7	46860.7	334586	379018	331014	377033	382069	364403	315306	46860.7	46860.7	46860.7	46860.7	46860.7
C8H14O	2-Octenal, (E)-	Aldehyde	2548-87-0	1057.36392742796	26225.2	26225.2	26225.2	26225.2	26225.2	26225.2	26225.2	26225.2	26225.2	26225.2	26225.2	26225.2	131126	140841	157788	287290	209654	208114
C9H16O	6-Nonenal, (E)-	Aldehyde	2277-20-5	1124	70835.4	63769.1	60597	65918.2	64045.4	46491.7	29456.4	61004.5	30959.4	43926	45242.8	44462.9	66593.8	78274.7	4390.05	4390.05	22923	21950.2
C5H8O	2-Butenal, 3-methyl-	Aldehyde	107-86-8	782	4647.48	4647.48	4647.48	4647.48	4647.48	4647.48	4647.48	4647.48	4647.48	4647.48	4647.48	4647.48	32588.1	28730.8	30833.8	107464	102812	108332
C9H16O	5-Heptenal, 2,6-dimethyl-	Aldehyde	106-72-9	1054.99199145756	11074.4	11074.4	11074.4	11074.4	11074.4	11074.4	11074.4	11074.4	11074.4	11074.4	11074.4	11074.4	108383	107146	120744	280541	240120	237502
C8H8O	Benzeneacetaldehyde	Aldehyde	122-78-1	1045.59613319012	20120.3	20120.3	20120.3	20120.3	20120.3	20120.3	20120.3	20120.3	20120.3	436190	413354	378904	20120.3	20120.3	20120.3	100601	103374	106235
C6H10O2	Butanal, 3,3-dimethyl-2-oxo-, hemihydrate	Aldehyde	77572-68-0	793	145775	145775	145775	145775	145775	145775	145775	145775	145775	145775	145775	145775	1.01166e+06	947195	1.04016e+06	1.70333e+06	1.60167e+06	1.60082e+06
C10H18O	cis-4-Decenal	Aldehyde	21662-09-9	1193	12377.2	12377.2	12377.2	12377.2	12377.2	12377.2	12377.2	12377.2	12377.2	12377.2	12377.2	12377.2	61886.2	70062.1	122023	169383	161261	129820
C6H12O	Butanal, 2-ethyl-	Aldehyde	97-96-1	762	36436.4	36436.4	36436.4	36436.4	36436.4	36436.4	299946	260820	246814	444696	523571	512426	36436.4	36436.4	36436.4	36436.4	36436.4	36436.4
C12H22O	2-Octenal, 2-butyl-	Aldehyde	13019-16-4	1378	2112.16	2112.16	2112.16	2112.16	2112.16	2112.16	2112.16	2112.16	2112.16	2112.16	2112.16	2112.16	31027.3	11175	10560.8	32467.6	27372.2	27771.6
C8H8O	Benzaldehyde, 2-methyl-	Aldehyde	529-20-4	1064	14560.2	14560.2	14560.2	14560.2	14560.2	14560.2	14560.2	14560.2	14560.2	14560.2	14560.2	14560.2	14560.2	14560.2	72801.1	216953	204455	218563
C7H6O3	2,3-Dihydroxybenzaldehyde	Aldehyde	24677-78-9	1270	12743.3	12743.3	12743.3	12743.3	12743.3	12743.3	63716.5	94964	78397.3	12743.3	12743.3	12743.3	65207.9	12743.3	12743.3	12743.3	12743.3	12743.3
C6H10O	3-Hexenal, (Z)-	Aldehyde	6789-80-6	800	2006.79	2006.79	2006.79	2006.79	2006.79	2006.79	2006.79	2006.79	2006.79	2006.79	2006.79	2006.79	10033.9	10464.2	11125.7	2006.79	2006.79	2006.79
C11H22O	Undecanal	Aldehyde	112-44-7	1308.44370860927	4238.09	4238.09	4238.09	4238.09	4238.09	4238.09	4238.09	4238.09	4238.09	4238.09	4238.09	4238.09	21190.5	22631	26020.9	4238.09	4238.09	4238.09
C14H22O	2-Butenal, 2-methyl-4-(2,6,6-trimethyl-1-cyclohexen-1-yl)-	Aldehyde	3155-71-3	1584	1464.99	1464.99	1464.99	1464.99	1464.99	1464.99	1464.99	1464.99	1464.99	1464.99	1464.99	1464.99	10812	11447.8	15463.8	1464.99	1464.99	1464.99
C8H6O2	1,4-Benzenedicarboxaldehyde	Aldehyde	623-27-8	1166	16485.6	15638.9	16254.9	17690.2	11550.6	13849.5	31484.1	18659.1	12449.2	53859.4	48632	42795	9583.53	9918.48	10918.6	8984.45	6439.63	6056.06
C6H10O	2-Hexenal	Aldehyde	505-57-7	851	1.36852e+07	1.27701e+07	1.28369e+07	1.21052e+07	1.25532e+07	1.07565e+07	1.21061e+07	1.14722e+07	9.1976e+06	1.21755e+07	1.14082e+07	1.23553e+07	9.33178e+06	9.84457e+06	8.80322e+06	6.50416e+06	9.20854e+06	9.3831e+06
C5H9NO	2-Propenal, 3-(dimethylamino)-	Aldehyde	927-63-9	1049	11541.7	8619.04	21663.9	7480.8	8202.08	7890.76	7478.45	8845.84	1495.69	9323.58	8646.55	9325.11	10883.5	12558.5	25642.4	31168.3	24839.9	23650.4
C9H14O	2,4-Nonadienal	Aldehyde	6750-03-4	1214	35591.9	33946.1	32136.6	5097.7	32150	25488.5	5097.7	54752.3	44982.2	38589.3	37814	36247.9	292005	196351	1.06555e+06	309962	266134	261075
C8H8O	Benzaldehyde, 3-methyl-	Aldehyde	620-23-5	1070.1173959445	14560.2	14560.2	14560.2	14560.2	14560.2	14560.2	14560.2	14560.2	14560.2	14560.2	14560.2	14560.2	14560.2	14560.2	72801.1	216953	204455	218563
C7H12O	2-Heptenal, (E)-	Aldehyde	18829-55-5	958	2613.56	2613.56	2613.56	2613.56	2613.56	2613.56	13067.8	18026.3	14764.4	22724.1	22057.5	21613.8	157856	156825	165200	379886	321768	319503
C10H14O	.alpha.-Thujenal	Aldehyde	57129-54-1	1190	8518.95	8518.95	8518.95	8518.95	8518.95	8518.95	49186.9	63420.7	49279.6	42594.7	43014.4	61494.6	242545	248631	271176	102920	218622	210782
C8H14O	2-octenal	Aldehyde	2363-89-5	1059	26225.2	26225.2	26225.2	26225.2	26225.2	26225.2	26225.2	26225.2	26225.2	26225.2	26225.2	26225.2	131126	140841	157788	287290	209654	208114
C5H8O	2-Butenal, 2-methyl-, (E)-	Aldehyde	497-03-0	745	4647.48	4647.48	4647.48	4647.48	4647.48	4647.48	4647.48	4647.48	4647.48	4647.48	4647.48	4647.48	32588.1	28730.8	30833.8	107464	102812	108332
C5H8O	2-Butenal, 2-methyl-	Aldehyde	1115-11-3	746	4647.48	4647.48	4647.48	4647.48	4647.48	4647.48	4647.48	4647.48	4647.48	4647.48	4647.48	4647.48	32588.1	28730.8	30833.8	107464	102812	108332
C6H10O	5-Hexenal	Aldehyde	764-59-0	802	2006.79	2006.79	2006.79	2006.79	2006.79	2006.79	2006.79	2006.79	2006.79	2006.79	2006.79	2006.79	10033.9	10464.2	11125.7	2006.79	2006.79	2006.79
C6H10O	3-Hexenal	Aldehyde	4440-65-7	810	2006.79	2006.79	2006.79	2006.79	2006.79	2006.79	2006.79	2006.79	2006.79	2006.79	2006.79	2006.79	10033.9	10464.2	11125.7	2006.79	2006.79	2006.79
C3H6N2O2	Acetamide, N-(aminocarbonyl)-	Amine	591-07-1	1240	77207.8	73127.6	75249.5	73287.4	66225.7	56640.3	67823.3	89949.9	74346.6	86538.2	89541.3	88350.5	43207.8	37519.7	41919.1	53092	43507.4	37548.3
C2H3N5	1,2,4,5-Tetrazin-3-amine	Amine	79329-74-1	1062	65660	62152.8	64251.6	84573.9	83695.8	70693.2	56665.7	59713.3	53188.9	46374.4	46077.4	42106.2	104964	104760	117954	148425	135488	129645
C8H14N2	2-Dimethylamino-4-methyl-pent-4-enenitrile	Amine	94492-10-1	1065	135454	116726	121579	186610	189581	133747	125361	281858	128659	110164	110853	104869	134790	144067	163932	250889	247442	251272
C8H11N	Benzeneethanamine	Amine	64-04-0	1102	363758	365152	359771	420000	421272	331907	315299	560752	333769	710969	568760	701596	574280	582833	626328	124003	113957	115601
C6H13N	Hexamethylenimine	Amine	111-49-9	864	1.06369e+06	994847	965319	929082	993487	850481	965468	857750	684138	972057	902423	979652	740355	764450	698890	516210	711548	725160
C6H11NO	Caprolactam	Amine	105-60-2	1253.70070232307	25869.1	22056.6	22315.8	15077.4	20872.1	12478.1	14590	20868.7	13267.5	32593.1	23412.9	26125.4	20018.7	22132	23457.8	40638.9	33096.1	34914.2
C10H23NO	Hydroxylamine, O-decyl-	Amine	29812-79-1	1100	3.17055e+06	2.99569e+06	2.9422e+06	3.20475e+06	3.2328e+06	2.67848e+06	1.94097e+06	3.33188e+06	1.97993e+06	4.11815e+06	3.30659e+06	4.12802e+06	3.51169e+06	3.64022e+06	3.81697e+06	1.06073e+06	986882	987209
C7H7NO2	Salicylamide	Amine	65-45-2	1471	115947	58938.1	61938.3	74010.1	47549.3	44242.8	33977	52583.5	42288	103831	53280.7	55143.4	128232	135682	152662	81393	50013.2	51400.9
CH3N5	1H-Tetrazol-5-amine	Amine	4418-61-5	1396	110167	63770.9	77993.8	37610.8	65150.8	65936.3	166648	230133	172118	261887	242175	249366	96685.2	146771	138935	77058.2	93373.8	80450.7
C9H21N	1-Octanamine, N-methyl-	Amine	2439-54-5	1088	132071	111818	112062	111505	110629	94164.4	117105	152012	117862	158376	151695	153301	107943	123748	120846	26185.7	5237.15	5237.15
C7H12N2O	Butyramide, 2-cyano-2-ethyl-	Amine	18705-38-9	1270	8614.38	8571.94	7886.31	6745.51	8791.47	5704.41	16755.9	21214.2	14502.2	17192	16966.9	16779.7	17809.4	21321.6	23713.8	32341.4	1140.88	1140.88
C3H8N2O	Urea, N,N'-dimethyl-	Amine	96-31-1	1082	10425.9	111818	115471	108384	107403	91601.7	114219	148220	115075	154046	148011	153301	97912.2	106711	106495	10425.9	52129.5	10425.9
CH5N3O	Hydrazinecarboxamide	Amine	57-56-7	1056	177230	150233	160464	21277	147415	106385	117965	148492	21277	165887	21277	173828	184244	202205	211152	568356	538068	545197
C7H13NO	Formamide, N-cyclohexyl-	Amine	766-93-8	1261.09012412304	65424.6	55142.4	58141.3	8141.38	8141.38	8141.38	40706.9	59360	44996.1	62511.5	62958.2	71139.6	51700.5	55298.1	54442.5	217883	182647	185676
C10H17N	Amantadine	Amine	768-94-5	1231	1372.83	2113.21	1675.56	2235.81	1440.24	1423.85	274.566	274.566	3998.63	4831.11	4888.53	3957.39	13449.8	13457.5	14356.9	274.566	274.566	274.566
C2H6N2O	Acetamide, 2-amino-	Amine	598-41-4	971	307537	313411	311847	337361	340039	284500	29491.7	29491.7	29491.7	29491.7	29491.7	29491.7	297545	302151	325445	158188	147458	149783
C4H7NO2	Diacetamide	Amine	625-77-4	1030	272.1	272.1	272.1	272.1	1360.5	272.1	272.1	272.1	272.1	272.1	272.1	272.1	3977.82	3566.5	3826.29	17100.5	15193.8	16432.7
C3H7NO	Formamide, N,N-dimethyl-	Amine	68-12-2	783	7925.67	7925.67	7925.67	7925.67	7925.67	7925.67	7925.67	7925.67	7925.67	7925.67	7925.67	7925.67	73403.6	81280.8	78309	107232	102311	98503.1
C10H15N	Benzenemethanamine, N,N,.alpha.-trimethyl-	Amine	2449-49-2	1112	2960.8	2960.8	2960.8	2960.8	2960.8	2960.8	2960.8	2960.8	2960.8	2960.8	2960.8	2960.8	51787.5	52293.1	59006.8	46591.9	37633.4	39959.7
C5H11NO	Pentanamide	Amine	626-97-1	1045.14407684098	9474.91	9474.91	9474.91	9474.91	9474.91	9474.91	9474.91	9474.91	9474.91	9474.91	9474.91	9474.91	246410	251079	274130	306880	190924	257727
C5H11NO	Butanamide, 3-methyl-	Amine	541-46-8	996.922274387063	5194.69	5194.69	5194.69	5194.69	5194.69	5194.69	44755	55253	5194.69	107877	111908	109567	5194.69	5194.69	5194.69	5194.69	5194.69	5194.69
C2H4N2O2	Ethanediamide	Amine	471-46-5	1299	52790.8	52790.8	52790.8	52790.8	52790.8	52790.8	780857	1.01065e+06	52790.8	762675	928906	880871	52790.8	52790.8	52790.8	52790.8	52790.8	52790.8
C11H13N	Pargyline	Amine	555-57-7	1216	3954.6	3954.6	3954.6	3954.6	3954.6	3954.6	3954.6	3954.6	3954.6	3954.6	3954.6	3954.6	19773	21901	22006.9	3954.6	3954.6	3954.6
C8D10	1,4-Di(methyl-d3)benzene-d4	Aromatics	41051-88-1	865.30612244898	1.4923e+07	1.39726e+07	1.42395e+07	1.40344e+07	1.38224e+07	1.27028e+07	1.32645e+07	1.25704e+07	1.02172e+07	1.38188e+07	1.31045e+07	1.4111e+07	1.05214e+07	1.10876e+07	9.93278e+06	7.77526e+06	1.02942e+07	1.03623e+07
C13H18	Naphthalene, 1,2,3,4-tetrahydro-1,1,6-trimethyl-	Aromatics	475-03-6	1258	9891	8783.96	8014.35	9399.46	9324.52	6324.44	6345.72	10749.7	7650.87	6669.63	6211.94	6800.14	14806.4	15836.5	15996.8	14542.8	14458.8	15456.9
C8H10	p-Xylene	Aromatics	106-42-3	871.103742302226	114056	115175	117908	70712.2	75948.1	77379.6	34623.4	53525	48115.1	25846.5	22833.8	27316.5	72391.9	69433.1	69790.3	51866.3	60668.6	52282.8
C8H10	Ethylbenzene	Aromatics	100-41-4	862.671719564188	114056	115175	117908	70712.2	75948.1	77379.6	34623.4	53525	48115.1	25846.5	22833.8	27316.5	72391.9	69433.1	69790.3	51866.3	60668.6	52282.8
C10H14	Benzene, 1,2,3,5-tetramethyl-	Aromatics	527-53-7	1117	10916.9	9034.78	9745.86	5206.54	5361.25	5674.16	77076.7	111080	78649.6	105922	99826.8	116891	68991.7	66873.9	66602.5	62886.5	61078.6	62851.9
C10H14	Benzene, 1,4-diethyl-	Aromatics	105-05-5	1041	8918.71	8712.15	8036.84	6879.86	8493.91	5262.49	8834.93	13423.3	9346.61	20124.2	17260.4	12780	8282.16	8550.15	9549.5	9965.4	10823.6	8953.44
C10H14	Benzene, 1,2-diethyl-	Aromatics	135-01-3	1045	11258.6	7676.01	9775.46	7192.29	7248.18	5133.18	6518.77	10227.4	7606.11	11372.1	11457.1	11526.4	9439.49	9999.11	8813.56	9613.86	9515.19	10124
C9H10	Indane	Aromatics	496-11-7	1029	18402.6	15210.6	15217.8	15510.2	15160.6	10582.9	14039.4	17969.7	14251.1	18778.4	16521.9	18894.4	14181.7	14806.6	13076.9	9275.55	10870.7	11750.2
C10H14	Benzene, 1-ethyl-3,5-dimethyl-	Aromatics	934-74-7	1059	90146	68781.9	76087.9	65236.3	71048.8	45929.9	56811.5	79106.6	63718	89613.8	80720.5	95991.3	50819.4	51427.4	28685.8	27262.9	29782.1	31916.5
C7H8	Toluene	Aromatics	108-88-3	763	9438.34	9060.02	22733.8	7483.44	8238.42	6676.06	9305.5	11330.2	23034.1	8505.49	11299.6	9754.5	72662.9	56207.5	61612.6	72124	77584.1	81348.1
C10H14	Benzene, 2-ethyl-1,4-dimethyl-	Aromatics	1758-88-9	1076	107725	92518.8	84580.3	79466.4	84218.7	55456.3	49616.9	72644.7	49333.7	67811.4	66200.8	78857.2	92247.1	99037.1	88838	48660.3	136966	146381
C10H8	Azulene	Aromatics	275-51-4	1319	9175.63	6860.02	7123	4605.39	6584.22	4474.81	6031.55	7277.4	5969.57	9228.17	8387.92	9424.34	6869.69	7525.46	8608.71	6445.47	3561.48	6056.94
C10H14	Benzene, 1,2,3,4-tetramethyl-	Aromatics	488-23-3	1143	22320.2	30266.5	20226.6	25028.1	26121.3	10491.3	36670.4	2098.27	39616.5	90631.4	95359.9	103879	61112.9	63131.3	76535.5	34655.2	33144.1	36001.7
C18H22	Benzene, 1,1'-(1,1,2,2-tetramethyl-1,2-ethanediyl)bis-	Aromatics	1889-67-4	1774	15725.2	12157.9	14888.9	15927.1	14096.1	16903.2	8822.54	12206.3	15580.8	10354.8	11769.5	1066.11	15251.9	18004.7	20924.4	9221.87	11012.3	5330.56
C10H12	Benzene, (2-methyl-1-propenyl)-	Aromatics	768-49-0	1072	6380.71	4780.7	3602.88	3403.71	3149	589.86	3117.43	6756.51	2949.3	589.86	589.86	13428.3	3887.32	3380.99	4556.06	3079.18	3048.62	3101.25
C10H12	Benzene, 1-methyl-4-(1-methylethenyl)-	Aromatics	1195-32-0	1092.1589688507	3797.86	2486.88	3540.67	3388.55	4291.61	3475.68	6453.3	8141.6	5096.47	10254.8	11903	9194.6	4225.82	4804.69	4541.05	497.376	497.376	497.376
C9H12	Benzene, propyl-	Aromatics	103-65-1	956.24349635796	3712.07	2901.81	3456.78	2994.53	2909.86	2019.63	3347.21	4180.15	3329.99	5484.27	7389.35	403.925	4422.5	403.925	403.925	4914.92	5713.58	4156.18
C8H10	o-Xylene	Aromatics	95-47-6	894.211017740429	60218.7	60155.4	51764.7	33048.5	36578.6	35288	56988.6	49452.4	38595	27559.4	28908.2	27210.6	60374	61656.3	65384.2	5442.12	5442.12	5442.12
C13H16	Naphthalene, 1,2-dihydro-1,1,6-trimethyl-	Aromatics	30364-38-6	1354	2128.82	2128.82	2128.82	2128.82	2128.82	2128.82	19540.9	25288.4	19766	11172.6	13000.4	10644.1	33654.5	34721.8	40094.1	2128.82	2128.82	2128.82
C13H18	Naphthalene, 1,2,3,4-tetrahydro-1,5,7-trimethyl-	Aromatics	21693-55-0	1250	9891	8783.96	8014.35	9399.46	9324.52	6324.44	6345.72	10749.7	7650.87	6669.63	6211.94	6800.14	14806.4	15836.5	15996.8	14542.8	14458.8	15456.9
C8H10	Benzene, 1,3-dimethyl-	Aromatics	108-38-3	870.582662245381	114056	115175	117908	70712.2	75948.1	77379.6	34623.4	53525	48115.1	25846.5	22833.8	27316.5	72391.9	69433.1	69790.3	51866.3	60668.6	52282.8
C10H14	Benzene, 1,2,4,5-tetramethyl-	Aromatics	95-93-2	1107	10916.9	9034.78	9745.86	5206.54	5361.25	5674.16	77076.7	111080	78649.6	105922	99826.8	116891	68991.7	66873.9	66602.5	62886.5	61078.6	62851.9
C10H12	Indan, 1-methyl-	Aromatics	767-58-8	1079	6380.71	4780.7	3602.88	3403.71	3149	589.86	3117.43	6756.51	2949.3	589.86	589.86	13428.3	3887.32	3380.99	4556.06	3079.18	3048.62	3101.25
C10H12	Benzene, 1-methyl-3-(1-methylethenyl)-	Aromatics	1124-20-5	1082	3797.86	2486.88	3540.67	3388.55	4291.61	3475.68	6453.3	8141.6	5096.47	10254.8	11903	9194.6	4225.82	4804.69	4541.05	497.376	497.376	497.376
C10H14O3	Furfuryl pentanoate	Ester	36701-01-6	1232	155338	157277	158983	151331	150070	128417	150118	199717	156515	189491	175633	160297	78095.7	81928.8	101091	79396.9	78827.8	71204.7
C10H18O2	2-Octenoic acid, ethyl ester	Ester	2351-90-8	1243	293083	296613	294956	290398	274988	239987	287483	385864	303086	363051	390452	373642	149767	158995	177754	208714	180550	166515
C9H16O2	2-Butenoic acid, 2-methyl-, 2-methylpropyl ester	Ester	66917-61-1	1097	1.34833e+06	1.27091e+06	1.2197e+06	1.31338e+06	1.28972e+06	1.07679e+06	1.3212e+06	1.7335e+06	1.33571e+06	1.85177e+06	1.78337e+06	1.75705e+06	1.19144e+06	1.23966e+06	1.33954e+06	561466	558434	532503
C10H18O2	Butanoic acid, 3-hexenyl ester, (E)-	Ester	53398-84-8	1185	169430	117526	153011	136402	127625	104429	243224	321984	257102	307340	298566	279165	165553	161506	167616	89187.6	84612.9	79862.6
C8H14O3	Butanoic acid, anhydride	Ester	106-31-0	1097	1.44345e+06	1.32861e+06	1.35352e+06	1.37689e+06	1.38523e+06	1.10853e+06	1.40305e+06	1.80405e+06	1.39692e+06	2.01269e+06	1.94557e+06	1.98378e+06	1.50452e+06	1.62022e+06	1.55243e+06	241145	198523	189408
C11H22O2	Butanoic acid, 3-methyl-, hexyl ester	Ester	10032-13-0	1244	4498.01	4540	4705.13	5331.81	5495.52	4278.76	4585.57	5081.87	4262.05	3800.8	3676.41	3944.82	11075.5	9330.15	11969.9	12645	12761.7	9328.14
C12H16O2	Butanoic acid, 2-methyl-, phenylmethyl ester	Ester	56423-40-6	1392	97669.4	84183.9	85402.6	80600.5	77373.7	59463.5	20996.1	29557.9	23872.7	33247.5	38385.8	33722.6	56886.1	66372.9	77363	26411.7	28258.9	27770.8
C12H18O2	Bicyclo[3.1.1]hept-2-en-6-ol, 2,7,7-trimethyl-, acetate, [1S-(1.alpha.,5.alpha.,6.beta.)]-	Ester	50764-55-1	1239	14431.2	13268.9	12582.2	10848.8	11164.6	10277.1	44759.1	55493.1	47343.1	25448	15777.2	14552.6	6513.97	6412.1	11370.8	18805.8	16410.5	14536.8
C10H20O2	Butanoic acid, 3-methyl-, 3-methylbutyl ester	Ester	659-70-1	1104	27170.9	24269.5	25808.8	10162	8905.73	19226.1	11705.9	15567.8	11528.8	15931.1	19677.8	15419.5	35525.2	38048.4	39530.8	4867.96	4614.69	4409.41
C10H18O2	3-Octenoic acid, ethyl ester	Ester	1117-65-3	1203	2.58642e+06	2.15365e+06	2.16567e+06	2.27541e+06	1.92512e+06	1.47207e+06	3.55798e+06	4.92602e+06	3.67655e+06	3.47425e+06	3.22661e+06	3.05515e+06	2.04989e+06	2.11597e+06	2.68609e+06	2.99438e+06	2.50001e+06	2.30643e+06
C6H10O2	2(3H)-Furanone, 5-ethyldihydro-	Ester	695-06-7	1054.85592315902	55806.2	48278	50780.2	47293.6	45083.5	33526.7	26776.9	48830.7	28122	41426.3	35909.3	56646.4	88240.3	66208.9	64806.2	207450	202859	215214
C6H12O2S	Acetic acid, (propylthio)-, methyl ester	Ester	20600-65-1	1086	158969	142007	140825	139776	98742.2	121323	152104	199116	154608	188961	175946	175777	89740.3	97518.8	104674	88218.6	85371.3	80953.5
C10H20O2	Propanoic acid, heptyl ester	Ester	2216-81-1	1201	18322.2	12932.9	12685.4	13735	12956.7	7788.96	12207.4	20094.6	14502.8	18818.9	16173.7	16605.6	12104	10518.3	8495.97	12439	8609.81	8398.92
C12H24O2	1-Hexanol, 5-methyl-2-(1-methylethyl)-, acetate	Ester	40853-55-2	1260	14804.1	14680.1	11677.2	10117.1	13223.2	8263.54	11859.1	16102.7	11317.8	16209.9	17572.4	17526.2	14873.7	15054.7	12387.2	415651	349834	357283
C10H12O2	n-Propyl benzoate	Ester	2315-68-6	1249	55251.7	48981.7	48912	49035.1	44208.4	39338.5	52942.6	68954.1	54897.1	68590.2	69771.2	69638.1	36453.9	37362.3	43572.3	52199.6	43413.3	41128.6
C10H12O2	Benzeneacetic acid, ethyl ester	Ester	101-97-3	1247	15616.6	14446.5	16278.6	16826.1	17058.8	13226.8	16345.3	22359.4	16289.8	14161.7	12696.9	13040.7	28901.3	29936.7	30325.6	37838.9	39535.7	38871.9
C9H18O2	Propanoic acid, 2-methyl-, 2-methylbutyl ester	Ester	2445-69-4	1016	159293	140493	149289	126166	132008	96638.1	160233	206382	170571	210478	192508	222429	229078	250481	256407	164292	166134	183580
C8H9NO2	Ethyl nicotinate	Ester	614-18-6	1218	13776.4	13658.1	14387.4	15300.1	11948.5	12570.2	13231.2	17551.7	43061.6	22275.9	15005.5	16009.8	107118	108857	117847	201037	161752	162780
C8H8O2	Acetic acid, phenyl ester	Ester	122-79-2	1061.97636949517	50893.3	47379.8	45993.1	35222.1	35967.7	30956.1	199479	261268	205317	502588	520371	509069	175356	173283	187029	225273	207801	208149
C8H14O3	Butanoic acid, 3-oxo-, butyl ester	Ester	591-60-6	1104	556992	496556	499654	488860	492529	405264	460681	611513	453981	617465	588814	600491	420041	467746	465463	249193	245702	251606
C9H16O2	Allyl 2-ethyl butyrate	Ester	7493-69-8	995	36998.3	37681.9	35129.3	29977.6	31090.1	25605.5	71515.4	88523.1	74553.3	9657.18	4364.22	9165.55	10954	11680.4	11148.8	5533.16	9013.23	7955.72
C7H12O4	Diethyl malonate	Ester	105-53-3	1068.1330472103	6899.64	4470.62	6189.52	6292.82	6479.39	3812.34	3067.54	4256.64	2042.64	4635.6	5013.24	4073.46	3465.83	3465.39	2627.87	4552.15	4274.32	4558.54
C8H16O3	Propanoic acid, 2-hydroxy-, pentyl ester	Ester	6382-06-5	1075	2021.35	2376.33	2717.39	2230.25	2755.72	2587.36	3212.95	4550.45	3544.47	3970.24	5262.62	4357.16	15904.7	16927.4	18993.3	11079	8578.1	10220.3
C7H12O3	2-Furanmethanol, tetrahydro-, acetate	Ester	637-64-9	1098	136131	126825	124341	128635	130396	109718	141860	188624	146984	196450	190783	193688	67599.6	79197.2	81522.2	25615.2	24612.9	22446.9
C11H20O2	Hexanoic acid, cyclopentyl ester	Ester	5413-59-2	1325	46961.3	35734.5	47730.4	32078.9	47142.9	31795.3	40633	53730.4	38634.4	38532.9	47619.1	48488.2	30886.2	36341.9	38163.7	25345.9	19444.6	22886.1
C13H22O2	Geranyl propionate	Ester	105-90-8	1475	42272.1	31211	37712.1	57102.2	50158	52930.1	8880.99	12818.5	10739.3	26727.1	9671.47	11579.3	92082.5	100442	101379	252647	230450	225912
C9H16O3	Acetoacetic acid isoamyl ester	Ester	2308-18-1	1197	17964.8	15363.3	15473.3	13226.1	11898.2	10340.8	20891.7	28411.2	20678	24060.7	24916.3	25733.1	3921.74	4705.14	3321.35	4773.15	4064.18	7029.3
C11H22O2	Hexanoic acid, 2-methylbutyl ester	Ester	2601-13-0	1247	191382	165968	168542	160371	156485	136120	180183	236916	184344	218453	221750	209843	89175.5	94035.3	114214	134664	114516	79960.7
C8H16O2	Formic acid, heptyl ester	Ester	112-23-2	1039	17528.2	22824.3	15266.7	22863.7	22308.1	18609.7	18184.1	80638.3	15184.3	47357.6	41183.6	44361.5	21450.6	23624.6	27829.5	27700	31772.5	29929.1
C7H6ClNO2	Methyl 6-chloronicotinate	Ester	73781-91-6	1283	43280.3	32747.4	32228.4	17812.9	36580.2	23874.6	34311.1	47143.3	31524.2	40425.7	42294.6	36053	23743.9	32931.3	26789	35919.7	25319.1	28365.4
C11H20O2	1-Octen-3-yl-n-propionate	Ester	63156-02-5	1181	12993.4	12409.3	9875.06	11801.6	14551.7	8995.35	22026.8	30080.9	22038	26757	24838.2	26935.7	12618.6	16197.5	9303.4	15000.3	16033.4	21507
C6H9NO3	Acetic acid, cyano-, 2-methoxyethyl ester	Ester	10258-54-5	1162	162031	101144	111735	91819.2	103509	92269.8	183719	227375	185227	166044	161256	148244	144164	175912	199669	240790	188721	184626
C9H16O2	3-Hexen-1-ol, propanoate, (Z)-	Ester	33467-74-2	1101	2.03627e+06	1.89174e+06	1.85975e+06	1.98508e+06	1.96522e+06	1.69387e+06	1.94365e+06	2.53993e+06	1.98312e+06	2.86804e+06	2.87117e+06	2.84333e+06	2.216e+06	2.29496e+06	2.43771e+06	2.05442e+06	2.12359e+06	2.03614e+06
C9H14O2	(E)-2-Methylbut-2-en-1-yl methacrylate	Ester	88142-95-4	1088	1.82575e+06	1.69722e+06	1.68613e+06	1.79779e+06	1.77699e+06	1.50964e+06	1.73167e+06	2.29085e+06	1.7617e+06	2.62786e+06	2.56907e+06	2.53764e+06	2.06104e+06	2.15624e+06	2.33635e+06	225349	184047	165110
C10H18O2	Butanoic acid, 2-hexenyl ester, (E)-	Ester	53398-83-7	1195	344240	290299	296900	233239	298611	220542	354327	475830	341956	481166	460415	500041	203640	263185	232761	173918	320630	364018
C11H18O2	(Z)-(Z)-Hex-3-en-1-yl 2-methylbut-2-enoate	Ester	84060-80-0	1282	38421.7	35167.7	35783.7	33439.4	33064.8	20514.2	42002.8	48582.8	39606.1	53788.8	55927.4	58307.1	49841.9	57310.7	67175.7	76977.4	60714.7	62556
C10H18O3	2-Methylbutanoic anhydride	Ester	1468-39-9	1188	285861	244759	245723	187925	238253	179155	215332	297296	211986	290221	277271	306933	128857	165863	148415	104082	105598	119929
C10H20O2	Hexanoic acid, butyl ester	Ester	626-82-4	1189.39232409382	58068.1	51759.5	54524.1	41676.2	52560.9	38430.9	92343.5	114646	78547.4	108804	100368	114940	46053.6	60418.5	52524.9	51254.7	46488.5	60348.5
C10H14O4	2-Propenoic acid, 2-methyl-, 1,2-ethanediyl ester	Ester	97-90-5	1323	46409.3	39015.6	36479.2	30459.5	35247	24459.8	40691.2	55627.4	40833.1	45296	46767.6	63608.9	32196.7	40659.4	39064.7	40745	28912.1	35384.5
C11H22O2	Decanoic acid, methyl ester	Ester	110-42-9	1326	53696.6	46245.2	40860.6	32422.2	43625.4	25012.8	37756.1	55585	39008.3	63794.7	80704.4	72359.7	44405.6	46950.7	54714.7	53426.9	34910.2	36297.4
C8H12O2	trans,trans-Hexa-2,4-dienyl acetate	Ester	57006-69-6	1093	276686	380453	266950	419947	306985	337539	278021	409355	288313	517185	470003	518698	608466	574328	673453	102266	80445.7	119710
C9H12O3	2-Furanpropanoic acid, ethyl ester	Ester	10031-90-0	1192	214675	193654	195908	170548	164372	138046	263837	345708	269814	378814	384104	379792	459210	483160	539924	515404	489502	460089
C12H24O2	4-Methylhexyl 3-methylbutanoate	Ester	1215127-80-2	1312	52372.6	45917.9	42684.6	29462.9	41230.9	26779.4	37749.7	51573.3	36245.8	53582	55331.1	55588	32188.4	38131.9	40015.5	34105.2	25905.9	30210.1
C9H14O5	Butanedioic acid, 2-methyl-3-oxo-, diethyl ester	Ester	759-65-9	1262.76308688613	17553.5	19340.1	18808.7	13687	18307.7	11545	19069	27165	19598.2	20713.2	21603.6	21992.3	17796.6	18552.2	17956.8	217911	186603	181825
C2H6O4S	Sulfuric acid, dimethyl ester	Ester	77-78-1	853	22297.3	21859	22110.6	22019.6	20931.7	19187	25649.6	24599.5	20091.3	27146.4	26002.5	26852.4	20341.3	22180.2	21231.1	16012.7	22234.1	22136.3
C13H26O2	Undecanoic acid, ethyl ester	Ester	627-90-7	1494	12389.8	7728.92	7207.07	5116.09	4205.73	4231.78	7441.19	9516.36	5761.6	11306.6	8799.71	9063.95	8685.38	8055.27	9113.73	3558.51	5733.35	4281.21
C10H16O2	(Z)-γ-Jasmolactone	Ester	63095-33-0	1391	2525.65	1827.43	2675.3	1909.3	2120.38	1560.24	8734.94	11113.6	9255.67	18429.5	17445.7	15624.4	10231.7	11899.4	13716	11629.7	9578.57	10908.8
C13H26O2	Octanoic acid, 2-pentyl ester	Ester	55193-30-1	1419	7221.22	6815.18	4965.9	4148.37	5608.01	4512.51	5156.84	9943.05	7645.73	10555.9	10722.3	10294.4	5413.52	5702.03	6026.15	17050.5	4467.47	13225.8
C8H8O2	Benzoic acid, methyl ester	Ester	93-58-3	1097.74798927614	132680	164865	130641	186527	151392	148167	121679	208137	125522	255948	214044	259905	221477	251007	277833	53232.8	49078.7	50659.9
C12H14O2	2-Propenoic acid, 3-phenyl-, 1-methylethyl ester	Ester	7780-06-5	1485	48391.6	23336.5	20078.6	21520.1	20871.4	20312.1	24311.6	32514.1	30899.8	43570.6	39877.8	23394.8	90275	102054	110248	124007	119295	105565
C10H20O2	Acetic acid, 2-ethylhexyl ester	Ester	103-09-3	1185	119671	61592.3	72831.5	88928.3	63023.2	47416.4	198389	258174	213629	243132	278930	293715	44947.8	60259.4	58821.8	145260	140928	111276
C9H16O2	.delta.-Nonalactone	Ester	3301-94-8	1396	31771.8	18821.1	24185.8	11254.5	17276	17253.7	46488.4	61234.4	47640.9	73589.3	68491.8	69641.6	30073.1	43341.4	39292.5	25142.4	21586.5	24479.8
C12H24O2	4-Methylpentyl 4-methylpentanoate	Ester	35852-42-7	1315	2.23487e+06	2.14462e+06	1.66584e+06	1.69264e+06	2.04387e+06	1.01573e+06	1.18077e+06	1.5114e+06	1.5902e+06	2.03045e+06	2.45062e+06	2.41338e+06	2.08839e+06	2.14484e+06	2.85147e+06	2.53675e+06	1.56705e+06	1.58334e+06
C12H24O2	Butyl caprylate	Ester	589-75-3	1389	36166.9	28187.7	25054.4	19507	20862.2	21206.8	53022.1	67042.1	56456.9	87795.1	84496	86148.4	25691.7	40157.6	40164.8	27338.4	19737.8	21378.2
C10H20O2	Acetic acid, octyl ester	Ester	112-14-1	1210	1733.96	1897.31	2048.71	2032.54	1843.38	1336.62	2392.81	3287.99	1844.03	3400.69	2546.89	3187.63	2509.84	2038.43	2065.58	267.324	3163.36	2738.76
C15H24O2	cis-Hexenyl octyne carbonate	Ester	68480-29-5	1765	15369.9	15798.3	17894.4	19479.7	15007.6	15999.1	10225.7	11724.4	13716.3	4711.59	942.318	942.318	18654.8	20052.9	18234.5	9209.88	7984.74	5553.55
C13H18O2	Propanoic acid, 2-methyl-, 3-phenylpropyl ester	Ester	103-58-2	1490	7473.43	6149.32	6987.87	9624.62	8299.69	7762.54	3160.37	4444.99	4207.56	1277.77	945.712	1116.75	2896.73	2995.47	3061.53	189.142	189.142	14334.6
C12H22O2	Ethyl 9-decenoate	Ester	67233-91-4	1388	4316.47	4316.47	103902	52605.6	99114.2	75726.5	102579	126515	102274	191279	195746	185090	51200.8	58834.3	86667.4	21582.4	26293.7	29820.1
C11H18O2	2,6-Octadien-1-ol, 3,7-dimethyl-, formate, (Z)-	Ester	2142-94-1	1283	52408.9	49252.9	52217	31059.3	32790	24852.5	97181.5	137949	102120	57163.4	58512.3	65387.1	43842.1	57265.6	66289.6	4970.5	4970.5	4970.5
C16H30O2	5-Tetradecen-1-ol, acetate, (Z)-	Ester	35153-13-0	1790	8576.12	8074.63	9529.54	8018.24	8133.84	7860.94	3312.69	4385.31	5154.11	2119.55	423.91	423.91	8754.78	11056.8	10992.5	2340.3	423.91	2624.54
C12H20O2	cis-3-Hexenyl cis-3-hexenoate	Ester	61444-38-0	1389	44118.2	37922	39489.1	23135.2	40000.6	30011.6	27440.4	37900.4	24431.5	42738.7	43046.4	42261.3	12765.7	18327.9	15561.7	2553.14	2553.14	2553.14
C12H20O2	p-Menth-8-en-3-ol, acetate	Ester	89-49-6	1259	2595.84	2475.28	2444.88	4205.36	3551.88	2810.56	4981.95	6072.47	4205.85	3443.39	4858.4	3594.74	488.976	488.976	488.976	34907	37421.4	37200.2
C6H11NS	Butane, 1-isothiocyanato-3-methyl-	Ester	628-03-5	1041	15727.8	1369.83	9645.4	7899.58	11652.8	9002.47	6849.13	14302.9	11312.3	1369.83	14337.9	1369.83	25419.1	21444.1	22758.9	16084.6	16372.2	19942.1
C9H18O2	Hexanoic acid, propyl ester	Ester	626-77-7	1093.97011739594	126369	212296	140708	210684	136259	176550	149154	308460	242023	311491	293760	299146	163999	179966	176248	25273.8	25273.8	25273.8
C8H10O3	Methacrylic anhydride	Ester	760-93-0	1061	19680.7	17323.3	17997.2	17647.1	18598.2	12721.5	24921.7	32648.3	27283.9	36033	34257.2	40422.9	28443.2	43342.3	33370.5	2544.31	2544.31	2544.31
C10H10O2	Benzoic acid, 2-propenyl ester	Ester	583-04-0	1254	8585.52	6870.7	6902.09	8797.41	9297.65	7128.58	7806.75	12143.8	7322.12	1374.14	1374.14	1374.14	18456.5	19965.9	19747.1	15613.5	17323.9	16997.4
C11H20O2	Hexyl tiglate	Ester	16930-96-4	1330	4873.12	2998.69	4593.85	2661.18	3721.49	2538.05	7078.57	9771.53	5869.48	11391.5	10423.9	11385.2	507.609	507.609	507.609	25512.4	23286.8	22427.6
C11H22O2	Hexanoic acid, pentyl ester	Ester	540-07-8	1287	18638.4	17540.4	17105.6	9036.25	18478.8	11394.1	15610.3	20796.4	13985.5	24460	25481.6	26837.5	9382.27	11619.2	10963.7	1807.25	1807.25	1807.25
C13H20O2	Nopyl acetate	Ester	128-51-8	1413	19050.3	25125	26283.7	25549.4	16995.2	14042.1	10713.4	15122.8	11572	7478.65	7190.33	7934.43	17900.8	12463.8	12237	1438.07	1438.07	1438.07
C13H18O2	Benzeneacetic acid, 4-(1,1-dimethylethyl)-, methyl ester	Ester	3549-23-3	1491	11250.2	8719.39	9393.1	15039.6	11868.9	10769.5	5457.43	5892.72	5526.14	1007.19	1007.19	1007.19	5441.07	6376.08	5035.94	73130	63317.3	67035.8
C12H24O2	Decanoic acid, ethyl ester	Ester	110-38-3	1395.63776918829	378.265	276.218	328.454	39.0992	228.412	195.496	250729	318152	251970	436626	503071	464264	8571.85	39.0992	39.0992	7895.06	3810.32	2382.76
C11H20O2	2-Ethylhexyl acrylate	Ester	103-11-7	1220	8037.74	7954.4	6536.5	5402.8	6189.29	4845.23	6262.3	8453.93	6712	8954.29	9483.01	10877.5	7582.01	8794.86	7843.52	969.046	969.046	969.046
C12H22O2	5-Decen-1-ol, acetate, (E)-	Ester	38421-90-8	1398	9107.48	8545.83	6750.51	7307.82	8175.9	5535.54	9684.06	11085.2	9022.63	15233.5	15200.1	13730.9	1107.11	10245.5	1107.11	9544.25	1107.11	11078.7
C8H16O2	Butanoic acid, 2-methylpropyl ester	Ester	539-90-2	954	7006.84	9415.63	7884.91	213.756	213.756	213.756	17405.3	19515	17890	65657.7	70915.4	73874.1	21519.3	21869.1	21516.8	1068.78	1784.02	1391.47
C10H18O2	2H-Pyran-2-one, tetrahydro-6-pentyl-	Ester	705-86-2	1502.44630071599	6905.23	7064.91	5507.72	4851.76	4315.08	4355.1	5234.15	8455.27	6948.88	7404.65	8230.49	7182.56	863.016	863.016	863.016	26126	20218.1	22179.7
C10H18O2	Butanoic acid, 5-hexenyl ester	Ester	108058-75-9	1183	3320.43	2799.09	3256.43	2419.93	3420.17	1987.66	36520.4	48851.6	37482.9	38514	52484	49874.2	397.532	397.532	397.532	6462.65	4893.93	5166.51
C12H12O2	Allyl cinnamate	Ester	1866-31-5	1531	23719.9	17889.5	19508.3	20213.3	15721.5	14909.8	2907.26	3230.56	2203.98	2118.75	1743.01	1652.43	276.799	1837.92	1383.99	276.799	276.799	276.799
C7H15NO2	2-Propanol, 1-(dimethylamino)-, acetate (ester)	Ester	32188-28-6	948	325.744	325.744	1628.72	325.744	325.744	325.744	5604.17	5660.01	4480.14	8825.54	8746.25	10514.8	110401	142424	149781	226684	194178	216322
C12H20O2	2-Hexenoic acid, 3-hexenyl ester, (E,Z)-	Ester	53398-87-1	1403	25749.6	20417	20880.2	20630.2	21192.3	16658	13919.7	20315.4	18769.8	34803.3	31618.1	33106.1	2783.93	2783.93	18056.4	2783.93	2783.93	2783.93
C15H24O3	Acetic acid, (4,6,8,9-tetramethyl-3-oxabicyclo[3.3.1]non-6-en-1-yl)methyl ester	Ester	309722-81-4	1667	13793.6	11527.7	14243.5	11471	8629.07	11726.4	4673.64	6395.66	6794.37	610.134	3050.67	610.134	12817.6	14765	15715.8	610.134	610.134	610.134
C12H22O2	Hexanoic acid, 3-hexenyl ester, (Z)-	Ester	31501-11-8	1380	129808	97987.7	105311	94095.6	102257	72943	4581.84	4581.84	4581.84	74342.7	75024.5	65971.2	22909.2	23654.5	26713.1	4581.84	4581.84	4581.84
C12H18O2	2-Cyclohexen-1-ol, 2-methyl-5-(1-methylethenyl)-, acetate, (1R-cis)-	Ester	7111-29-7	1344	17597.7	18729.5	19788.2	613.243	613.243	613.243	12736.3	17335	13582.4	54659.6	51772.5	49361.4	3066.21	5595.91	4147.16	613.243	613.243	613.243
C10H18O2	1-Octen-3-yl-acetate	Ester	2442-10-6	1111	44902.3	45996.7	39890.8	41742.3	45412.8	39509.3	19249.7	29487.1	26889.7	3849.94	3849.94	3849.94	88434.1	96431.7	120131	3849.94	3849.94	3849.94
C4H8O3	Acetic acid, methoxy-, methyl ester	Ester	6290-49-9	965	19496.8	28575.3	28041	29912.6	29082.7	22365.2	2545.92	2545.92	2545.92	2545.92	2545.92	2545.92	28126.7	29394.4	29708.9	14220.8	12729.6	13233.7
C10H12O3	Propylparaben	Ester	94-13-3	1628.77428998505	4183.24	3389.83	4376.61	2697.46	2741.13	2610.84	5467.59	5292.59	5943	4777.68	4531.76	4974.92	522.168	522.168	522.168	522.168	522.168	522.168
C8H14O2	4-Penten-1-ol, propanoate	Ester	30563-30-5	978	1.05553e+06	1.08492e+06	1.08089e+06	1.15844e+06	1.17203e+06	965901	107502	107502	107502	107502	107502	107502	1.03743e+06	1.0507e+06	1.13526e+06	537509	559051	569022
C8H16O2	1-Butanol, 3-methyl-, propanoate	Ester	105-68-0	968	1.06186e+06	1.08524e+06	1.08258e+06	1.16435e+06	1.18112e+06	967154	114130	114130	114130	114130	114130	114130	1.04829e+06	1.06162e+06	1.14549e+06	570650	573561	588380
C8H14O2	2-Butenoic acid, 2-methylpropyl ester	Ester	589-66-2	983	2.13759e+06	2.18429e+06	2.17304e+06	2.33159e+06	2.35549e+06	1.97934e+06	209301	209301	209301	209301	209301	209301	2.09228e+06	2.11002e+06	2.27313e+06	1.10204e+06	1.0465e+06	1.05548e+06
C8H16O2	Propanoic acid, pentyl ester	Ester	624-54-4	969	1.77338e+07	1.81284e+07	1.80173e+07	1.92603e+07	1.9388e+07	1.6206e+07	1.98492e+06	1.98492e+06	1.98492e+06	1.98492e+06	1.98492e+06	1.98492e+06	1.71306e+07	1.7362e+07	1.86378e+07	1.06443e+07	9.92458e+06	1.01335e+07
C2H6OS2	S-Methyl methanethiosulfinate	Ester	13882-12-7	983	130697	109667	108421	116390	117152	98410.7	8620.64	8620.64	8620.64	8620.64	8620.64	8620.64	102091	102656	110614	46319.3	43538.8	43103.2
C7H12O4	Propane-1,1-diol diacetate	Ester	33931-80-5	984	47378.5	47118.4	47042.3	47334.1	47257.6	37256.3	7451.26	7451.26	7451.26	7451.26	7451.26	7451.26	57705.9	58608.4	59453.3	55236.9	52055.2	55049.9
C8H14O2	2-Propenoic acid, pentyl ester	Ester	2998-23-4	978	3.74811e+06	3.52353e+06	3.5209e+06	3.78084e+06	3.83747e+06	3.16403e+06	364758	364758	364758	364758	364758	364758	3.60984e+06	3.64864e+06	3.64225e+06	1.9162e+06	1.82379e+06	1.87444e+06
C7H14O3	Butanoic acid, 2-hydroxy-3-methyl-, ethyl ester	Ester	2441-06-7	975	399404	409110	408869	440464	445751	367921	15679.6	15679.6	15679.6	15679.6	15679.6	15679.6	387124	393411	424528	180003	80433.5	78398.2
C8H16O3	Hexanoic acid, 3-hydroxy-, ethyl ester	Ester	2305-25-1	1133	2399.32	2399.32	2399.32	2399.32	2399.32	2399.32	13563.8	23408.1	12156.7	24221.9	11996.6	25160.7	19500.2	21150.1	17022.3	15208.6	15872.1	17783.9
C16H30O2	Decanoic acid, 3-hexenyl ester, (Z)-	Ester	85554-69-4	1760	8861.8	5573.78	11380.3	9639.61	10172.8	8664.48	5802.75	6756.39	7013.86	1114.76	1114.76	1114.76	7432.29	10495.6	8551.69	1114.76	1114.76	1114.76
C11H16O3	Furfuryl hexanoate	Ester	39252-02-3	1368	6178.18	12566.4	10969.1	7028.11	10502.7	7768.36	995.574	995.574	995.574	995.574	995.574	995.574	18267.1	22984.9	27909.4	19152.6	15437.8	17094.2
C12H16O2	Benzeneacetic acid, 2-methylpropyl ester	Ester	102-13-6	1393	14932.7	11617.4	13749.4	13647.7	13240.5	10655.1	2049.73	2900.36	3084.7	5882.28	6145.55	5378.61	409.946	409.946	409.946	409.946	409.946	409.946
C9H18O2	Pentanoic acid, 2-methylpropyl ester	Ester	10588-10-0	1044	394536	342005	359676	306945	328041	148080	29616	29616	29616	29616	29616	509389	29616	29616	604306	591530	554839	376984
C15H26O2	Butanoic acid, 2-methyl-, 3,7-dimethyl-2,6-octadienyl ester, (E)-	Ester	68705-63-5	1596	226.011	226.011	226.011	226.011	2362.64	226.011	1919.86	226.011	1130.05	226.011	226.011	226.011	7472.36	9068.67	10310.6	4728.6	3860.34	5497.17
C11H18O2	1,6-Octadien-3-ol, 3,7-dimethyl-, formate	Ester	115-99-1	1215	16413.9	19208	22453.7	3282.77	18527.9	17571.8	3282.77	3282.77	3282.77	3282.77	3282.77	3282.77	83138.6	88568.4	96805.6	69918.7	61606.2	57836.9
C10H18O2	4-Octenoic acid, ethyl ester, (Z)-	Ester	34495-71-1	1187	1215.09	1045.18	2291.57	1013.94	202.788	1161.34	570517	725187	556977	569237	741561	717864	202.788	202.788	202.788	202.788	202.788	202.788
C12H17NO2	Fenobucarb	Ester	3766-81-2	1608	371.735	371.735	371.735	371.735	1858.68	371.735	2708.65	2970.74	2878.91	371.735	371.735	371.735	21197.9	24076.8	26147.7	18725.7	14536.4	15753.5
C7H14O2	Propanoic acid, 2-methyl-, propyl ester	Ester	644-49-5	859.337068160598	451.527	451.527	451.527	451.527	451.527	451.527	5131.31	3005.49	2257.64	3710.8	451.527	451.527	5506.82	5519.98	5270.89	3627	3179.25	3351.63
C10H20O2	Butanoic acid, 2-methyl-, pentyl ester	Ester	68039-26-9	1142	1857.52	1857.52	1857.52	1857.52	1857.52	1857.52	9287.6	11722.2	10720.9	26947.5	30401.5	30195.2	15659.2	16187.3	21808.8	1857.52	1857.52	1857.52
C15H26O2	Geranyl isovalerate	Ester	109-20-6	1606	226.011	226.011	226.011	226.011	2362.64	226.011	1919.86	226.011	1130.05	226.011	226.011	226.011	7472.36	9068.67	10310.6	4728.6	3860.34	5497.17
C3H6O2S	Acetic acid, mercapto-, methyl ester	Ester	2365-48-2	791	3154.36	3488.4	3696.79	3196.41	3753.39	2697.95	539.59	539.59	539.59	539.59	539.59	539.59	5708.34	6448.15	6058.96	539.59	539.59	539.59
C12H20O2	(1R,3R,4R,5S)-1-Isopropyl-4-methylbicyclo[3.1.0]hexan-3-yl acetate-rel-	Ester	62181-90-2	1298	1507.94	1507.94	1507.94	1507.94	1507.94	1507.94	15370.4	21561.9	16704.2	102540	96241.2	20255.9	9397.86	9122.09	8703.68	1507.94	1507.94	1507.94
C5H7NO2	Ethyl cyanoacetate	Ester	105-56-6	960	2778.91	2778.91	2778.91	2778.91	2778.91	2778.91	20065.6	23534.6	19342.2	72540.4	76181.5	71362.9	15233.1	14732.8	16385.3	2778.91	2778.91	2778.91
C7H13NS	Hexane, 1-isothiocyanato-	Ester	4404-45-9	1190	5286.46	918.927	4594.64	918.927	918.927	918.927	53468.9	75907.4	50888.1	53765.3	70659.6	77090.7	918.927	918.927	918.927	918.927	918.927	10198.6
C11H22O2	4-Methylpentyl 2-methylbutanoate	Ester	35852-40-5	1143	3556.35	3556.35	3556.35	3556.35	3556.35	3556.35	50940	54955	43709.4	109104	82194.8	120655	18272.2	27874.7	17781.7	3556.35	3556.35	3556.35
C12H14O3	Phenol, 2-methoxy-4-(2-propenyl)-, acetate	Ester	93-28-7	1524	1348.09	233.083	233.083	233.083	233.083	233.083	233.083	233.083	233.083	1698.03	233.083	1165.42	3612.11	3316.37	3669.57	16020.9	13766.3	13910
C7H15NO2	L-Norleucine, methyl ester	Ester	21754-55-2	1061	1147.64	7809.53	6312.43	1147.64	6709.86	5738.18	1147.64	1147.64	1147.64	17435.5	1147.64	1147.64	1147.64	1147.64	1147.64	41568.7	35727	37358.7
C8H14O2	Cyclohexanecarboxylic acid, methyl ester	Ester	4630-82-4	1010	1119.54	1119.54	1119.54	1119.54	1119.54	1119.54	6675.46	7474.39	7134.46	6702.54	7626.54	6131.57	19440.2	1119.54	8085.04	1119.54	1119.54	1119.54
C8H8O3	Methylparaben	Ester	99-76-3	1453.43642611684	362.095	362.095	2598.72	1810.48	362.095	362.095	362.095	362.095	362.095	362.095	362.095	362.095	33156.5	45733.9	50385.5	98099	82450.1	82572
C12H22O2	2-Ethylhexyl methacrylate	Ester	688-84-6	1296	21924.4	14902.9	20121.8	10518.6	15463	9071.22	1814.24	1814.24	1814.24	1814.24	1814.24	1814.24	10990.7	13652.6	1814.24	1814.24	1814.24	1814.24
C14H26O2	11-Dodecen-1-yl acetate	Ester	35153-10-7	1604	2132.79	2132.79	2132.79	2132.79	2132.79	2132.79	2132.79	2132.79	10664	2132.79	2132.79	2132.79	26451.6	29570.7	30417	23376	22530.6	24640.6
C14H26O2	8-Dodecen-1-ol, acetate, (Z)-	Ester	28079-04-1	1605	2132.79	2132.79	2132.79	2132.79	2132.79	2132.79	2132.79	2132.79	10664	2132.79	2132.79	2132.79	26451.6	29570.7	30417	23376	22530.6	24640.6
C3H5NS	Ethane, isothiocyanato-	Ester	542-85-8	796	5349.59	5349.59	26747.9	5349.59	5349.59	5349.59	5349.59	5349.59	5349.59	5349.59	5349.59	5349.59	73020.1	73818	72642.7	123844	134704	147362
C7H8O3	2-Furancarboxylic acid, ethyl ester	Ester	614-99-3	1047	530.536	530.536	530.536	530.536	530.536	530.536	530.536	530.536	2652.68	530.536	530.536	530.536	85832.6	91642	104651	166075	157982	152967
C11H22O2	Nonanoic acid, ethyl ester	Ester	123-29-5	1295	302.439	302.439	302.439	302.439	302.439	302.439	291782	375031	295936	316308	374417	355471	1512.19	302.439	302.439	302.439	302.439	302.439
C8H14O2	3-Hexen-1-ol, acetate, (E)-	Ester	3681-82-1	1005	8642.95	8642.95	8642.95	8642.95	8642.95	8642.95	8642.95	8642.95	8642.95	8642.95	8642.95	8642.95	43214.8	48369.6	50311.7	214328	204936	202070
C12H18O2	1,3-Cyclohexadiene-1-carboxylic acid, 2,6,6-trimethyl-, ethyl ester	Ester	35044-59-8	1434	63136.8	53796	55460.9	59826	60944.8	49593.1	3295.62	3295.62	3295.62	3295.62	3295.62	3295.62	3295.62	3295.62	3295.62	3295.62	3295.62	3295.62
C2H5NO2	Carbamic acid, methyl ester	Ester	598-55-0	795	326136	326136	326136	326136	326136	326136	326136	326136	326136	326136	326136	326136	2.41568e+06	2.37143e+06	2.51978e+06	4.21524e+06	3.94944e+06	3.95096e+06
C2H6O2S2	S-Methyl methanethiosulphonate	Ester	2949-92-0	1081	21322.5	21322.5	21322.5	21322.5	21322.5	21322.5	114673	144911	109659	21322.5	21322.5	21322.5	21322.5	21322.5	21322.5	142772	134370	128350
C6H9NO2	n-Propyl cyanoacetate	Ester	14447-15-5	1059	3363.15	3363.15	3363.15	3363.15	3363.15	3363.15	26319.6	87945.9	30324.2	105783	87611	103763	3363.15	3363.15	3363.15	3363.15	3363.15	3363.15
C10H10O4	3,4-Methylenedioxybenzyl acetate	Ester	326-61-4	1514	3244.12	3244.12	3244.12	3244.12	3244.12	3244.12	3244.12	3244.12	3244.12	3244.12	3244.12	3244.12	21453.4	16220.6	27432.1	529335	463574	475435
C14H18O2	cis-3-Hexenyl phenyl acetate	Ester	42436-07-7	1610	839.537	839.537	839.537	839.537	839.537	839.537	839.537	839.537	839.537	839.537	839.537	839.537	5185.77	5754.5	7501.45	5713.21	4519.25	5043.66
C5H10O2	n-Propyl acetate	Ester	109-60-4	713.737687921203	1173.11	1173.11	1173.11	1173.11	1173.11	1173.11	12035.9	9529.93	10724.9	7174.06	10880.7	11765.8	1173.11	1173.11	1173.11	1173.11	1173.11	1173.11
C11H18O2	trans,cis-2,6-Nonadienyl acetate	Ester	68555-65-7	1308	5234.43	5234.43	5234.43	5234.43	5234.43	5234.43	5234.43	5234.43	5234.43	5234.43	5234.43	5234.43	29132.4	26172.2	32346.3	284271	203752	208101
C8H16O2	Acetic acid, hexyl ester	Ester	142-92-7	1013.05048335124	684.543	684.543	684.543	684.543	684.543	684.543	4734.46	6029.17	4572.19	3422.71	4016.7	4331.75	684.543	684.543	684.543	684.543	684.543	684.543
C12H14O2	2-Buten-1-ol, 3-methyl-, benzoate	Ester	5205-11-8	1459	3619.38	3619.38	3619.38	3619.38	3619.38	3619.38	3619.38	3619.38	3619.38	3619.38	3619.38	3619.38	25635.6	25532.4	31770.2	20188	19663.2	21613.7
C10H18O2	Butanoic acid, 4-hexenyl ester, (Z)-	Ester	69727-41-9	1203	18389.2	18389.2	18389.2	18389.2	18389.2	18389.2	18389.2	18389.2	18389.2	18389.2	18389.2	18389.2	120748	125412	156945	371654	340055	340216
C6H12O3	1-Methoxy-2-propyl acetate	Ester	108-65-6	850	26878.5	29347.2	28364.1	28115.2	26128.2	25904.3	5180.86	5180.86	5180.86	5180.86	5180.86	5180.86	5180.86	5180.86	5180.86	5180.86	5180.86	5180.86
C11H22O2	Acetic acid, nonyl ester	Ester	143-13-5	1309	1441.65	1441.65	1441.65	1441.65	1441.65	1441.65	7416.31	10107.4	7208.23	11367.9	10828.8	12902.5	1441.65	1441.65	1441.65	1441.65	1441.65	1441.65
C8H16O2	Hexanoic acid, ethyl ester	Ester	123-66-0	999.217527386541	1253	1253	1253	1253	1253	1253	1253	1253	1253	1253	1253	1253	7512.61	6264.98	8052.79	10897	9508.46	9384.96
C15H26O2	Butanoic acid, 3-methyl-, 1-ethenyl-1,5-dimethyl-4-hexenyl ester	Ester	1118-27-0	1464	5349.02	5349.02	5349.02	5349.02	5349.02	5349.02	5349.02	5349.02	5349.02	5349.02	5349.02	5349.02	39465.7	46894.8	46501.7	108084	75975.2	101557
C14H24O2	Neryl butyrate	Ester	999-40-6	1517	20162.3	20162.3	20162.3	20162.3	20162.3	20162.3	20162.3	20162.3	20162.3	20162.3	20162.3	20162.3	228092	259016	289061	387125	248467	255239
C14H26O2	Citronellyl butyrate	Ester	141-16-2	1529	32407.1	32407.1	32407.1	32407.1	32407.1	32407.1	32407.1	32407.1	32407.1	32407.1	32407.1	32407.1	332921	378023	428111	468337	388100	386257
C9H10O4	Benzoic acid, 4-hydroxy-3-methoxy-, methyl ester	Ester	3943-74-6	1525	2076.24	2076.24	2076.24	2076.24	2076.24	2076.24	2076.24	2076.24	2076.24	2076.24	2076.24	2076.24	25019.7	25410.8	24635.5	38064	33876.1	33139.7
C8H16O2	Butanoic acid, 3-methyl-, 1-methylethyl ester	Ester	32665-23-9	904	3925.73	3925.73	3925.73	3925.73	3925.73	3925.73	3925.73	3925.73	3925.73	3925.73	3925.73	3925.73	41229.5	41642	45396.2	3925.73	3925.73	3925.73
C11H14O2	Butanoic acid, 2-methylphenyl ester	Ester	14617-90-4	1323	4319.32	4319.32	4319.32	4319.32	4319.32	4319.32	4319.32	4319.32	4319.32	4319.32	4319.32	4319.32	4319.32	4319.32	4319.32	80198.6	72481.7	72072.8
C12H22O2	Allyl nonanoate	Ester	7493-72-3	1377	1212.06	1212.06	1212.06	1212.06	1212.06	1212.06	1212.06	6060.28	1212.06	1212.06	1212.06	1212.06	37168	40949.5	1212.06	1212.06	1212.06	1212.06
C10H14O3	Butanoic acid, 3-methyl-, 2-furanylmethyl ester	Ester	13678-60-9	1224	155338	157277	158983	151331	150070	128417	150118	199717	156515	189491	175633	160297	78095.7	81928.8	101091	79396.9	78827.8	71204.7
C10H18O2	Ethyl (E)-2-octenoate	Ester	7367-82-0	1249	293083	296613	294956	290398	274988	239987	287483	385864	303086	363051	390452	373642	149767	158995	177754	208714	180550	166515
C9H16O2	2-Butenoic acid, 2-methyl-, 2-methylpropyl ester, (Z)-	Ester	7779-81-9	1045	1.34833e+06	1.27091e+06	1.2197e+06	1.31338e+06	1.28972e+06	1.07679e+06	1.3212e+06	1.7335e+06	1.33571e+06	1.85177e+06	1.78337e+06	1.75705e+06	1.19144e+06	1.23966e+06	1.33954e+06	561466	558434	532503
C9H16O2	2-Butenoic acid, 2-methyl-, 2-methylpropyl ester, (E)-	Ester	61692-84-0	1093	1.34833e+06	1.27091e+06	1.2197e+06	1.31338e+06	1.28972e+06	1.07679e+06	1.3212e+06	1.7335e+06	1.33571e+06	1.85177e+06	1.78337e+06	1.75705e+06	1.19144e+06	1.23966e+06	1.33954e+06	561466	558434	532503
C10H18O2	Butanoic acid, 3-hexenyl ester, (Z)-	Ester	16491-36-4	1187	169430	117526	153011	136402	127625	104429	243224	321984	257102	307340	298566	279165	165553	161506	167616	89187.6	84612.9	79862.6
C8H14O3	Hexanoic acid, 3-oxo-, ethyl ester	Ester	3249-68-1	1115	1.44345e+06	1.32861e+06	1.35352e+06	1.37689e+06	1.38523e+06	1.10853e+06	1.40305e+06	1.80405e+06	1.39692e+06	2.01269e+06	1.94557e+06	1.98378e+06	1.50452e+06	1.62022e+06	1.55243e+06	241145	198523	189408
C11H22O2	Butanoic acid, 2-methyl-, hexyl ester	Ester	10032-15-2	1236	4498.01	4540	4705.13	5331.81	5495.52	4278.76	4585.57	5081.87	4262.05	3800.8	3676.41	3944.82	11075.5	9330.15	11969.9	12645	12761.7	9328.14
C12H16O2	Butanoic acid, 3-methyl-, phenylmethyl ester	Ester	103-38-8	1396	97669.4	84183.9	85402.6	80600.5	77373.7	59463.5	20996.1	29557.9	23872.7	33247.5	38385.8	33722.6	56886.1	66372.9	77363	26411.7	28258.9	27770.8
C12H16O2	Pentanoic acid, phenylmethyl ester	Ester	10361-39-4	1396	97669.4	84183.9	85402.6	80600.5	77373.7	59463.5	20996.1	29557.9	23872.7	33247.5	38385.8	33722.6	56886.1	66372.9	77363	26411.7	28258.9	27770.8
C12H18O2	(1R,5S,6R)-2,7,7-Trimethylbicyclo[3.1.1]hept-2-en-6-yl acetate	Ester	67999-48-8	1262	14431.2	13268.9	12582.2	10848.8	11164.6	10277.1	44759.1	55493.1	47343.1	25448	15777.2	14552.6	6513.97	6412.1	11370.8	18805.8	16410.5	14536.8
C12H18O2	(+)-cis-Verbenol, acetate	Ester	29135-27-1	1279	14431.2	13268.9	12582.2	10848.8	11164.6	10277.1	44759.1	55493.1	47343.1	25448	15777.2	14552.6	6513.97	6412.1	11370.8	18805.8	16410.5	14536.8
C10H20O2	Butanoic acid, 2-methyl-, 3-methylbutyl ester	Ester	27625-35-0	1101	27170.9	24269.5	25808.8	10162	8905.73	19226.1	11705.9	15567.8	11528.8	15931.1	19677.8	15419.5	35525.2	38048.4	39530.8	4867.96	4614.69	4409.41
C10H20O2	Butanoic acid, 2-methyl-, 2-methylbutyl ester	Ester	2445-78-5	1105	27170.9	24269.5	25808.8	10162	8905.73	19226.1	11705.9	15567.8	11528.8	15931.1	19677.8	15419.5	35525.2	38048.4	39530.8	4867.96	4614.69	4409.41
C11H18O2	2,6-Octadienoic acid, 3,7-dimethyl-, methyl ester	Ester	2349-14-6	1323	41714.7	37613.5	30247.5	24353.9	34634	27339.5	18128.4	35627.6	16388.9	40344.9	40417.8	42442.2	22788.5	19121.7	40698.3	35870	32416.9	33418.5
C12H20O2	Isobornyl acetate	Ester	125-12-2	1286	72518.1	68045.3	68191.3	38664	36681.3	30954.8	75297.6	77202.5	57757	94497.2	93119.8	99595.2	62623.3	82696.8	91278.1	6190.96	6190.96	6190.96
C11H18O2	Geranyl formate	Ester	105-86-2	1301	52408.9	49252.9	52217	31059.3	32790	24852.5	97181.5	137949	102120	57163.4	58512.3	65387.1	43842.1	57265.6	66289.6	4970.5	4970.5	4970.5
C16H30O2	9-Tetradecen-1-ol, acetate, (E)-	Ester	23192-82-7	1800	8576.12	8074.63	9529.54	8018.24	8133.84	7860.94	3312.69	4385.31	5154.11	2119.55	423.91	423.91	8754.78	11056.8	10992.5	2340.3	423.91	2624.54
C12H22O2	Hexanoic acid, 3-hexenyl ester	Ester	84434-19-5	1361	44118.2	37922	39489.1	23135.2	40000.6	30011.6	27440.4	37900.4	24431.5	42738.7	43046.4	42261.3	12765.7	18327.9	15561.7	2553.14	2553.14	2553.14
C12H22O2	Hexanoic acid, 5-hexenyl ester	Ester	108058-81-7	1377	129808	97987.7	105311	94095.6	102257	72943	4581.84	4581.84	4581.84	74342.7	75024.5	65971.2	22909.2	23654.5	26713.1	4581.84	4581.84	4581.84
C12H18O2	2-Cyclohexen-1-ol, 2-methyl-5-(1-methylethenyl)-, acetate, cis-	Ester	1205-42-1	1362	17597.7	18729.5	19788.2	613.243	613.243	613.243	12736.3	17335	13582.4	54659.6	51772.5	49361.4	3066.21	5595.91	4147.16	613.243	613.243	613.243
C9H18O2	Butanoic acid, 3-methyl-, butyl ester	Ester	109-19-3	1046.35193133047	394536	342005	359676	306945	328041	148080	29616	29616	29616	29616	29616	509389	29616	29616	604306	591530	554839	376984
C15H26O2	Butanoic acid, 3-methyl-, 3,7-dimethyl-2,6-octadienyl ester, (Z)-	Ester	3915-83-1	1582	226.011	226.011	226.011	226.011	2362.64	226.011	1919.86	226.011	1130.05	226.011	226.011	226.011	7472.36	9068.67	10310.6	4728.6	3860.34	5497.17
C10H20O2	Pentanoic acid, pentyl ester	Ester	2173-56-0	1150	1857.52	1857.52	1857.52	1857.52	1857.52	1857.52	9287.6	11722.2	10720.9	26947.5	30401.5	30195.2	15659.2	16187.3	21808.8	1857.52	1857.52	1857.52
C8H14O2	3-Hexen-1-ol, acetate, (Z)-	Ester	3681-71-8	1006.91689008043	8642.95	8642.95	8642.95	8642.95	8642.95	8642.95	8642.95	8642.95	8642.95	8642.95	8642.95	8642.95	43214.8	48369.6	50311.7	214328	204936	202070
C8H14O2	2-Hexen-1-ol, acetate, (E)-	Ester	2497-18-9	1015	8642.95	8642.95	8642.95	8642.95	8642.95	8642.95	8642.95	8642.95	8642.95	8642.95	8642.95	8642.95	43214.8	48369.6	50311.7	214328	204936	202070
C11H16O2	2(4H)-Benzofuranone, 5,6,7,7a-tetrahydro-4,4,7a-trimethyl-, (R)-	Ester	17092-92-1	1532	69442.6	69442.6	69442.6	69442.6	69442.6	69442.6	69442.6	69442.6	69442.6	69442.6	69442.6	69442.6	731794	846040	998938	885640	831911	824671
C12H16O3	Benzene, 1,2,3-trimethoxy-5-(1-propenyl)-, (E)-	Ether	5273-85-8	1654	2960.27	5077.36	5134.56	5807.81	4723.44	3942.82	5318.52	4764.26	5790.69	6694.18	6832.57	7526.68	2004.32	3815.92	6190.1	4566.71	2134.78	4839.9
C11H16O	Benzene, (butoxymethyl)-	Ether	588-67-0	1238	125806	105758	108963	107938	98870.1	88287.3	134950	183207	140104	176749	163377	156901	85486.2	91247.4	116603	118631	101031	89375.6
C10H12O	Benzene, 1-methoxy-4-(1-propenyl)-, (Z)-	Ether	25679-28-1	1254	2437.88	2456.09	2456.56	2796.21	2758.79	1829.78	1995.3	2563.12	2019.78	1354.85	2589.93	4293.51	6238.77	5269.23	6265.7	4630.61	5968.51	5095.84
C10H14O3	Anisaldehyde dimethyl acetal	Ether	2186-92-7	1476	36880.8	20431.6	19627	22001	22372.9	16739.4	26521.8	33562.2	29650.1	39669.3	36137.8	21204.6	46120.2	48465.3	49955.1	134287	126478	123006
C7H12O	Cyclohexene, 1-methoxy-	Ether	931-57-7	1014	26486.1	24886.8	26681.3	22137.2	24137.1	19385	25554.1	35097.8	26992.9	31649.3	33598.2	39642.2	35404.9	38957.4	38601.4	32556.5	37799.8	41137.8
C14H26O2	3-Hexene, 1,1'-[ethylidenebis(oxy)]bis-, (Z,Z)-	Ether	63449-64-9	1456	27548.6	25980.8	27056.3	11724.6	13209.2	14104.5	9241.98	13853.5	11902.1	12676	11921.9	10676.9	41374.7	61133.7	58639.5	134866	94501.3	114681
C11H16O2	3-tert-Butyl-4-hydroxyanisole	Ether	121-00-6	1496	107295	66050	67467.6	57771.9	60781	57731.7	10993.5	10993.5	10993.5	80162.8	54967.4	65823.3	114656	143611	154731	459262	428209	414572
C9H12O	2,3-Dimethylanisole	Ether	2944-49-2	1144	1608.28	1707.12	1073.08	1375.25	1184.97	1177.95	848.228	1382	1049.38	5811.85	6041.89	5771.65	5992.69	6170.45	4591.01	169.646	169.646	169.646
C8H10O2	Benzene, 1,2-dimethoxy-	Ether	91-16-7	1148	1925.03	1925.03	1925.03	1925.03	1925.03	1925.03	148870	199289	150715	100841	103436	96407.2	9625.15	10939.7	10534.8	15406.5	14947.1	13963.9
C11H16O2	Benzaldehyde diethylacetal	Ether	774-48-1	1291	97.8702	489.351	97.8702	97.8702	97.8702	97.8702	6600.84	6406.62	9777.65	42612.2	39352	34305.2	6168.06	5831.5	7617.36	9185.03	97.8702	97.8702
C10H22O2	Hexane, 1,1-diethoxy-	Ether	3658-93-3	1092	85848.1	73982.1	78539.1	75466.1	70204.1	68042.4	1621.25	11483.1	1621.25	10973.6	10889	9055.86	1621.25	1621.25	1621.25	1621.25	1621.25	1621.25
C9H12O2	2,3-Dimethoxytoluene	Ether	4463-33-6	1172	1381.04	146.241	146.241	731.203	146.241	732.989	2862.09	3043.64	2617.5	146.241	146.241	146.241	6616.25	7455.58	8511.51	17887.6	146.241	146.241
C8H10O	Benzene, 1-methoxy-2-methyl-	Ether	578-58-5	1008	970.629	970.629	970.629	970.629	970.629	970.629	970.629	970.629	4853.14	17739.6	20211.8	20189.6	26540.6	30803	28299.7	25406.4	15704	17292.6
C5H9NS	Butanenitrile, 4-(methylthio)-	Ether	59121-24-3	1051	345.132	345.132	345.132	345.132	2218.12	1725.66	23789.7	30530.2	345.132	45803.9	345.132	46391.3	12527.5	15469.4	15647.8	345.132	345.132	345.132
C7H8S	Benzene, (methylthio)-	Ether	100-68-5	1106	23386.9	23386.9	23386.9	23386.9	23386.9	23386.9	23386.9	23386.9	23386.9	23386.9	23386.9	23386.9	116934	118439	136018	23386.9	23386.9	23386.9
C12H16O3	.beta.-Asarone	Ether	5273-86-9	1628	2960.27	5077.36	5134.56	5807.81	4723.44	3942.82	5318.52	4764.26	5790.69	6694.18	6832.57	7526.68	2004.32	3815.92	6190.1	4566.71	2134.78	4839.9
C12H16O3	Isoelemicin	Ether	487-12-7	1645	2960.27	5077.36	5134.56	5807.81	4723.44	3942.82	5318.52	4764.26	5790.69	6694.18	6832.57	7526.68	2004.32	3815.92	6190.1	4566.71	2134.78	4839.9
C8H17I	Octane, 1-iodo-	Halogenated hydrocarbons	629-27-6	1238	58320.6	45224.2	43805.7	47023.5	40523.9	37610.4	76652.9	104465	78429.6	94088.6	86512.3	83895	44201.5	46444.1	61584.9	66005.5	51602.7	47292.7
C10H21I	Decane, 1-iodo-	Halogenated hydrocarbons	2050-77-3	1433	15868.6	11736.2	12668.4	7846.14	10048.2	8840.66	12091.9	18052.8	14185.3	20423.9	19518.7	18697	14477.8	13226.4	13513.7	15764.6	13013.4	14597.6
C9H19I	Nonane, 1-iodo-	Halogenated hydrocarbons	4282-42-2	1342	30629.3	23284	23549	14984	24161.8	16244.1	25578.7	32019.9	22689.8	33110.5	34676.6	34299.9	16681.6	22664.3	16796.6	34857.6	2996.81	2996.81
C7H7Cl	Benzene, 1-chloro-4-methyl-	Halogenated hydrocarbons	106-43-4	959	1179.31	1179.31	1179.31	1179.31	1179.31	1179.31	5896.57	6687.67	5968.99	9621.39	8410.39	10177.2	19948.5	21968.2	22535.6	36317.8	39059.5	40272.5
C12H25Br	2-Bromo dodecane	Halogenated hydrocarbons	13187-99-0	1505	13007.8	2601.55	14934.3	15259.1	14462.3	14139.9	2601.55	2601.55	2601.55	2601.55	2601.55	2601.55	2601.55	2601.55	2601.55	942979	823006	831812
C7H7Cl	Benzene, 1-chloro-3-methyl-	Halogenated hydrocarbons	108-41-8	944	1179.31	1179.31	1179.31	1179.31	1179.31	1179.31	5896.57	6687.67	5968.99	9621.39	8410.39	10177.2	19948.5	21968.2	22535.6	36317.8	39059.5	40272.5
C7H7Cl	Benzene, 1-chloro-2-methyl-	Halogenated hydrocarbons	95-49-8	955	1179.31	1179.31	1179.31	1179.31	1179.31	1179.31	5896.57	6687.67	5968.99	9621.39	8410.39	10177.2	19948.5	21968.2	22535.6	36317.8	39059.5	40272.5
C8H14O2	2,3'-Bifuran, octahydro-	Heterocyclic compound	73373-15-6	1232	76480.3	72381.1	68595.2	94456.7	65084.4	81704.2	90972.5	117840	93157.7	112502	109858	108948	56492.6	81635.1	91458.8	104764	152929	156566
C8H12N2	2-Methyl-3-propylpyrazine	Heterocyclic compound	15986-80-8	1091	196158	179739	180281	184280	180112	151174	174904	238402	180922	244594	235997	235884	174866	185762	200175	57776.3	52877.2	49609.1
C10H18O2	(3R,6R)-2,2,6-Trimethyl-6-vinyltetrahydro-2H-pyran-3-ol	Heterocyclic compound	14009-71-3	1171	221441	149691	153931	135459	151338	129209	391334	496717	381636	426939	439444	404983	266759	293366	310477	511304	462343	455840
C10H14O2	2-Hexanoylfuran	Heterocyclic compound	14360-50-0	1239	2.08584e+06	1.77783e+06	1.78886e+06	1.77305e+06	1.67284e+06	1.5319e+06	1.96369e+06	2.51005e+06	2.01087e+06	2.47151e+06	2.28105e+06	2.18339e+06	1.1818e+06	1.25817e+06	1.59678e+06	1.16059e+06	1.3124e+06	1.20168e+06
C6H10OS2	1,3-Dithiolo[4,5-b]furan, tetrahydro-3a-methyl-	Heterocyclic compound	67411-25-0	1245	78633.9	73305	71117.6	65851.8	68989.9	54586.9	83427.6	109522	79935.8	111511	115664	117161	62298	70843.4	76817.8	72796.8	72208.7	72481.4
C5H5N3O	Pyrazinamide	Heterocyclic compound	98-96-4	1250	148396	127431	131105	126750	119767	107886	150521	205611	159927	218253	203792	192042	99814.4	107446	132368	140691	113334	103825
C7H11NS	2-Propyl-4-methylthiazole	Heterocyclic compound	52414-87-6	1047	62025.7	52678.5	82685.6	67876.4	50496.4	35338	70108.8	96682.2	76574.1	113272	102931	132388	43516.9	80303.3	81222.5	62983.7	63615.1	70952.9
C10H16N2	2-Isoamyl-6-methylpyrazine	Heterocyclic compound	91010-41-2	1249	20206.9	16592.3	17252.9	18150.4	15935.6	14104.5	17021.7	23681.5	17438.9	24741.6	22013.8	21713.3	9830.55	9323.33	9500.23	12431.6	11077.6	6256.43
C8H10N2	5H-5-Methyl-6,7-dihydrocyclopentapyrazine	Heterocyclic compound	23747-48-0	1107	27926.1	15341.5	12429	13401.6	17393.9	11678.4	17418.5	24273.7	17527.3	22001.5	20682.5	23763.7	9511.75	8948.41	11375.5	15478.8	16583.9	15595.5
C7H8OS	2-Acetyl-5-methylthiophene	Heterocyclic compound	13679-74-8	1157	48896.6	58854.2	42559.8	40986.5	44909.9	22395.1	27127.7	33614.1	34369.9	64779.3	78568.6	79783	211267	206323	235413	231823	220954	220119
CH2N4	1H-Tetrazole	Heterocyclic compound	288-94-8	1019	72863.1	69288.2	72058.1	66002.6	64857.6	49814.5	275863	316392	279302	327737	320583	315287	311020	320136	346457	128559	125073	128743
C5H5NOS	2-Acetylthiazole	Heterocyclic compound	24295-03-2	1021	4453.67	4655.65	5681.19	4812.03	4202.79	4060.6	3728.98	3571.01	3066.85	4124.67	2816.21	3612.72	2749.76	2899.49	3165.38	2663.01	7336.06	9850.49
C2H4N6	1,2,4,5-Tetrazine-3,6-diamine	Heterocyclic compound	19617-90-4	1480	217020	120288	99610.4	95790	118785	108426	125049	162956	146036	190094	165307	141909	139012	158877	173832	141163	112051	121086
C9H14S	Thiophene, 2-pentyl-	Heterocyclic compound	4861-58-9	1170	30205.4	17651.9	21842	16617.6	17859.4	14309.7	318239	419221	290826	224948	217895	198583	62016.9	62023.9	72161.4	103501	91739	77228.5
C6H11NO	2-Acetylpyrrolidine	Heterocyclic compound	60026-20-2	1018	78246.5	74973.8	75131.1	65806	68532.9	53366.9	299712	355579	309438	352558	353739	343873	324677	342869	357827	92483	92262.8	95309.6
C4H8S2	2-Methyl-1,3-dithiacyclopentane	Heterocyclic compound	5616-51-3	1026	107813	89762.3	91028	82702.5	86533.4	62075.4	63320.5	82322	64180.6	90911.4	84899	94049	79870.6	84655.1	81015.4	73331.7	82444.8	90390
C8H15NO	Hygrine	Heterocyclic compound	496-49-1	1092	9991.89	9336.53	3413.93	8253.7	4683.03	6663.5	6506.2	10337.4	6038.38	9895.8	8312.31	11159.4	6513.59	7137.68	7675.88	6208.34	5649.44	5245.17
C4H8S2	1,2-Dithiane	Heterocyclic compound	505-20-4	1087	33253.8	32295.3	31084.3	33531.3	33519.2	29026.7	32235.6	42345.6	32417.1	46000.1	45569.2	44555.6	39301.9	39293.5	37685.6	11750.8	6153.83	5977.06
C9H14N2O	Pyrazine, 2-methoxy-5-(2-methylpropyl)-	Heterocyclic compound	36330-05-9	1240	103104	88985.4	87021.9	89730.1	84565.4	70017.3	72767.2	97551.1	76714.6	104915	99981.1	99210.2	54025.9	44734.2	52775.8	65787.2	70737.9	57859.9
C9H11N	Quinoline, 1,2,3,4-tetrahydro-	Heterocyclic compound	635-46-1	1326	5257.79	6465.62	4803.46	4057.79	5692.58	2335.22	2676.26	4164.2	3988.9	4410.93	6151.36	5729.57	11392.1	12098.1	15543.9	14776.1	10884.9	3688.54
C6H9NO	Oxazole, trimethyl-	Heterocyclic compound	20662-84-4	852	540683	502004	513678	471917	494240	419008	471452	434610	413574	467622	451467	475617	363216	380149	342239	278492	355302	362530
C6H10O	7-Oxabicyclo[4.1.0]heptane	Heterocyclic compound	286-20-4	864	1.1267e+06	1.04947e+06	1.07316e+06	1.06252e+06	1.03748e+06	966823	1.13685e+06	1.08921e+06	881731	1.15877e+06	1.08977e+06	1.18344e+06	897601	941965	856384	634721	886845	911122
C9H8S	3-Methylbenzothiophene	Heterocyclic compound	1455-18-1	1315	755764	712175	569579	577405	703948	342364	400814	527432	533954	695291	851678	835545	722786	747533	979612	904633	545000	547049
C6H9NOS	5-Thiazoleethanol, 4-methyl-	Heterocyclic compound	137-00-8	1278	101089	91619.7	90833.6	48740.1	83898.2	46175.9	60618.6	83783.4	60276.8	87234	88714.5	94560	64399.2	71391.8	68425.9	95686.1	62234.7	87809.9
C8H12N2	Pyrazine, 2-ethyl-3,5-dimethyl-	Heterocyclic compound	13925-07-0	1084	4636.62	4822.17	4727.09	5618.58	5897.3	4449.24	6086.03	7743.73	6589.31	10031.7	9614.48	9155.63	18064.5	16438.2	16702.7	2319.14	1636.67	327.334
C8H11N	Pyridine, 3-propyl-	Heterocyclic compound	4673-31-8	1027	18237.1	11259	11638.2	7893.98	12041.9	5342.09	2086.61	2173.91	1908.73	381.746	3148.98	2484.32	20270.6	15435.4	16402.5	35653.7	34362.9	34252.9
C6H7N	Pyridine, 4-methyl-	Heterocyclic compound	108-89-4	864	14756.5	14128.1	12729.2	14402.4	14005.6	12489.8	14339.5	12751.2	10732.1	15011.6	13892	14615.1	10662	11304.2	10675.6	5258.32	1051.66	1051.66
C8H11N	Pyridine, 2-propyl-	Heterocyclic compound	622-39-9	1000	7838.82	6569.01	7759.04	230.286	1151.43	230.286	1536.77	2840.16	1199.35	6862.6	5084.88	5035.18	9101.19	10378.9	9224.56	6491.33	6430.02	4665.74
C4H4N2O3	1-Methyl-2,4,5-trioxoimidazolidine	Heterocyclic compound	3659-97-0	1324	11498.6	6008.11	5357.47	2173.2	4797.39	2654.72	2725.87	4029.72	2627.1	4104.5	4043.02	4017.29	2791.57	1815.16	3596.98	363.032	363.032	2482.44
C10H16S	Thiophene, 2-hexyl-	Heterocyclic compound	18794-77-9	1277	9107.16	8284.74	10442	7116.89	8755.2	6702.03	27287.9	31328.1	29533.7	127359	130642	60062.5	42719.8	52796.9	15708.8	30673	1340.41	1340.41
C9H12O3	2-(2-Acetoxy-1-propyl)furan, (S)	Heterocyclic compound	60830-70-8	1133	10094.7	12344.7	8149.72	5981.66	6605.18	3648.37	23106.1	29802.8	23507.3	21620.7	20871.4	19590	26632	28207.6	30798.7	729.674	729.674	729.674
C10H10S	Benzo[b]thiophene, 2-ethyl-	Heterocyclic compound	1196-81-2	1412	1573.05	2460.97	2435.79	1617.1	1734.56	6940	4875.68	5412.85	5040.76	3293.52	3388.73	2474.88	1484.79	1198.72	3171.5	239.745	239.745	239.745
C8H12N2	Pyrazine, 2,5-diethyl-	Heterocyclic compound	13238-84-1	1091	309574	296023	287770	315830	311634	260624	218058	334677	226555	399344	352171	398819	351633	361875	405398	43611.6	43611.6	43611.6
C8H12S	3-Butylthiophene	Heterocyclic compound	34722-01-5	1060	2984.67	3242.53	596.934	4453.86	4211.21	3430.75	4976.13	6813.18	3645.36	5665.95	6246.67	6844.4	20556.8	25202	29556.4	596.934	596.934	596.934
C10H9N	Quinoline, 6-methyl-	Heterocyclic compound	91-62-3	1358	1507.94	2183.14	1501.87	2879.17	1791.78	1548.8	187.247	187.247	936.234	2471.13	2238.05	2924.93	187.247	187.247	187.247	27690.4	26859.7	31719.4
C9H12O	cis-2-(2-Pentenyl)furan	Heterocyclic compound	70424-13-4	1002	3066.17	3066.17	3066.17	3066.17	3066.17	3066.17	15330.8	22487	22831.7	143608	151836	144260	54600.8	58099.2	56118.4	33508.3	30288	32618.7
C3H4N2	1H-Imidazole	Heterocyclic compound	288-32-4	965.558441558442	54893.4	54540.9	55536	60125.1	59263.6	49832.3	4560.28	4560.28	4560.28	4560.28	4560.28	4560.28	41762	43455.1	45538.8	24804.5	38267.2	22801.4
C7H9N	Pyridine, 3-ethyl-	Heterocyclic compound	536-78-7	961	1942.31	1594.99	1952.35	318.999	318.999	318.999	2247.79	3988.6	2894.38	4562.43	6588.68	6080.09	4670.85	4293.7	4926.96	318.999	318.999	318.999
C4H8O4	Hydroperoxide, 1,4-dioxan-2-yl	Heterocyclic compound	4722-59-2	992	87135	91265.8	91028.7	88340.9	74076.9	46175.1	9235.02	53554.3	50928.6	49479.4	76803.3	82573.7	9235.02	9235.02	118647	9235.02	9235.02	9235.02
C4H6N2	Fomepizole	Heterocyclic compound	7554-65-6	953	231134	228569	246070	25533.4	25533.4	25533.4	127667	181758	157555	220633	231961	207589	388209	386790	415159	25533.4	25533.4	25533.4
C5H7NS	Isothiazole, 4,5-dimethyl-	Heterocyclic compound	27330-47-8	974	59557.1	63996.5	39448.3	43119.1	44375.4	54593.6	5828.47	5828.47	5828.47	5828.47	5828.47	5828.47	61757.1	61262.3	67320.7	31467	29142.4	29987.8
C6H8N2O	Pyrazine, ethoxy-	Heterocyclic compound	38028-67-0	959	1677.93	1677.93	1677.93	1677.93	1677.93	1677.93	8389.67	8821.24	8411.59	12396.9	12136.9	11346.5	157605	155772	191492	470403	400386	395516
C4H7NO	2-Pyrrolidinone	Heterocyclic compound	616-45-5	1065.89688506982	23328.4	23328.4	23328.4	23328.4	23328.4	23328.4	134590	170370	144781	127346	124103	116642	122859	127143	139513	258923	232526	234843
C6H8OS	Furan, 2-[(methylthio)methyl]-	Heterocyclic compound	1438-91-1	978	900399	926006	913293	999508	1.00413e+06	812451	87431.5	87431.5	87431.5	87431.5	87431.5	87431.5	871048	875684	950064	462953	437158	446607
C4H4N2O3	Barbituric acid	Heterocyclic compound	67-52-7	1422	32440.3	28821.7	34773.2	4333.12	25789.1	23790	21665.6	29105.2	25216.7	41752.8	43619.6	35180.7	4333.12	29419	4333.12	4333.12	4333.12	4333.12
C11H18O	2-n-Heptylfuran	Heterocyclic compound	3777-71-7	1195	163.854	163.854	163.854	163.854	163.854	163.854	163.854	819.271	911.42	913.346	1020.97	1031.14	1502.66	1636.6	3180.09	25066.2	21906.2	21088.6
C6H14N2	2-Pyrrolidinemethanamine, N-methyl-, (S)-	Heterocyclic compound	66411-54-9	1059	4298.26	4298.26	4298.26	4298.26	4298.26	4298.26	21491.3	23583.6	23423.6	29627.5	25391.8	31922.9	51442.5	68855.1	94021.4	4298.26	846711	862493
C9H14O	Furan, 2-pentyl-	Heterocyclic compound	3777-69-3	992.700729927007	5242.61	5242.61	5242.61	5242.61	5242.61	5242.61	26213.1	32463.2	5242.61	127513	88981.1	134116	102200	109339	114055	81496	91435.1	95420
C9H18O2	1,3-Dioxolane, 2-butyl-2-ethyl-	Heterocyclic compound	935-49-9	1063	115174	89085.8	13555.5	13555.5	67777.7	13555.5	91459.1	116259	89746.7	83941.6	88973.2	13555.5	13555.5	13555.5	13555.5	528728	13555.5	358059
C7H8N2O	3-Pyridinecarboxamide, N-methyl-	Heterocyclic compound	114-33-0	1437.49284487693	7259.97	5550.71	6104.94	6827.43	7220.71	4812.71	829.604	829.604	829.604	4148.02	829.604	829.604	7758.94	6829.79	7128.6	829.604	829.604	829.604
C11H13NO4	Dioxacarb	Heterocyclic compound	6988-21-2	1850	12428.4	11521.6	11618.2	10326.8	9157.13	9087.42	1579.75	1579.75	1579.75	1579.75	1579.75	1579.75	13050.6	15370.5	17686.4	1579.75	1579.75	8846.04
C9H13N	Pyridine, 2-(2-methylpropyl)-	Heterocyclic compound	6304-24-1	1048	25026	25026	25026	25026	25026	25026	125130	147183	151952	483520	447778	414227	1.33288e+06	1.34827e+06	1.39172e+06	25026	25026	25026
C6H9NS	Thiazole, 5-ethyl-2-methyl-	Heterocyclic compound	19961-52-5	1008	4912.09	4592.28	908.567	908.567	4542.83	908.567	10494	12125.2	12809.5	37598.1	29704.8	36109.2	908.567	908.567	908.567	908.567	908.567	908.567
C5H10N2	1,7-Diazabicyclo[2.2.0]heptane	Heterocyclic compound	279-42-5	1031	2600.46	2600.46	13002.3	2600.46	17075.5	2600.46	2600.46	2600.46	2600.46	2600.46	2600.46	2600.46	76522.2	77764	79366	77252.8	80146.2	79540.2
C5H10S3	3-Ethyl-5-methyl-1,2,4-trithiolane	Heterocyclic compound	116505-59-0	1236	40.7585	40.7585	203.792	40.7585	40.7585	40.7585	40.7585	40.7585	40.7585	40.7585	40.7585	631.018	3872.15	4037.66	4621.04	67448.5	61934.7	60070.8
C9H13N	Pyridine, 2-butyl-	Heterocyclic compound	5058-19-5	1202	1255.11	6462.99	6275.55	1255.11	1255.11	1255.11	1255.11	1255.11	1255.11	18936.7	15346.4	14472.7	14023	25894.6	101878	1255.11	1255.11	1255.11
C6H9NS	Thiazole, 4-propyl-	Heterocyclic compound	41981-60-6	1006	1928.26	1928.26	1928.26	1928.26	1928.26	1928.26	1928.26	1928.26	1928.26	10810	10562.9	9641.32	14582.8	17186.5	13350.3	1928.26	24286.7	23129.2
C5H9N	Pyridine, 2,3,4,5-tetrahydro-	Heterocyclic compound	505-18-0	796	41601.7	41601.7	208008	41601.7	41601.7	41601.7	41601.7	41601.7	41601.7	41601.7	41601.7	41601.7	678869	660571	713389	1.18924e+06	1.11535e+06	1.12667e+06
C6H13N	2-Methylpiperidine	Heterocyclic compound	109-05-7	793	46254.8	46254.8	231274	46254.8	46254.8	46254.8	46254.8	46254.8	46254.8	46254.8	46254.8	46254.8	887423	881363	931877	1.55174e+06	1.45585e+06	1.45002e+06
C6H9NS	2-Ethyl-4-methylthiazole	Heterocyclic compound	15679-12-6	964	294541	294541	294541	294541	294541	294541	2.71483e+06	3.04341e+06	2.00615e+06	2.58564e+06	2.37498e+06	2.5067e+06	294541	294541	1.47271e+06	294541	294541	294541
C7H10O	Furan, 2-propyl-	Heterocyclic compound	4229-91-8	791	13939	13939	13939	13939	13939	13939	13939	13939	13939	13939	13939	13939	97455.9	94597.3	101359	175936	163563	161878
C8H15N	Pyridine, 2,3,4,5-tetrahydro-6-propyl-	Heterocyclic compound	1604-01-9	1024	13462.6	13462.6	13462.6	13462.6	13462.6	13462.6	116113	134562	116784	167022	167683	161732	13462.6	13462.6	13462.6	13462.6	13462.6	13462.6
C6H9NS	4-Methyl-5-ethylthiazole	Heterocyclic compound	31883-01-9	1028	410.517	410.517	410.517	410.517	410.517	410.517	410.517	410.517	410.517	410.517	410.517	410.517	2052.58	2612.33	7698.15	29317.2	25870.7	26428.1
C9H14N2	n-Pentylpyrazine	Heterocyclic compound	6303-75-9	1234	61627.9	61627.9	61627.9	61627.9	61627.9	61627.9	61627.9	61627.9	61627.9	61627.9	61627.9	61627.9	790884	828953	1.02434e+06	2.11925e+06	1.59079e+06	1.58681e+06
C5H12N2	Piperazine, 2-methyl-	Heterocyclic compound	109-07-9	990	4514.57	4514.57	4514.57	4514.57	4514.57	4514.57	67185.4	76945.9	66893.8	60782.7	138913	141236	4514.57	4514.57	4514.57	4514.57	4514.57	4514.57
C8H14ClN	8-Azabicyclo[3.2.1]octane, 3-chloro-8-methyl-	Heterocyclic compound	51275-31-1	1222	36706.2	36706.2	36706.2	36706.2	36706.2	36706.2	36706.2	36706.2	36706.2	36706.2	36706.2	36706.2	566810	632890	764993	1.55318e+06	1.23407e+06	1.23138e+06
C9H14N2	2-Isobutyl-3-methylpyrazine	Heterocyclic compound	13925-06-9	1134	1768.69	1768.69	1768.69	1768.69	1768.69	1768.69	1768.69	1768.69	1768.69	1768.69	1768.69	1768.69	1768.69	1768.69	1768.69	34455.2	36857.9	34328.3
C3H6S3	1,3,5-Trithiane	Heterocyclic compound	291-21-4	1271	12240.9	12240.9	12240.9	12240.9	12240.9	12240.9	194179	268011	210848	12240.9	12240.9	12240.9	12240.9	12240.9	12240.9	12240.9	12240.9	12240.9
C7H9NOS	5-Acetyl-2,4-dimethylthiazole	Heterocyclic compound	38205-60-6	1215	1904.92	1904.92	1904.92	1904.92	1904.92	1904.92	1904.92	1904.92	1904.92	42131.5	30118.9	30692.7	1904.92	1904.92	1904.92	1904.92	1904.92	1904.92
C6H8OS	Furan, 2-methyl-5-(methylthio)-	Heterocyclic compound	13678-59-6	912	987.599	987.599	987.599	987.599	987.599	987.599	987.599	987.599	987.599	987.599	987.599	987.599	987.599	987.599	987.599	17517.8	18723.1	17725.1
C5H8O	Furan, 2,3-dihydro-4-methyl-	Heterocyclic compound	34314-83-5	761	5080.29	5080.29	5080.29	5080.29	5080.29	5080.29	5080.29	5080.29	5080.29	25401.5	30584.6	31725.4	5080.29	5080.29	5080.29	5080.29	5080.29	5080.29
C10H12O2	1,3-Benzodioxole, 5-propyl-	Heterocyclic compound	94-58-6	1286	3350.24	3350.24	3350.24	3350.24	3350.24	3350.24	71140.3	90746	90383	3350.24	3350.24	3350.24	3350.24	3350.24	3350.24	3350.24	3350.24	3350.24
C11H12O4	1,3-Benzodioxole, 2-acetyl-4-methoxy-2-methyl-	Heterocyclic compound	91057-65-7	1497	4435.44	4435.44	4435.44	4435.44	4435.44	4435.44	4435.44	4435.44	4435.44	4435.44	4435.44	4435.44	4435.44	4435.44	4435.44	125751	105076	105524
C8H12O	2-n-Butyl furan	Heterocyclic compound	4466-24-4	893	14497.4	14497.4	14497.4	14497.4	14497.4	14497.4	14497.4	14497.4	14497.4	14497.4	14497.4	14497.4	94788.9	77076.5	110671	14497.4	14497.4	14497.4
C4H4N2O	3(2H)-Pyridazinone	Heterocyclic compound	504-30-3	1140	1156.91	1156.91	1156.91	1156.91	1156.91	1156.91	6468.19	1156.91	5784.53	1156.91	1156.91	1156.91	1156.91	1156.91	231262	1156.91	1156.91	1156.91
C8H14O2	2,2'-Bifuran, octahydro-	Heterocyclic compound	1592-33-2	1151	76480.3	72381.1	68595.2	94456.7	65084.4	81704.2	90972.5	117840	93157.7	112502	109858	108948	56492.6	81635.1	91458.8	104764	152929	156566
C10H18O2	(3R,6S)-2,2,6-Trimethyl-6-vinyltetrahydro-2H-pyran-3-ol	Heterocyclic compound	39028-58-5	1173	221441	149691	153931	135459	151338	129209	391334	496717	381636	426939	439444	404983	266759	293366	310477	511304	462343	455840
C10H18O2	trans-Linalool oxide (furanoid)	Heterocyclic compound	34995-77-2	1075.2401280683	84142	81067	80101.6	66371.9	67581.5	53488.3	283774	365699	287217	685447	713238	686317	171847	167000	173410	311369	229541	230004
C8H12N2	Pyrazine, 2-methyl-6-propyl-	Heterocyclic compound	29444-46-0	1090	196158	179739	180281	184280	180112	151174	174904	238402	180922	244594	235997	235884	174866	185762	200175	57776.3	52877.2	49609.1
C8H12N2	Pyrazine, 3-ethyl-2,5-dimethyl-	Heterocyclic compound	13360-65-1	1081	4636.62	4822.17	4727.09	5618.58	5897.3	4449.24	6086.03	7743.73	6589.31	10031.7	9614.48	9155.63	18064.5	16438.2	16702.7	2319.14	1636.67	327.334
C8H12N2	Pyrazine, 2,6-diethyl-	Heterocyclic compound	13067-27-1	1084	4636.62	4822.17	4727.09	5618.58	5897.3	4449.24	6086.03	7743.73	6589.31	10031.7	9614.48	9155.63	18064.5	16438.2	16702.7	2319.14	1636.67	327.334
C8H12N2	2,3-Dimethyl-5-ethylpyrazine	Heterocyclic compound	15707-34-3	1090	4636.62	4822.17	4727.09	5618.58	5897.3	4449.24	6086.03	7743.73	6589.31	10031.7	9614.48	9155.63	18064.5	16438.2	16702.7	2319.14	1636.67	327.334
C6H7N	Pyridine, 3-methyl-	Heterocyclic compound	108-99-6	864	14756.5	14128.1	12729.2	14402.4	14005.6	12489.8	14339.5	12751.2	10732.1	15011.6	13892	14615.1	10662	11304.2	10675.6	5258.32	1051.66	1051.66
C8H12S	Thiophene, 2-butyl-	Heterocyclic compound	1455-20-5	1069	2984.67	3242.53	596.934	4453.86	4211.21	3430.75	4976.13	6813.18	3645.36	5665.95	6246.67	6844.4	20556.8	25202	29556.4	596.934	596.934	596.934
C9H12O	Furan, 2-(1-pentenyl)-, (E)-	Heterocyclic compound	20992-69-2	1000	3066.17	3066.17	3066.17	3066.17	3066.17	3066.17	15330.8	22487	22831.7	143608	151836	144260	54600.8	58099.2	56118.4	33508.3	30288	32618.7
C7H8N2O	1-(6-Methyl-2-pyrazinyl)-1-ethanone	Heterocyclic compound	22047-26-3	1092	3271.26	3271.26	3271.26	3271.26	59785.3	3271.26	3271.26	3271.26	3271.26	75237.6	76298.4	75012.2	73254.3	80974.8	3271.26	20405.1	18373.6	16356.3
C5H9N	1,2,3,6-Tetrahydropyridine	Heterocyclic compound	694-05-3	811	41601.7	41601.7	208008	41601.7	41601.7	41601.7	41601.7	41601.7	41601.7	41601.7	41601.7	41601.7	678869	660571	713389	1.18924e+06	1.11535e+06	1.12667e+06
C13H28	Undecane, 3,9-dimethyl-	Hydrocarbons	17301-31-4	1240	123535	117157	113506	109624	112394	91081.1	138953	177864	136848	184116	186007	187966	126188	137405	150043	176706	157015	157754
C13H28	Nonane, 2-methyl-5-propyl-	Hydrocarbons	31081-17-1	1190	210880	175064	184495	187827	168196	128578	269433	372001	281550	270761	260124	255507	145853	160413	187507	271961	238594	222339
C13H28	Undecane, 3,4-dimethyl-	Hydrocarbons	17312-78-6	1247	123535	117157	113506	109624	112394	91081.1	138953	177864	136848	184116	186007	187966	126188	137405	150043	176706	157015	157754
C13H28	Dodecane, 3-methyl-	Hydrocarbons	17312-57-1	1271	523417	485843	477482	419170	454295	367498	430959	598524	422902	614361	652180	686757	449506	498052	494478	540112	554201	491765
C13H28	Undecane, 4,6-dimethyl-	Hydrocarbons	17312-82-2	1196	123535	117157	113506	109624	112394	91081.1	138953	177864	136848	184116	186007	187966	126188	137405	150043	176706	157015	157754
C14H30	Dodecane, 4,6-dimethyl-	Hydrocarbons	61141-72-8	1325	171503	155140	145311	96000.6	142415	91720.6	148045	197072	143654	206618	218803	230083	112330	139465	145506	106458	97626.9	112184
C13H28	Undecane, 4,4-dimethyl-	Hydrocarbons	17312-68-4	1216	123535	117157	113506	109624	112394	91081.1	138953	177864	136848	184116	186007	187966	126188	137405	150043	176706	157015	157754
C13H28	Undecane, 4,8-dimethyl-	Hydrocarbons	17301-33-6	1212	123535	117157	113506	109624	112394	91081.1	138953	177864	136848	184116	186007	187966	126188	137405	150043	176706	157015	157754
C13H28	Dodecane, 4-methyl-	Hydrocarbons	6117-97-1	1259	523417	485843	477482	419170	454295	367498	430959	598524	422902	614361	652180	686757	449506	498052	494478	540112	554201	491765
C13H28	Nonane, 3-methyl-5-propyl-	Hydrocarbons	31081-18-2	1052	218092	177087	198348	150003	170103	122066	438020	248462	195868	271582	588903	712613	455925	518680	523057	711887	689572	303376
C11H24	Octane, 2,3,3-trimethyl-	Hydrocarbons	62016-30-2	1027	41845.1	37101.8	39513.7	32673.7	34780.3	23969.3	23136.1	30521.4	25226.5	44418.6	31962	39472.8	45986.8	48862.9	50088.8	48325	52737.3	55965.5
C11H20	1-Undecyne	Hydrocarbons	2243-98-3	1095	516086	480529	470280	495093	485131	411226	1.03659e+06	1.39184e+06	973708	462025	666487	630860	600073	625460	600841	117256	122304	113689
C11H24	Nonane, 4,5-dimethyl-	Hydrocarbons	17302-23-7	1046	95325.1	82034.7	88514.5	76006.3	79710.2	56715.7	48675.3	89234.4	55101.4	77339.6	67100.9	81017.4	147298	163482	168787	326940	303843	321647
C10H22	Decane	Hydrocarbons	124-18-5	1007	135283	115853	128304	106767	105624	87412.9	334523	384812	337236	412587	415106	410025	377090	388418	423150	192677	218818	244858
C13H28	Decane, 2,3,6-trimethyl-	Hydrocarbons	62238-12-4	1201	7691.71	8352.16	8926.57	6420.83	7844.57	5286.96	5896.21	11817.8	7230.77	10713.6	10819.1	12554.9	6993.06	7305.5	7376.79	11212.5	8264.84	8924.84
C12H24	1-Nonene, 4,6,8-trimethyl-	Hydrocarbons	54410-98-9	1053	33205.5	17009.3	30168.9	19947.2	17049	20293.7	22514.6	28462	23248.7	32245.8	29374	35237.6	119727	133688	130063	184552	153273	157016
C12H26	Undecane, 4-methyl-	Hydrocarbons	2980-69-0	1160	26728.7	23439.5	22975	19269.7	20813.8	14605.7	47652	64901.1	50798.8	22455.8	20285.6	22548.7	10739.3	13897.4	12766.5	16001.3	12785.2	13642.7
C11H22	1-Undecene	Hydrocarbons	821-95-4	1091	13807.5	15260.9	13540.6	16098	14462.6	14354.2	13918.3	18649.7	14633.8	22884.8	24246.4	23381.9	68642.7	68146.9	72898.6	63988.1	59586.1	59468.4
C13H28	Decane, 3-ethyl-3-methyl-	Hydrocarbons	17312-66-2	1251	334083	332270	335505	313771	317071	265688	254099	405278	316821	320049	314302	299696	166477	167986	215690	266019	223344	215672
C13H28	Tridecane	Hydrocarbons	629-50-5	1309	272375	239807	229779	152700	210991	153167	180495	245475	181022	265019	270590	274440	134412	156836	161009	137650	122571	144372
C11H10	1H-Indene, 1-ethylidene-	Hydrocarbons	2471-83-2	1315	12444.6	10528.8	9501.42	6552.22	9898.46	6696.28	9699.53	12795	9171.24	14469.3	14582	14743.3	14598	15078.3	19093.5	20941.5	11969.3	14970.8
C13H28	Decane, 2,3,5-trimethyl-	Hydrocarbons	62238-11-3	1411	3183.12	2291.16	2543.85	1239.11	1817.66	1342.01	2613.88	3346.47	2016.69	3576.23	3386.21	3756.93	5067.35	4803.2	4893.25	9522.82	7682.43	9816.59
C17H36	Hexadecane, 4-methyl-	Hydrocarbons	25117-26-4	1659	5145.88	1857.35	8402.79	4341.3	4829.72	3923.57	2692.92	2594.62	2826.01	2494	3229.96	2674.58	4713.47	8144.43	6629.07	6438.59	7154.55	8883.12
C8H12	Fucoserratene	Hydrocarbons	33580-05-1	865	48640	46231.9	5193.01	40853.1	40432.3	35378.2	51248.1	48302.8	38098.6	50344.9	45789.7	51355.4	52739.8	54178.6	55871	35112.5	49186.2	54570.3
C12H26	Dodecane	Hydrocarbons	112-40-3	1210	45520.1	37252.6	36002	29434.6	36828.6	22976.4	42689.7	58832.5	43343.8	94330.3	100254	98491.4	4595.28	34019.7	48526.6	70713.3	71988.3	78613.6
C17H34	1-Heptadecene	Hydrocarbons	6765-39-5	1692	3339.59	3131.67	2882.77	2951.49	2536.23	2617.34	4644.47	4171.84	2503.79	2050.06	4694.37	5695.79	2095.87	3816.12	3626.01	4015.51	410.012	410.012
C14H28	1-Tetradecene	Hydrocarbons	1120-36-1	1392	75838.4	61321.7	67355.3	57138.3	63463.5	50561.5	132654	176084	135884	269985	227836	245373	93281	105638	122953	10112.3	10112.3	10112.3
C11H18	3-Nonen-5-yne, 4-ethyl-, (Z)-	Hydrocarbons	74744-26-6	1206	10650.6	6889.25	9450.73	6959.15	9291.8	7880.3	10296.3	12910.5	8998.64	1377.85	1377.85	1377.85	116670	120599	130678	90524.4	99473.6	85679.6
C12H18	Albene	Hydrocarbons	38451-64-8	1159	13368.6	8603.44	6966.31	6023.15	8572.47	5526.1	112809	156304	112553	24496.1	27589.9	26047.5	55863.3	52152.8	63337.4	1105.22	1105.22	1105.22
C14H30	Tetradecane	Hydrocarbons	629-59-4	1408	15527.4	11010.1	13330.6	7703.7	8947.26	7801.04	13413.7	17225.2	13716.1	20775.2	20754.4	20588.6	10885.8	9030.56	10253.8	1540.74	1540.74	1540.74
C10H18	cis-2,6-Dimethyl-2,6-octadiene	Hydrocarbons	2492-22-0	997	1.2661e+06	1.27969e+06	1.27303e+06	313033	322694	263002	17664	281696	230335	102021	88320	144860	502297	509637	555319	243354	223785	227351
C12H26	Undecane, 2-methyl-	Hydrocarbons	7045-71-8	1164	97203.8	72062.1	57592.1	67462.7	72321.6	51664.7	10332.9	10332.9	10332.9	10332.9	10332.9	84726.4	112680	105324	102795	113815	103223	106519
C13H26	1-Tridecene	Hydrocarbons	2437-56-1	1292	30741.6	25822.4	24327.5	18755.9	21793.6	16179.7	20590.3	26612.8	3235.94	49160.5	3235.94	3235.94	39116.8	36125.5	34716.5	3235.94	3235.94	3235.94
C9H16	1,3-Hexadiene, 3-ethyl-2-methyl-	Hydrocarbons	61142-36-7	1031	1928.19	1928.19	1928.19	1928.19	1928.19	1928.19	10315.6	10954.5	9640.96	19606.2	18939.5	18960.8	153439	157224	164106	347730	292978	290479
C11H18	Cyclohexene, 2,4-dimethyl-1-(1-methylethenyl)-	Hydrocarbons	56763-60-1	1118	3542.74	3542.74	3542.74	3542.74	3542.74	3542.74	77754.9	96816.4	110306	206663	213825	206261	72471.6	75165.1	86692.8	20981.2	17713.7	17823.5
C14H30	Tridecane, 2-methyl-	Hydrocarbons	1560-96-9	1364	42912.9	37253.2	35459.7	22606.1	34013.9	24679.7	4521.21	4521.21	4521.21	4521.21	4521.21	4521.21	225622	269674	75761.2	165498	132253	140736
C11H24	Nonane, 2,5-dimethyl-	Hydrocarbons	17302-27-1	1021	1127.14	1127.14	1127.14	1127.14	1127.14	1127.14	5635.7	7682.12	5820.18	8433.43	6012.87	7821.49	11518.2	13824.7	13618.7	10332.3	1127.14	13153.6
C12H24	4-Undecene, 3-methyl-, (Z)-	Hydrocarbons	74645-87-7	1155	3962.31	3962.31	3962.31	3962.31	3962.31	3962.31	3962.31	3962.31	3962.31	416425	383787	357100	54840.3	50318.7	55441.8	35821	28431.4	30317.6
C12H18	Cyclohexene, 3,4-diethenyl-1,6-dimethyl-	Hydrocarbons	61142-14-1	1115	1336.08	1336.08	1336.08	1336.08	1336.08	1336.08	11184	13858.1	12064.4	8431.75	6680.4	8686.9	23385.2	24467.4	28697.1	1336.08	1336.08	1336.08
C15H32	Dodecane, 2,6,11-trimethyl-	Hydrocarbons	31295-56-4	1275	7269.55	1196.26	1196.26	1196.26	1196.26	1196.26	1196.26	6116.81	1196.26	5981.31	9227.23	6021.33	1196.26	6237.11	1196.26	1196.26	6158.3	6255.81
C8H14	1,5-Heptadiene, 2-methyl-, (Z)-	Hydrocarbons	41044-64-8	787	245.078	245.078	245.078	245.078	245.078	245.078	245.078	245.078	245.078	245.078	245.078	245.078	1225.39	1635.26	1436.99	35046.6	35012.3	34703.6
C14H22	1,5-Cycloundecadiene, 8,8-dimethyl-9-methylene-	Hydrocarbons	62338-54-9	1374	4170.46	4170.46	4170.46	4170.46	4170.46	4170.46	4170.46	4170.46	4170.46	4170.46	4170.46	4170.46	30616.1	36288.3	4170.46	32467.6	27372.2	27771.6
C13H28	Decane, 2,5,9-trimethyl-	Hydrocarbons	62108-22-9	1121	1501.43	1501.43	1501.43	1501.43	1501.43	1501.43	1501.43	1501.43	1501.43	1501.43	1501.43	1501.43	1501.43	8873.53	1501.43	32126.8	32134.4	32032.1
C13H28	Undecane, 5,7-dimethyl-	Hydrocarbons	17312-83-3	1190	123535	117157	113506	109624	112394	91081.1	138953	177864	136848	184116	186007	187966	126188	137405	150043	176706	157015	157754
C13H28	Undecane, 6,6-dimethyl-	Hydrocarbons	17312-76-4	1202	123535	117157	113506	109624	112394	91081.1	138953	177864	136848	184116	186007	187966	126188	137405	150043	176706	157015	157754
C13H28	Undecane, 4,7-dimethyl-	Hydrocarbons	17301-32-5	1207	123535	117157	113506	109624	112394	91081.1	138953	177864	136848	184116	186007	187966	126188	137405	150043	176706	157015	157754
C13H28	Undecane, 3,5-dimethyl-	Hydrocarbons	17312-81-1	1207	123535	117157	113506	109624	112394	91081.1	138953	177864	136848	184116	186007	187966	126188	137405	150043	176706	157015	157754
C13H28	Undecane, 2,4-dimethyl-	Hydrocarbons	17312-80-0	1208	123535	117157	113506	109624	112394	91081.1	138953	177864	136848	184116	186007	187966	126188	137405	150043	176706	157015	157754
C13H28	Undecane, 2,5-dimethyl-	Hydrocarbons	17301-22-3	1210	123535	117157	113506	109624	112394	91081.1	138953	177864	136848	184116	186007	187966	126188	137405	150043	176706	157015	157754
C13H28	Undecane, 2,6-dimethyl-	Hydrocarbons	17301-23-4	1210	123535	117157	113506	109624	112394	91081.1	138953	177864	136848	184116	186007	187966	126188	137405	150043	176706	157015	157754
C13H28	Undecane, 3,6-dimethyl-	Hydrocarbons	17301-28-9	1210	123535	117157	113506	109624	112394	91081.1	138953	177864	136848	184116	186007	187966	126188	137405	150043	176706	157015	157754
C13H28	Undecane, 3,8-dimethyl-	Hydrocarbons	17301-30-3	1228	123535	117157	113506	109624	112394	91081.1	138953	177864	136848	184116	186007	187966	126188	137405	150043	176706	157015	157754
C13H28	Undecane, 2,9-dimethyl-	Hydrocarbons	17301-26-7	1233	123535	117157	113506	109624	112394	91081.1	138953	177864	136848	184116	186007	187966	126188	137405	150043	176706	157015	157754
C13H28	Nonane, 5-(2-methylpropyl)-	Hydrocarbons	62185-53-9	1180	210880	175064	184495	187827	168196	128578	269433	372001	281550	270761	260124	255507	145853	160413	187507	271961	238594	222339
C13H28	Nonane, 5-methyl-5-propyl-	Hydrocarbons	17312-75-3	1212	210880	175064	184495	187827	168196	128578	269433	372001	281550	270761	260124	255507	145853	160413	187507	271961	238594	222339
C13H28	Decane, 5-ethyl-5-methyl-	Hydrocarbons	17312-74-2	1229	210880	175064	184495	187827	168196	128578	269433	372001	281550	270761	260124	255507	145853	160413	187507	271961	238594	222339
C13H28	Dodecane, 5-methyl-	Hydrocarbons	17453-93-9	1255	523417	485843	477482	419170	454295	367498	430959	598524	422902	614361	652180	686757	449506	498052	494478	540112	554201	491765
C15H24	(1S,5S)-2-Methyl-5-((R)-6-methylhept-5-en-2-yl)bicyclo[3.1.0]hex-2-ene	Hydrocarbons	159407-35-9	1394	97239.6	74512.7	79506	72210.8	74761	58460.4	19442.8	26505.9	21516.9	31867.9	32447.9	28336.9	9480.73	10755.2	15557.3	15495	13995	16859.2
C14H30	2,4-Dimethyldodecane	Hydrocarbons	6117-99-3	1313	171503	155140	145311	96000.6	142415	91720.6	148045	197072	143654	206618	218803	230083	112330	139465	145506	106458	97626.9	112184
C14H30	3,5-Dimethyldodecane	Hydrocarbons	107770-99-0	1318	171503	155140	145311	96000.6	142415	91720.6	148045	197072	143654	206618	218803	230083	112330	139465	145506	106458	97626.9	112184
C14H28	2-Tetradecene, (E)-	Hydrocarbons	35953-54-9	1406	75838.4	61321.7	67355.3	57138.3	63463.5	50561.5	132654	176084	135884	269985	227836	245373	93281	105638	122953	10112.3	10112.3	10112.3
C11H18	3-Nonen-5-yne, 4-ethyl-, (E)-	Hydrocarbons	74744-60-8	1206	10650.6	6889.25	9450.73	6959.15	9291.8	7880.3	10296.3	12910.5	8998.64	1377.85	1377.85	1377.85	116670	120599	130678	90524.4	99473.6	85679.6
C11H24	Nonane, 3,7-dimethyl-	Hydrocarbons	17302-32-8	1038	1127.14	1127.14	1127.14	1127.14	1127.14	1127.14	5635.7	7682.12	5820.18	8433.43	6012.87	7821.49	11518.2	13824.7	13618.7	10332.3	1127.14	13153.6
C8H14O2	2,3-Octanedione	Ketone	585-25-1	984	99677.5	98324.1	97755.1	91797	89006.9	71356	639563	724854	610991	204668	203815	199734	77660.7	79489.4	88490.4	79338.8	56735.1	57720.8
C8H12O	3,5-Octadien-2-one	Ketone	38284-27-4	1091	544652	742714	473906	753312	463388	609134	762090	1.02198e+06	775331	1.0232e+06	973107	961195	1.41594e+06	1.56847e+06	1.65806e+06	814301	294624	277662
C6H8O2	1,2-Cyclohexanedione	Ketone	765-87-7	1025	60804.4	63502.2	58189.6	56561	60902.6	45473.1	502406	636918	548125	574881	585437	547754	488543	500080	548971	103250	89138.9	88837
C7H10O2	2-Cyclopenten-1-one, 3-ethyl-2-hydroxy-	Ketone	21835-01-8	1103	743653	690664	686916	726534	724325	621996	729194	943208	736136	1.05659e+06	1.03779e+06	1.06469e+06	824813	858510	883268	249865	244078	233710
C9H14O	Bicyclo[2.2.1]heptan-2-one, 3,3-dimethyl-	Ketone	13211-15-9	1083	78056.7	104029	68395.4	104234	65824	88041.7	72374.2	136076	75533.5	131137	87405.4	128897	50353.3	48879	54514.7	51745.4	45267	42397.5
C9H18O	2-Nonanone	Ketone	821-55-6	1091.462113127	58866.8	73238.2	50717.1	74563.1	51249.9	58762	56022	100485	56939.7	95433.5	69907.2	91130.6	42873.5	45640.3	53943.8	26961.2	85261.2	84069.4
C11H22O	4-Undecanone	Ketone	14476-37-0	1208	243019	208095	197343	146967	195117	58423.5	190172	278061	223227	178101	343109	377938	94284.3	84927	83426.6	100344	94691.4	98975.9
C8H16O	3-Octanone	Ketone	106-68-3	986	60180.1	61306.5	58045.5	45609.5	47106.7	43099.2	345430	426744	368646	23764.8	25110.2	24708.5	78029.8	73471.7	102740	87045.1	75391.6	74470.4
C6H10O2	2H-Pyran-2-one, tetrahydro-6-methyl-	Ketone	823-22-3	1095.14407684098	438359	404649	401268	412676	414158	349111	465449	607778	461410	643838	624972	638768	972507	1.01734e+06	1.04628e+06	46172.5	44014.1	40532.1
C9H12O2	1-Pentanone, 1-(2-furanyl)-	Ketone	3194-17-0	1180	20797.7	17799.5	22306.8	20061.1	18623.7	14287.2	10443.4	13501.4	8627.96	12913.4	10351.6	14810	14827.1	15940.9	13441.8	55913.4	51626.6	47890.5
C3H5NO2	Oxazolidin-2-one	Ketone	497-25-6	1164	468749	330128	346661	295808	317364	289769	378253	474471	377292	564126	561484	518874	443905	510735	592622	753931	617030	609486
C9H16O	1-Nonen-3-one	Ketone	24415-26-7	1076	240075	235867	227166	281989	273754	228727	249058	319963	255897	304104	316146	325468	268634	276941	362814	516626	460813	467762
C9H18O	5-Nonanone	Ketone	502-56-7	1073	17429.2	17520.9	18765.4	17195.1	17205.4	15117.1	50728.2	73095.1	59546.7	94691.9	93092.2	99182	42987.5	33889.4	40328.2	89126.9	86212	84323.3
C8H14O	Cycloheptanone, 3-methyl-	Ketone	933-17-5	1063	15708.9	12257.6	13186.4	8986.93	11527.8	7101.64	6989.29	9636.86	7579.06	9648.35	9604.44	11846	13424.5	14637	16539.3	17987.5	14400.5	15276.4
C6H8O2	2(5H)-Furanone, 5-ethyl-	Ketone	2407-43-4	966	80201.2	86738.4	86948.7	54701.5	55699.2	37616.3	145308	157656	136581	218298	227309	198328	529235	581090	545710	1.24597e+06	1.07291e+06	1.05033e+06
C9H16O	Cyclohexanone, 2,2,6-trimethyl-	Ketone	2408-37-9	1036	74435	77634.9	78342.3	83887.8	84551.9	61317.2	96063.1	110318	102576	162980	157304	156151	239508	239305	268731	354916	247843	243509
C9H16O	3-Nonen-2-one	Ketone	14309-57-0	1142	10975.8	13730.8	10081.3	10432.8	9896.94	4662.52	8421.06	8471.43	9829.33	16694.5	17788.3	17828.9	35662.9	35086.2	39506.3	41870	33256.8	37112.6
C13H20O	2-Buten-1-one, 1-(2,6,6-trimethyl-2-cyclohexen-1-yl)-, (E)-	Ketone	24720-09-0	1395	220671	170270	175442	167101	171248	132953	35942.6	47419.3	43183.1	84359.4	73303.9	80440.6	22067.9	23867.4	30750.7	39473.2	36422.8	50489.2
C5H6O3	2,5-Furandione, dihydro-3-methyl-	Ketone	4100-80-5	1006	12333.6	11706.2	14064.7	11214.7	10083.5	9315.09	77636	89403.8	80836.1	89175	89031.3	88010.6	74597.4	75304.4	84200	22071.3	17986.8	20217.9
C9H16O	Cyclopentanone, 2-methyl-3-(1-methylethyl)-	Ketone	54549-81-4	1174	4031.16	3569.52	8693.5	7997.41	8257.16	7276.24	34774	50021.6	37255	61936.8	59848	61508.4	12096.8	13895.1	11688	74018.2	57324.9	62714.7
C6H8O2	1,2-Cyclopentanedione, 3-methyl-	Ketone	765-70-8	1028	125160	120247	130328	110317	109162	95892.3	1.12788e+06	1.30669e+06	1.13158e+06	1.28842e+06	1.31745e+06	1.24488e+06	1.04352e+06	1.04131e+06	1.15149e+06	247424	227191	224054
C8H10OS	1-Butanone, 1-(2-thienyl)-	Ketone	5333-83-5	1252	7598.5	4520.15	5819.27	6910.2	6987.33	4945.58	5699.34	9092.2	6145.93	7083.38	8890.77	7678.85	10012.2	10781.3	11283.9	13097.8	13099.8	14768.6
C10H16O2	Bicyclo[3.1.1]heptan-3-one, 2-hydroxy-2,6,6-trimethyl-	Ketone	10136-65-9	1256	53656.4	46279.8	43095.3	30865.8	43887.7	28782.8	25979.8	49396.9	46888.1	44563.8	43549.5	43903.3	60078.3	69339.2	79404.4	91656.1	90278.5	95263.8
C10H20O	2-Decanone	Ketone	693-54-9	1193	210500	176311	167841	135542	163244	128804	208734	281731	196403	273873	254290	277489	107607	153131	99655.9	126653	105059	115192
C11H22O	3-Undecanone	Ketone	2216-87-7	1283	27994	28090.1	27993.3	24475.9	26598.5	22121	33882.3	42636.6	24275.5	35990.1	38818.7	41105.6	24671.8	28413.9	38314	66353	53599.2	54690.4
C6H6OS	Ethanone, 1-(2-thienyl)-	Ketone	88-15-3	1092	107770	101576	100437	108644	110619	108283	101201	136269	103098	166941	167613	177298	177518	174181	191465	96152.6	73309.3	73638.2
C9H10O	1-Propanone, 1-phenyl-	Ketone	93-55-0	1176	22015.9	10838.1	15535	13843.4	15435.6	11068.7	34155.2	50784.1	34295	48698.8	52277.8	46255.5	62329.5	65876.9	84627.8	52312.2	60065.6	57727.9
C5H5NO	2(1H)-Pyridinone	Ketone	142-08-5	1094	748746	651346	692237	708597	481806	623907	715185	959228	727594	1.10675e+06	1.07837e+06	1.06359e+06	749011	584876	1.04676e+06	71531.3	50335.7	88374.8
C11H18O	Cyclopentanone, 2-(2-hexenyl)-	Ketone	34687-46-2	1320	49179.9	41306.9	38887.2	25672	38021.3	27566.9	43629.6	58988.8	44089.4	62345.6	61811.8	61321.5	32687.7	35259.2	37086.5	31247.7	26830.1	29999.5
C7H14O	2-Hexanone, 4-methyl-	Ketone	105-42-0	848	191994	182636	190807	181981	175850	163344	198147	187224	156123	206130	197760	207783	154862	165432	157109	118145	157216	159372
C12H16O	Ethanone, 1-[4-(1,1-dimethylethyl)phenyl]-	Ketone	943-27-1	1429	13998.6	24314.8	13173	13640.2	13147.1	10905.4	10458.6	14178.3	10515.8	6415.64	7423.11	12257.6	10439	12142.1	11883.9	24015.1	17600.1	16101
C12H22O2	6,7-Dodecanedione	Ketone	13757-90-9	1420	41010.2	42646.7	39724.2	20133.5	36272.3	27365.9	36091.2	46790.4	38867.4	49374.9	62060.5	59981.2	31023.3	38146.3	39722.2	41184.8	23737.1	36059.6
C15H14O	2-Propanone, 1,3-diphenyl-	Ketone	102-04-5	1792	15781.4	16000.9	15744.4	15927.1	14654.5	16979.7	13176	17905.2	17612	4631.5	9471.34	8384.88	20204.4	19007.6	22259.5	9509.23	11175.2	11864.4
C8H7NO3	Furo[3,4-c]pyridin-1(3H)-one, 7-hydroxy-6-methyl-	Ketone	4753-19-9	1484	163483	120178	114202	108056	101713	93031	90199.5	129096	108368	143138	126483	117102	228247	250266	273016	313641	287895	284712
C6H6O4	4H-Pyran-4-one, 5-hydroxy-2-(hydroxymethyl)-	Ketone	501-30-4	1462	13444.7	12337	14021.1	2806.74	6368.61	7025.73	8057.77	11343.2	8933.94	10629.8	6010.72	8229.22	25526.3	42293.7	41152	12292.2	10229.5	11081.1
C9H8O3	3,6-Dimethyl-4H-furo[3,2-c]pyran-4-one	Ketone	36745-38-7	1473	291299	177822	181132	155590	163701	155147	155042	198978	177051	254818	221956	192645	345533	380916	420313	246941	206287	214024
C11H20O	Cycloundecanone	Ketone	878-13-7	1486	104470	71525.1	74727	63309.3	41219.5	61589.2	61557.4	55593.5	54655.6	95378.3	56369.1	49359.5	103455	117164	125732	141637	107299	99409
C5H9NO	2-Pyrrolidinone, 1-methyl-	Ketone	872-50-4	1044	11541.7	8619.04	21663.9	7480.8	8202.08	7890.76	7478.45	8845.84	1495.69	9323.58	8646.55	9325.11	10883.5	12558.5	25642.4	31168.3	24839.9	23650.4
C10H20O	3-Decanone	Ketone	928-80-3	1187	141624	116075	117290	12870.6	108782	82897.9	224258	293746	220977	257710	246778	250513	64353.1	71318.6	129489	199568	156780	153841
C7H12O	Cycloheptanone	Ketone	502-42-1	1012	2198.63	3022.24	1991.29	2230.56	1718.32	1790.56	7687.61	8445.14	6955.65	8836.52	8701.2	8744.47	16330	15993.2	19408.4	343.665	6042.92	7854.76
C8H14O2	2H-Pyran-2-one, tetrahydro-6-propyl-	Ketone	698-76-0	1288	87191.9	81858.4	76506.5	41204.5	74778.5	48935.2	79415.1	109307	75724.1	98402.8	107185	112482	53232.9	68011.6	49693.3	62147.3	8240.91	57128
C10H18O	2-Sec-Butylcyclohexanone	Ketone	14765-30-1	1220	5459.53	43451.6	41543.7	32623.8	42630	27297.7	40368.8	53919.1	40279.9	57777.5	55955.7	68627.2	35952.6	36686.5	51162.6	36365.2	37522.2	46964.2
C9H14O2	4-Isopropyl-1,3-cyclohexanedione	Ketone	62831-62-3	1266	6260.24	6843.97	6504.02	4665.74	6766.93	4316.73	3484.65	4747.31	696.93	7445.4	8337.55	9145.61	5510.78	7194.57	5902.31	7815.84	5230.82	4846.33
C8H12O2	1,3-Cyclohexanedione, 5,5-dimethyl-	Ketone	126-81-8	1176	158867	115570	116084	94668.8	111365	102780	597294	770278	638680	560346	550284	563895	224345	268852	310526	359239	18933.8	18933.8
C10H12O	Ethanone, 1-(2,4-dimethylphenyl)-	Ketone	89-74-7	1253	3814.88	3911.91	3876.58	4699.91	4737.36	3418.51	3660.27	4170.48	2953.91	590.783	590.783	590.783	9922.8	9588.71	10916.8	7062.23	8422.09	8854.39
C9H14O2	2-Hydroxy-3,5,5-trimethyl-cyclohex-2-enone	Ketone	4883-60-7	1172	4868.02	4821.36	4017.19	4705.91	4244.3	3604.41	39774	56742.2	40537.8	77901.1	78898.8	74598.8	15161.1	15754.7	18570.5	720.883	720.883	720.883
C9H16O	8-Nonen-2-one	Ketone	5009-32-5	1085	298278	258144	257644	247722	243188	208752	289341	378775	285198	362057	346236	348007	14518.4	14518.4	14518.4	76516.8	76380.3	72592
C7H13NO	4-Piperidinone, 1,3-dimethyl-	Ketone	4629-80-5	1042	60028.7	51154.8	54479.9	45232.9	48613.7	34833.9	27219.6	36228.5	26547.8	40645.1	33608.7	42454.5	73111.9	84579.9	84324.5	5309.56	5309.56	5309.56
C7H9NO2	1H-Pyrrole-2,5-dione, 3-ethyl-4-methyl-	Ketone	20189-42-8	1239	219618	193087	192014	191007	180094	159419	209127	277131	217238	266601	267790	227533	136723	111530	174864	22305.9	22305.9	22305.9
C9H10N2O	3H-Indazol-3-one, 1-ethyl-1,2-dihydro-	Ketone	54385-62-5	1602	173.184	1059.6	173.184	1034.61	173.184	865.921	2537.89	2459.57	2101.07	1728.35	1574.8	1394.6	4776.64	6220.52	6562.38	3817.4	3141.12	3148.66
C8H8O2	3-Buten-2-one, 4-(2-furanyl)-	Ketone	623-15-4	1201	81200.6	74698.1	73800.1	71170.2	61759.7	51343.1	111743	154226	119725	10268.6	10268.6	10268.6	128611	132754	157348	155000	143209	134232
C10H8O2	2H-1-Benzopyran-2-one, 3-methyl-	Ketone	2445-82-1	1490	15542.4	12994.5	12250	19831.6	16214.7	15070.5	6221.8	7638.93	6868.24	848.835	848.835	848.835	4706.87	4244.18	4501.23	36307.4	30973.2	31308.6
C15H24O	Cyclopenta[c]pentalen-3(3aH)-one, octahydro-1,2,3a,6-tetramethyl-	Ketone	120052-69-9	1596	541.982	2709.91	541.982	2948.68	4260.96	3805.42	5217.86	6081.07	4595.4	7422	541.982	541.982	27624.8	31992	31519.9	30580.7	25467.5	28386.2
C8H9NO	Acetophenone, 4'-amino-	Ketone	99-92-3	1500	13730.4	13860.8	12364.2	19432.5	19665.1	17878.7	7190.21	10994.1	8002.53	1358.01	1358.01	1358.01	1358.01	6790.07	7002.41	48094.4	39442.9	40676.1
C7H13NO	2-Azacyclooctanone	Ketone	673-66-5	1328	10274	10687.1	10862.2	1499.7	9098.71	7498.48	13484.3	15424.9	12138.6	17030.8	18901.9	18382.9	1499.7	1499.7	1499.7	46597.2	38736.2	45601.1
C12H14O2	3-Butylisobenzofuran-1(3H)-one	Ketone	6066-49-5	1656	15990.6	14080.5	16004.5	9839.08	11011.2	11364.1	2625.45	2590.58	2363.88	373.787	1868.94	373.787	8328.28	9201.56	10367.8	373.787	373.787	373.787
C13H18O	4-(2,6,6-Trimethylcyclohexa-1,3-dienyl)but-3-en-2-one	Ketone	1203-08-3	1485	64340	5030.22	5030.22	5030.22	5030.22	5030.22	35578.2	33583.8	25151.1	65981.5	60317.7	54320.5	105925	122350	132376	78790	64418.1	66974.5
C7H12O	Cyclohexanone, 2-methyl-	Ketone	583-60-8	953	16580.7	15776.6	17522.3	1422.53	1422.53	1422.53	10089.9	10508	7112.66	1422.53	1422.53	1422.53	215973	210662	167911	526208	463054	454188
C6H10O	3-Penten-2-one, 3-methyl-	Ketone	565-62-8	859	15661.7	15661.7	15661.7	15661.7	15661.7	15661.7	101975	97319.1	80022.1	114750	106621	114791	179873	178307	194437	241122	257246	253499
C7H10O3	2(5H)-Furanone, 5-ethyl-3-hydroxy-4-methyl-	Ketone	698-10-2	1195	103676	103676	103676	103676	103676	103676	903911	1.22855e+06	934737	872008	815833	773837	518381	532130	666870	765798	654393	598840
C8H14O	5-Methyl-(E)-2-hepten-4-one	Ketone	102322-83-8	971	30820.2	31884.7	32736.9	34505.8	34657	27287.7	4992.72	4992.72	4992.72	4992.72	4992.72	4992.72	28052.6	27403.4	29321.3	31197.5	31061.6	28768
C9H16O	3-Nonen-5-one	Ketone	82456-34-6	1052	91235.5	114225	100023	44704.5	43746	70986.7	109505	131486	100285	154028	158151	150578	8749.19	8749.19	8749.19	8749.19	8749.19	8749.19
C9H16O	3-Octen-2-one, 7-methyl-	Ketone	33046-81-0	1062	292.876	345.33	43.3617	43.3617	43.3617	216.809	941.744	1265.91	698.498	1912.7	1045.56	1211.72	6835.14	7290.61	7917.75	43.3617	43.3617	43.3617
C5H4O2	4H-Pyran-4-one	Ketone	108-97-4	972	56145	56983	57863.2	60414.6	60432.2	46794.7	6324.33	6324.33	6324.33	6324.33	6324.33	6324.33	58454.8	57348.7	59765.9	31621.6	33914.7	31860
C6H10O2	3-Penten-2-one, 4-methoxy-	Ketone	2845-83-2	974	137672	142150	136674	145555	149898	119099	12189.1	12189.1	12189.1	12189.1	12189.1	12189.1	120371	120045	130261	65857.5	91195.9	60945.5
C6H8O	2-Cyclopenten-1-one, 3-methyl-	Ketone	2758-18-1	973	1.2521e+06	1.16425e+06	1.15904e+06	1.25114e+06	1.25676e+06	1.02604e+06	110293	110293	110293	110293	110293	110293	1.21824e+06	1.22981e+06	1.20242e+06	551465	660418	671154
C12H9NO	Phenyl 4-pyridyl ketone	Ketone	14548-46-0	1669	6101.29	5600.11	6024.49	5483.09	4917.79	4141.51	1892.86	3107.88	2771.43	378.572	378.572	378.572	5495.39	5649.79	5488.81	378.572	378.572	378.572
C9H18O	4-Heptanone, 2,6-dimethyl-	Ketone	108-83-8	971.800208116545	25256.5	26200.4	25663.1	28011.9	26806.2	21026.9	4057.23	4057.23	4057.23	4057.23	4057.23	4057.23	24293.9	25077	25841.8	24510.5	22256	22496.7
C7H12O	Cyclohexanone, 4-methyl-	Ketone	589-92-4	959	9897.69	9897.69	9897.69	9897.69	9897.69	9897.69	55055.7	59812.6	49488.5	65814.7	108719	102075	287941	284338	309179	751934	680940	632866
C6H8O2	2(5H)-Furanone, 5,5-dimethyl-	Ketone	20019-64-1	954	2404.54	2404.54	2404.54	2404.54	2404.54	2404.54	12576.7	16238.1	12781.7	16417.8	17811.2	12022.7	161245	170432	160207	235699	222333	221374
C8H16O	2-Heptanone, 6-methyl-	Ketone	928-68-7	956	22869.2	25564.8	26389.7	426.968	426.968	426.968	2134.84	2969.67	2937.24	2846.62	2893.23	2939.32	77647	79282.5	75832	426.968	426.968	426.968
C9H18O	3-Heptanone, 2,6-dimethyl-	Ketone	19549-83-8	985	287214	294847	294081	293596	294544	239682	32310.9	32310.9	32310.9	32310.9	32310.9	32310.9	276281	278836	277670	174199	161554	163972
C5H8O2	2(3H)-Furanone, dihydro-5-methyl-	Ketone	108-29-2	955	7018.71	7018.71	7018.71	7018.71	7018.71	7018.71	36611	50038.9	35093.5	84497.1	93921.7	87811.5	64629.6	67683.4	82419.6	77526.3	74641.7	77903.1
C8H16O	4-Octanone	Ketone	589-63-9	976	14821	14834.9	14884.2	16499.9	17122.9	13591.9	1310.83	1310.83	1310.83	1310.83	1310.83	1310.83	16044.5	16963.7	16778.5	6675	6554.16	6558.29
C8H14O	1-Octen-3-one	Ketone	4312-99-6	979	322492	329450	330385	354270	357903	292318	19758.6	19758.6	19758.6	19758.6	19758.6	19758.6	356732	359570	389186	196008	98793	100680
C7H12O	4-Hexen-3-one, 5-methyl-	Ketone	13905-10-7	1080	3411.29	3411.29	3411.29	3411.29	3411.29	3411.29	53842.1	68711.3	51586.1	145297	148561	140931	17056.4	17653.8	33846.4	69825.9	44915.9	43358.8
C9H10O3	Ethanone, 1-(2-hydroxy-4-methoxyphenyl)-	Ketone	552-41-0	1450.71306332002	53.4729	53.4729	53.4729	53.4729	53.4729	267.364	684.869	1006.73	1356.01	53.4729	1048.5	53.4729	15094.3	20253	20619.4	42923.4	34781.6	34098.1
C7H8N2O	1-(5-Methyl-2-pyrazinyl)-1-ethanone	Ketone	22047-27-4	1091	3271.26	3271.26	3271.26	3271.26	59785.3	3271.26	3271.26	3271.26	3271.26	75237.6	76298.4	75012.2	73254.3	80974.8	3271.26	20405.1	18373.6	16356.3
C8H10O3	2,5-Furandione, 3-methyl-4-propyl-	Ketone	16493-20-2	1219	986.862	986.862	986.862	986.862	986.862	986.862	9584.43	12769.7	11708.6	11953.6	8445.5	10523.3	5028.58	5864.98	5668.56	986.862	986.862	986.862
C7H10O	2-Cyclohexen-1-one, 3-methyl-	Ketone	1193-18-6	1075	3.68586e+06	3.44178e+06	3.38368e+06	299261	301923	208463	32075.9	32075.9	32075.9	32075.9	32075.9	32075.9	231574	235358	277594	32075.9	32075.9	32075.9
C13H22O	6,8-Nonadien-2-one, 8-methyl-5-(1-methylethyl)-, (E)-	Ketone	54868-48-3	1373	2341.9	1767.31	1447.56	289.512	289.512	289.512	2855.68	3790.58	3286.51	9135.42	8345.66	8010.22	289.512	289.512	289.512	289.512	289.512	289.512
C5H8OS	3(2H)-Thiophenone, dihydro-2-methyl-	Ketone	13679-85-1	996	4714.18	4903.17	4473.11	4590.32	3633.84	1817.65	363.53	363.53	363.53	363.53	4518.49	3468	363.53	363.53	363.53	363.53	363.53	363.53
C14H20O	(3aR,6R,8aR)-7,7-Dimethyl-8-methylenehexahydro-1H-3a,6-methanoazulen-3(2H)-one	Ketone	30557-76-7	1605	606.539	606.539	606.539	606.539	606.539	606.539	606.539	3982.75	3032.69	606.539	606.539	606.539	16414	15571.1	19446.6	13175.6	11938.9	12314.2
C6H10O	3-Penten-2-one, 4-methyl-	Ketone	141-79-7	797.695128339445	232.14	232.14	232.14	232.14	232.14	232.14	2311.13	2743.64	1989.03	1343.4	1160.7	2213.61	232.14	232.14	232.14	232.14	232.14	232.14
C8H14O	3-Penten-2-one, 3-ethyl-4-methyl-	Ketone	22287-11-2	989	488.068	488.068	488.068	488.068	488.068	488.068	488.068	488.068	488.068	2440.34	488.068	488.068	137296	136754	156538	193084	182883	187909
C5H8O2	Acetylacetone	Ketone	123-54-6	783	5027.92	5027.92	25139.6	5027.92	5027.92	5027.92	5027.92	5027.92	5027.92	5027.92	5027.92	5027.92	57061.8	53725.6	55311.1	180552	215685	230083
C6H11BrO	2-Hexanone, 6-bromo-	Ketone	10226-29-6	1127	1207.19	1207.19	1207.19	1207.19	1207.19	1207.19	1207.19	6035.95	1207.19	9574.18	9739.22	10096.6	1207.19	1207.19	1207.19	69513.3	34775.3	35394.1
C9H14O	Isophorone	Ketone	78-59-1	1123.40085287847	2935.56	2935.56	2935.56	2935.56	2935.56	2935.56	2935.56	2935.56	14677.8	2935.56	2935.56	2935.56	37795.8	39135.9	52334.7	82380.3	76891.3	59453
C8H14O	3-Octen-2-one, (E)-	Ketone	18402-82-9	1035	239607	239607	239607	239607	239607	239607	239607	239607	239607	239607	239607	239607	3.02142e+06	3.02436e+06	3.30425e+06	4.17159e+06	3.58246e+06	3.61743e+06
C6H10O	1-Hexen-3-one	Ketone	1629-60-3	775	232.14	232.14	232.14	232.14	232.14	232.14	2311.13	2743.64	1989.03	1343.4	1160.7	2213.61	232.14	232.14	232.14	232.14	232.14	232.14
C6H10O	Cyclopentanone, 2-methyl-	Ketone	1120-72-5	846	2.36132e+06	2.49275e+06	2.44458e+06	1.91463e+06	2.02221e+06	1.78972e+06	95984.7	95984.7	95984.7	95984.7	95984.7	95984.7	95984.7	95984.7	95984.7	95984.7	95984.7	95984.7
C11H16O2	2(4H)-Benzofuranone, 5,6,7,7a-tetrahydro-4,4,7a-trimethyl-	Ketone	15356-74-8	1537	69442.6	69442.6	69442.6	69442.6	69442.6	69442.6	69442.6	69442.6	69442.6	69442.6	69442.6	69442.6	731794	846040	998938	885640	831911	824671
C10H18O	9-Decen-2-one	Ketone	35194-30-0	1188	16063	16063	16063	16063	16063	16063	16063	16063	16063	16063	16063	16063	93433.2	80315.2	188775	547317	546709	546206
C6H11NO	2-Piperidinone, 6-methyl-	Ketone	4775-98-8	1209	16700.3	16700.3	16700.3	16700.3	16700.3	16700.3	16700.3	16700.3	16700.3	16700.3	16700.3	16700.3	103387	110665	121121	214029	203648	197709
C6H10O	4-Penten-2-one, 4-methyl-	Ketone	3744-02-3	790	12370.2	12370.2	12370.2	12370.2	12370.2	12370.2	12370.2	12370.2	12370.2	12370.2	12370.2	12370.2	97493.6	94570	104887	167785	151927	152528
C7H14O	3-Pentanone, 2,4-dimethyl-	Ketone	565-80-0	793.065693430657	913.534	913.534	913.534	913.534	913.534	913.534	913.534	913.534	913.534	913.534	913.534	913.534	4755.37	4567.67	4992.26	26536.6	32121.8	37353.2
C8H15NO	Piperidin-3-one, 2,2,5-methyl-	Ketone	103634-57-7	1134	1839.12	1839.12	1839.12	1839.12	1839.12	1839.12	1839.12	1839.12	1839.12	1839.12	1839.12	1839.12	9195.6	11319.2	10215.1	29415.4	32134.4	32032.1
C7H14O	2-Hexanone, 3-methyl-	Ketone	2550-21-2	844	35300.8	42239.3	45700.2	36967.6	32813	36755.4	3854.04	3854.04	3854.04	3854.04	3854.04	3854.04	3854.04	3854.04	3854.04	3854.04	3854.04	3854.04
C12H22O	Cyclododecanone	Ketone	830-13-7	1524	18975.6	18975.6	18975.6	18975.6	18975.6	18975.6	18975.6	18975.6	18975.6	18975.6	18975.6	18975.6	107362	122547	138517	197864	167038	171102
C7H8O2	1-Propanone, 1-(2-furanyl)-	Ketone	3194-15-8	1012	2500.68	2500.68	2500.68	2500.68	2500.68	2500.68	2500.68	2500.68	2500.68	2500.68	2500.68	2500.68	27917.2	28968.5	30758.4	55110.5	51340.5	52506.4
C10H16O2	1(2H)-Naphthalenone, octahydro-4-hydroxy-, trans-	Ketone	21766-50-7	1529	41609.5	41609.5	41609.5	41609.5	41609.5	41609.5	41609.5	41609.5	41609.5	41609.5	41609.5	41609.5	254095	284849	319314	441428	376501	388782
C9H12O2	2,6,6-Trimethyl-2-cyclohexene-1,4-dione	Ketone	1125-21-9	1146.95187165775	15573.2	15573.2	15573.2	15573.2	15573.2	15573.2	15573.2	15573.2	15573.2	15573.2	15573.2	15573.2	236797	233291	282987	455793	312613	400495
C11H14O2	2-Butanone, 4-(4-methoxyphenyl)-	Ketone	104-20-1	1462	4637.02	4637.02	4637.02	4637.02	4637.02	4637.02	4637.02	4637.02	4637.02	4637.02	4637.02	4637.02	33156.5	45733.9	50385.5	46706.5	55769.8	45191.8
C8H14O	2-Octen-4-one	Ketone	4643-27-0	1031	5925.86	5925.86	5925.86	5925.86	5925.86	5925.86	5925.86	5925.86	5925.86	5925.86	5925.86	5925.86	36802.9	36681.3	45266.5	58461.1	34820	33454.9
C10H14O2	2(4H)-Benzofuranone, 5,6,7,7a-tetrahydro-3,6-dimethyl-	Ketone	13341-72-5	1303	2023.77	2023.77	2023.77	2023.77	2023.77	2023.77	2023.77	2023.77	2023.77	2023.77	2023.77	2023.77	14501.2	13568.9	17125.2	63741	56409.6	53842.9
C5H7NOS	Ethanone, 1-(4,5-dihydro-2-thiazolyl)-	Ketone	29926-41-8	1106	1309.4	1309.4	1309.4	1309.4	1309.4	1309.4	1309.4	1309.4	1309.4	1309.4	1309.4	1309.4	21560.4	28562.5	31742.8	23718.2	15245.7	22161.5
C8H8O2	Acetophenone, 4'-hydroxy-	Ketone	99-93-4	1455	5932.36	5932.36	5932.36	5932.36	5932.36	5932.36	5932.36	5932.36	5932.36	5932.36	5932.36	5932.36	44395.3	54309.1	63775.8	85551.6	82599.7	62311.9
C9H10O3	Apocynin	Ketone	498-02-2	1492.9183323815	407.212	407.212	407.212	407.212	407.212	2036.06	407.212	407.212	407.212	407.212	407.212	407.212	407.212	407.212	407.212	15559.5	16643.9	17062.1
C8H12O	6-Methyl-3,5-heptadiene-2-one	Ketone	1604-28-0	1107	22405	22405	22405	22405	22405	22405	22405	22405	22405	22405	22405	22405	140497	130960	122812	22405	22405	22405
C7H10O3	3(2H)-Furanone, 4-methoxy-2,5-dimethyl-	Ketone	4077-47-8	1031	802.025	802.025	802.025	802.025	802.025	802.025	802.025	802.025	802.025	802.025	802.025	802.025	802.025	802.025	802.025	16979.9	15028.2	16815.3
C14H24O	2,4,4-Trimethyl-3-(3-methylbutyl)cyclohex-2-enone	Ketone	88725-82-0	1578	844.739	844.739	844.739	844.739	844.739	844.739	844.739	844.739	844.739	844.739	844.739	844.739	844.739	844.739	844.739	11733.2	9433.16	10255.7
C9H8O2	2(3H)-Benzofuranone, 3-methyl-	Ketone	32267-71-3	1281	10863.6	10863.6	10863.6	10863.6	10863.6	10863.6	203132	216735	221489	10863.6	10863.6	10863.6	10863.6	10863.6	10863.6	10863.6	10863.6	10863.6
C8H14O2	2,5-Octanedione	Ketone	3214-41-3	984	99677.5	98324.1	97755.1	91797	89006.9	71356	639563	724854	610991	204668	203815	199734	77660.7	79489.4	88490.4	79338.8	56735.1	57720.8
C8H12O	3,5-Octadien-2-one, (E,E)-	Ketone	30086-02-3	1073	544652	742714	473906	753312	463388	609134	762090	1.02198e+06	775331	1.0232e+06	973107	961195	1.41594e+06	1.56847e+06	1.65806e+06	814301	294624	277662
C9H10O2	Ethanone, 1-(2-hydroxy-5-methylphenyl)-	Ketone	1450-72-2	1279.41653160454	5467.82	5505.77	3792.23	4468.37	4870.94	2806.22	2972.66	2867.51	2547.9	5504.85	4382.64	6451.22	13239.9	11621.6	15367.3	17660.6	18588.9	21784.7
C6H8O2	1,4-Cyclohexanedione	Ketone	637-88-7	1035	60804.4	63502.2	58189.6	56561	60902.6	45473.1	502406	636918	548125	574881	585437	547754	488543	500080	548971	103250	89138.9	88837
C7H10O2	2-Hydroxy-3,5-dimethylcyclopent-2-en-1-one	Ketone	21834-98-0	1104	743653	690664	686916	726534	724325	621996	729194	943208	736136	1.05659e+06	1.03779e+06	1.06469e+06	824813	858510	883268	249865	244078	233710
C7H10O2	3,4-Dimethyl-1,2-cyclopentadione	Ketone	13494-06-9	1109	743653	690664	686916	726534	724325	621996	729194	943208	736136	1.05659e+06	1.03779e+06	1.06469e+06	824813	858510	883268	249865	244078	233710
C10H12O	2-Butanone, 4-phenyl-	Ketone	2550-26-7	1236	3814.88	3911.91	3876.58	4699.91	4737.36	3418.51	3660.27	4170.48	2953.91	590.783	590.783	590.783	9922.8	9588.71	10916.8	7062.23	8422.09	8854.39
C7H12O	Cyclohexanone, 3-methyl-	Ketone	591-24-2	958	16580.7	15776.6	17522.3	1422.53	1422.53	1422.53	10089.9	10508	7112.66	1422.53	1422.53	1422.53	215973	210662	167911	526208	463054	454188
C6H10O	4-Hexen-3-one	Ketone	2497-21-4	855	15661.7	15661.7	15661.7	15661.7	15661.7	15661.7	101975	97319.1	80022.1	114750	106621	114791	179873	178307	194437	241122	257246	253499
C9H10O3	Ethanone, 1-(2-hydroxy-5-methoxyphenyl)-	Ketone	705-15-7	1442	53.4729	53.4729	53.4729	53.4729	53.4729	267.364	684.869	1006.73	1356.01	53.4729	1048.5	53.4729	15094.3	20253	20619.4	42923.4	34781.6	34098.1
C8H14O	3-Octen-2-one	Ketone	1669-44-9	1016	239607	239607	239607	239607	239607	239607	239607	239607	239607	239607	239607	239607	3.02142e+06	3.02436e+06	3.30425e+06	4.17159e+06	3.58246e+06	3.61743e+06
C6H10O	Cyclopentanone, 3-methyl-	Ketone	1757-42-2	851	2.36132e+06	2.49275e+06	2.44458e+06	1.91463e+06	2.02221e+06	1.78972e+06	95984.7	95984.7	95984.7	95984.7	95984.7	95984.7	95984.7	95984.7	95984.7	95984.7	95984.7	95984.7
C9H9N	Benzenepropanenitrile	Nitrogen compounds	645-59-0	1245	18519.6	17208.6	18571.8	19682.2	20542.9	15033.2	18027.4	24938.7	17127.1	14161.7	12713.8	14123.3	41909.3	42547.1	35975.6	39883.8	40883.2	46136
C12H23N	Dodecanenitrile	Nitrogen compounds	2437-25-4	1490	71947.4	49957.1	40794.3	38756.5	30587.1	31871.8	27075	23498.8	16140.7	40409.5	23309.1	22450.5	139157	150513	166370	370251	337754	333388
C5H8N2O2	5-Ethylhydantoin	Nitrogen compounds	15414-82-1	1451	4882.38	4403.19	3371.67	2749.05	2964.86	2898.63	4168.26	4805.82	4820.11	5511.27	5398.05	5258.56	8790.77	10571.7	9146	7592.04	18351.6	5559.01
C5H12N2S	Thiourea, N,N'-diethyl-	Nitrogen compounds	105-55-5	1485	143176	238260	254130	190350	200366	193756	98791.4	45505	42590.7	185594	98748.4	94380	536140	586557	657222	727834	611619	618194
C7H7NO2	Benzene, 1-methyl-4-nitro-	Nitrogen compounds	99-99-0	1212	16772.7	16772.7	16772.7	16772.7	16772.7	16772.7	83863.3	114786	84160.4	126640	125703	129558	121387	123593	138343	192445	286386	288615
C2H6N2S	Thiourea, methyl-	Nitrogen compounds	598-52-7	1244	4548.44	2676.52	3690.3	3225.57	2696.8	2929.59	535.304	535.304	6955.68	6650.71	4595.9	5380.94	2737.79	3063.84	3969.29	4415.84	4011.72	3000.57
C2H6N2O	Urea, methyl-	Nitrogen compounds	598-50-5	1061	4063.39	4094.37	503.025	3132.02	3311.84	2515.12	5500.73	5528.11	6522.47	10566.3	9726.49	7437.8	503.025	503.025	4465.37	4441.83	3183.9	3608.77
C5H12N2O	Urea, butyl-	Nitrogen compounds	592-31-4	1321	21245.4	21493.8	17015.5	16498.6	20840.9	10624.8	8408.58	10370.4	12207.6	1681.72	1681.72	1681.72	22508.4	23550.4	30135.7	24685.8	16194.5	16812.7
C7H7NO2	Benzene, 1-methyl-3-nitro-	Nitrogen compounds	99-08-1	1200	16772.7	16772.7	16772.7	16772.7	16772.7	16772.7	83863.3	114786	84160.4	126640	125703	129558	121387	123593	138343	192445	286386	288615
C9H13N	Cyclopentanecarbonitrile, 3-(1-methylethylidene)-	Nitrogen compounds	89683-72-7	1209	1503.47	1292.64	1488.33	1242.55	1078.11	838.971	2206.04	2355.74	1778.1	4246.82	3953.23	4038.21	167.794	167.794	167.794	167.794	167.794	167.794
C6H5NO	Benzene, nitroso-	Nitrogen compounds	586-96-9	1005	4362.14	4362.14	4362.14	4362.14	4362.14	4362.14	4362.14	4362.14	4362.14	61703.4	68048.3	63449.3	65400.6	76128.7	75587.2	74087.1	55560.2	56063.7
C3H5NO2S	Methanesulfonylacetonitrile	Nitrogen compounds	2274-42-2	1112	1422.77	1422.77	1422.77	1422.77	1422.77	1422.77	7113.84	10847.2	7260.14	1422.77	9412.32	1422.77	18733.1	20427.3	24411.2	1422.77	1422.77	1422.77
C5H9N	Butanenitrile, 2-methyl-	Nitrogen compounds	18936-17-9	723	337897	337897	337897	337897	337897	337897	3.2524e+06	2.9427e+06	3.19417e+06	3.05054e+06	4.33803e+06	4.23308e+06	337897	337897	337897	337897	337897	337897
C9H12O	Phenol, 2,3,6-trimethyl-	Phenol	2416-94-6	1240	47499.9	41133.8	48486.9	41451.1	39404.1	33426.8	50027.7	67318.8	49988.9	73478.7	67426	62874.9	24469.4	24681.5	29025	33657.4	32378.3	30662.2
C8H10O	Phenol, 3,4-dimethyl-	Phenol	95-65-8	1193	55336.3	50708.5	51896.5	44434	42148.8	35626.4	98951.8	131465	93581.4	92733.2	89017.4	86575.7	85638.7	87768.8	98949.2	43101.7	44708.8	47012.1
C9H10O2	2-Methoxy-4-vinylphenol	Phenol	7786-61-0	1316	5467.82	5505.77	3792.23	4468.37	4870.94	2806.22	2972.66	2867.51	2547.9	5504.85	4382.64	6451.22	13239.9	11621.6	15367.3	17660.6	18588.9	21784.7
C12H18O	Phenol, 2,4-bis(1-methylethyl)-	Phenol	2934-05-6	1401	173070	138509	144663	133283	138859	106732	23345.4	28720.9	27752.7	51474.9	52241.8	49199.3	28998.4	29803.1	32361.4	35630.6	34069.8	35280.6
C6H5ClO	Phenol, 4-chloro-	Phenol	106-48-9	1196.30620985011	10851.8	12125.7	11885.2	12961.9	13020.1	10210.6	81102.9	113423	86271.9	83834.4	104588	100914	22911.9	25084.1	26763.1	17354.7	17287.5	16883
C6H4Cl2O	Phenol, 2,3-dichloro-	Phenol	576-24-9	1200	23245	21396.9	20183.8	20798.2	18272.7	16984.7	32473.9	43411.1	34762.5	37704.5	36783.5	32319.1	26347	28503.2	38222	30889.8	28004.2	29008.3
C6H6O2	Catechol	Phenol	120-80-9	1195	31697.9	18149.8	22917.7	20343.4	18623.7	14519.5	13562.1	14720.7	11410	13981.1	11362.9	15896.8	14911.5	16023.5	15734.5	55913.4	51626.6	47890.5
C8H10OS	Phenol, 3-methyl-4-(methylthio)-	Phenol	3120-74-9	1489	290531	205595	211306	186590	179325	174067	136035	114226	174704	258204	225374	199454	553181	577384	678108	844780	730142	767407
C6H4N2O5	Phenol, 2,5-dinitro-	Phenol	329-71-5	1474	124132	78358	81133.1	72613.1	71022.8	65479.5	60276.6	47830.9	66563.1	95466.7	85970.8	74119	191680	207997	227601	233766	226612	228614
C7H7NO3	5-Methyl-2-nitrophenol	Phenol	700-38-9	1247	49365.9	43006.9	42338.7	43911.9	39782.8	35866.8	46356	60155.1	49052.4	4768.72	62140.8	59075	25736.4	25278.8	33671.6	30321.5	27234.3	23843.6
C11H16O	Phenol, 4-(1,1-dimethylpropyl)-	Phenol	80-46-6	1397.19008264463	53989.6	44345.5	45251.5	40984.8	42342.8	34238.5	5627.71	6887.74	6804.99	11865.4	12786	11023.9	5076.29	5369.08	1015.26	12775.4	11279.5	10675.9
C14H22O	Phenol, 4-(1,1,3,3-tetramethylbutyl)-	Phenol	140-66-9	1612.72590361446	3417.73	427.493	2415.46	2956.76	3126.27	3951.32	4568.54	427.493	4499.35	7319.9	2137.46	2778.44	31476.8	38159	39228	38026.6	39130.2	33741.1
C8H10O2	Benzenemethanol, 4-methoxy-	Phenol	105-13-5	1285	67110.7	62528.8	62141.7	35736.7	34772.5	28702.2	69629	93678.6	73948	106331	144849	133328	63930.5	67137.5	70806.1	5740.45	5740.45	5740.45
C7H8O3	Ethyl maltol	Phenol	4940-11-8	1199	2.09269e+06	334849	1.7468e+06	1.81579e+06	334849	334849	2.90507e+06	3.91581e+06	3.01349e+06	2.81115e+06	2.59313e+06	2.50362e+06	1.67424e+06	1.70433e+06	2.15295e+06	2.82629e+06	2.50841e+06	2.26719e+06
C9H12O2	2-Ethoxy-4-methylphenol	Phenol	2563-07-7	1240	67396.8	55063.6	56598.7	56984	51658.4	45998.9	57343.2	75989.4	64711.5	81438.9	75443.1	71024.8	6713.18	6713.18	6713.18	45301	38302.6	33565.9
C7H8OS	Phenol, 2-(methylthio)-	Phenol	1073-29-6	1166.20320855615	6060.69	4092.87	3812.52	3916.41	3462.51	3013.73	15062	19656.8	16302.3	6438.97	6442.54	4862.81	5347.17	6094.54	6774.79	602.746	602.746	602.746
C8H8O	4-Vinylphenol	Phenol	2628-17-3	1223	6578.76	5908.03	6281.02	6081.47	6213.39	3820.53	764.105	764.105	764.105	10065	11456.3	9440.27	51444.4	52589.2	58271.8	50087	57617.9	60090.2
C6H6O2	Resorcinol	Phenol	108-46-3	1277.65785213168	47086.3	42122.6	43377.9	23425.4	26717.5	19051.9	39790.7	56143.6	34407	92178.1	93977	88981.5	43958.2	44266.6	42577	3810.39	3810.39	3810.39
C6H5FO	Phenol, 3-fluoro-	Phenol	372-20-3	983	750992	765159	759029	818535	821776	674691	48664.4	58275.5	52110.1	9732.88	9732.88	9732.88	743389	750065	807373	350726	346115	342478
C8H10S	2,6-Dimethylthiophenol	Phenol	118-72-9	1226	860.794	2388.88	1506.67	2020.62	1957.14	1288.81	172.159	172.159	172.159	1962.35	1803.29	2016.9	11434.1	10459.8	11919.7	30912.7	8960.26	9372.09
C9H12O	Phenol, 2-(1-methylethyl)-	Phenol	88-69-7	1199	553.574	553.574	553.574	553.574	553.574	553.574	2787.2	3235.15	3064.86	2767.87	3167.46	3069.54	11174.8	12331.7	14730.3	5924.33	5365.38	6695.09
C8H10O2	2-Methoxy-5-methylphenol	Phenol	1195-09-1	1193	74230	58387.2	60843.9	11677.4	11677.4	11677.4	78517.6	111459	85146.8	11677.4	113637	107142	124588	126360	147109	11677.4	11677.4	11677.4
C6H5NO3	Phenol, 3-nitro-	Phenol	554-84-7	1514	117.817	951.661	666.07	117.817	589.084	712.21	2585.53	3553.17	2487.17	117.817	117.817	117.817	117.817	117.817	117.817	166139	143406	142526
C10H14O	Phenol, 2-(1-methylpropyl)-	Phenol	89-72-5	1278.53290183387	39.7931	39.7931	39.7931	269.174	39.7931	198.966	18906.9	26902.9	16268.4	4639.4	39.7931	39.7931	36249	34319.2	43605.9	39.7931	39.7931	39.7931
C10H12O2	Phenol, 2-methoxy-6-(2-propenyl)-	Phenol	579-60-2	1429	11572.9	8627.47	9176.24	11016.4	9378.8	6782.18	1195.33	1195.33	1195.33	1195.33	1195.33	1195.33	12125.4	8315.24	9734.36	1195.33	1195.33	1195.33
C7H7ClO	Phenol, 4-chloro-3-methyl-	Phenol	59-50-7	1296	3859.62	3859.62	3859.62	3859.62	3859.62	3859.62	36131.8	48919.5	36795.7	60620.6	62289.2	60362.1	3859.62	3859.62	3859.62	3859.62	3859.62	3859.62
C11H16O	Phenol, 4-(1,1-dimethylethyl)-2-methyl-	Phenol	98-27-1	1334	836.53	836.53	836.53	836.53	836.53	836.53	836.53	836.53	836.53	836.53	836.53	836.53	5771.09	5703.38	7860.84	9121.57	7711.74	7398.42
C10H14O2	p-tert.-Butylcatechol	Phenol	98-29-3	1534	50726.5	50726.5	50726.5	50726.5	50726.5	50726.5	50726.5	50726.5	50726.5	50726.5	50726.5	50726.5	410274	477498	536417	662090	661758	674358
C7H8O2	Orcinol	Phenol	504-15-4	1368.24958586416	1147.52	1147.52	1147.52	1147.52	1147.52	1147.52	1147.52	1147.52	1147.52	1147.52	1147.52	1147.52	5737.59	1147.52	1147.52	96367.9	83304.3	87587
C7H7ClO	Phenol, 2-chloro-5-methyl-	Phenol	615-74-7	1111	3941.54	3941.54	3941.54	3941.54	3941.54	3941.54	3941.54	3941.54	3941.54	3941.54	3941.54	3941.54	28430.3	29829	32837.2	3941.54	3941.54	3941.54
C7H6Cl2O2	Phenol, 4,5-dichloro-2-methoxy-	Phenol	2460-49-3	1481	48433.9	48433.9	48433.9	48433.9	48433.9	48433.9	48433.9	48433.9	48433.9	48433.9	48433.9	48433.9	48433.9	48433.9	48433.9	730170	668948	652693
C9H12O	Phenol, 2,4,5-trimethyl-	Phenol	496-78-6	1234	47499.9	41133.8	48486.9	41451.1	39404.1	33426.8	50027.7	67318.8	49988.9	73478.7	67426	62874.9	24469.4	24681.5	29025	33657.4	32378.3	30662.2
C8H10O	Phenol, 2-ethyl-	Phenol	90-00-6	1140	55336.3	50708.5	51896.5	44434	42148.8	35626.4	98951.8	131465	93581.4	92733.2	89017.4	86575.7	85638.7	87768.8	98949.2	43101.7	44708.8	47012.1
C8H10O	Phenol, 2,4-dimethyl-	Phenol	105-67-9	1147.98927613941	55336.3	50708.5	51896.5	44434	42148.8	35626.4	98951.8	131465	93581.4	92733.2	89017.4	86575.7	85638.7	87768.8	98949.2	43101.7	44708.8	47012.1
C8H10O	Phenol, 2,5-dimethyl-	Phenol	95-87-4	1151	55336.3	50708.5	51896.5	44434	42148.8	35626.4	98951.8	131465	93581.4	92733.2	89017.4	86575.7	85638.7	87768.8	98949.2	43101.7	44708.8	47012.1
C8H10O	Phenol, 4-ethyl-	Phenol	123-07-9	1165.40106951872	55336.3	50708.5	51896.5	44434	42148.8	35626.4	98951.8	131465	93581.4	92733.2	89017.4	86575.7	85638.7	87768.8	98949.2	43101.7	44708.8	47012.1
C8H10O	Phenol, 3-ethyl-	Phenol	620-17-7	1169	55336.3	50708.5	51896.5	44434	42148.8	35626.4	98951.8	131465	93581.4	92733.2	89017.4	86575.7	85638.7	87768.8	98949.2	43101.7	44708.8	47012.1
C8H10O	Phenol, 3,5-dimethyl-	Phenol	108-68-9	1171	55336.3	50708.5	51896.5	44434	42148.8	35626.4	98951.8	131465	93581.4	92733.2	89017.4	86575.7	85638.7	87768.8	98949.2	43101.7	44708.8	47012.1
C8H10O	Phenol, 2,3-dimethyl-	Phenol	526-75-0	1180	55336.3	50708.5	51896.5	44434	42148.8	35626.4	98951.8	131465	93581.4	92733.2	89017.4	86575.7	85638.7	87768.8	98949.2	43101.7	44708.8	47012.1
C10H18O	p-Menth-2-en-7-ol, cis-	Phenol	19898-86-3	1269	309992	298853	295298	248446	239496	204378	406929	536356	427196	666367	666182	625404	783694	811516	941475	529490	543938	539833
C12H18O	Phenol, 2,5-bis(1-methylethyl)-	Phenol	35946-91-9	1421	173070	138509	144663	133283	138859	106732	23345.4	28720.9	27752.7	51474.9	52241.8	49199.3	28998.4	29803.1	32361.4	35630.6	34069.8	35280.6
C6H5ClO	Phenol, 3-chloro-	Phenol	108-43-0	1203	10851.8	12125.7	11885.2	12961.9	13020.1	10210.6	81102.9	113423	86271.9	83834.4	104588	100914	22911.9	25084.1	26763.1	17354.7	17287.5	16883
C6H4Cl2O	Phenol, 2,4-dichloro-	Phenol	120-83-2	1171	23245	21396.9	20183.8	20798.2	18272.7	16984.7	32473.9	43411.1	34762.5	37704.5	36783.5	32319.1	26347	28503.2	38222	30889.8	28004.2	29008.3
C6H4Cl2O	Phenol, 2,5-dichloro-	Phenol	583-78-8	1189	23245	21396.9	20183.8	20798.2	18272.7	16984.7	32473.9	43411.1	34762.5	37704.5	36783.5	32319.1	26347	28503.2	38222	30889.8	28004.2	29008.3
C6H4Cl2O	Phenol, 2,6-dichloro-	Phenol	87-65-0	1218	23245	21396.9	20183.8	20798.2	18272.7	16984.7	32473.9	43411.1	34762.5	37704.5	36783.5	32319.1	26347	28503.2	38222	30889.8	28004.2	29008.3
C8H10O2	Creosol	Phenol	93-51-6	1194.61620469083	74230	58387.2	60843.9	11677.4	11677.4	11677.4	78517.6	111459	85146.8	11677.4	113637	107142	124588	126360	147109	11677.4	11677.4	11677.4
C7H7ClO	Phenol, 2-chloro-4-methyl-	Phenol	6640-27-3	1120	3941.54	3941.54	3941.54	3941.54	3941.54	3941.54	3941.54	3941.54	3941.54	3941.54	3941.54	3941.54	28430.3	29829	32837.2	3941.54	3941.54	3941.54
C7H6Cl2O2	3,4-Dichloro-guaiacol	Phenol	77102-94-4	1434	48433.9	48433.9	48433.9	48433.9	48433.9	48433.9	48433.9	48433.9	48433.9	48433.9	48433.9	48433.9	48433.9	48433.9	48433.9	730170	668948	652693
C7H6Cl2O2	4,6-Dichloro-guaiacol	Phenol	16766-31-7	1452	48433.9	48433.9	48433.9	48433.9	48433.9	48433.9	48433.9	48433.9	48433.9	48433.9	48433.9	48433.9	48433.9	48433.9	48433.9	730170	668948	652693
C4H10S4	2,4,5,7-Tetrathiaoctane	Sulfur compounds	85544-38-3	1484	6031.68	4722.47	4148.42	3791.66	3928.9	3626.66	3178.02	3963.55	3096.77	3104.32	2629.53	2622.46	5367.85	7742.55	8377.29	7476.03	6368.2	6692.66
C4H10S3	Trisulfide, methyl propyl	Sulfur compounds	17619-36-2	1150	86171.8	108686	74959.1	74043	78082.3	40351.3	45247.8	53098	57926.8	95187.8	93338.8	119223	83690	79875.7	120172	99438.9	69211.4	68795.5
C6H10S	Diallyl sulfide	Sulfur compounds	592-88-1	860.177404295051	2.4696e+06	2.83676e+06	2.37486e+06	2.29642e+06	2.60868e+06	3.00158e+06	2.15914e+06	2.26001e+06	1.9116e+06	2.12078e+06	1.99312e+06	2.34749e+06	1.65873e+06	1.7435e+06	1.59961e+06	1.22903e+06	1.68864e+06	1.71805e+06
C10H18O	3,6-Octadien-1-ol, 3,7-dimethyl-, (Z)-	Terpenoids	5944-20-7	1240	287070	243004	245842	245913	228819	200877	259985	351137	264539	355946	333791	313775	159882	169460	221807	239441	197112	181395
C10H16O	Neral	Terpenoids	106-26-3	1240	4.75015e+06	4.09348e+06	4.12144e+06	4.07929e+06	3.8382e+06	3.42251e+06	4.27077e+06	5.67441e+06	4.55259e+06	5.95274e+06	5.54124e+06	5.28735e+06	2.72374e+06	2.90176e+06	3.63889e+06	3.69673e+06	2.58636e+06	2.78481e+06
C10H14O	2,4-Cycloheptadien-1-one, 2,6,6-trimethyl-	Terpenoids	503-93-5	1243	31025.9	26245.4	23892.3	27501.3	18080.6	20538.4	61565.4	79710.4	60421.4	52941.8	36019.5	37186.7	23388.9	20650.4	22296.4	41552.9	40439.1	24157.1
C10H18O	Cyclohexanol, 2-methyl-5-(1-methylethenyl)-	Terpenoids	619-01-2	1196	309992	298853	295298	248446	239496	204378	406929	536356	427196	666367	666182	625404	783694	811516	941475	529490	543938	539833
C15H24	Longifolene	Terpenoids	475-20-7	1406	24416.3	23882.6	21850	12105.8	15315.2	11489.3	14663.2	19009.5	17546.1	9337.19	9128.88	9906.06	6904.6	7932.34	5977.14	15957.2	16857.4	18234.5
C10H14	p-Cymene	Terpenoids	99-87-6	1025.98719316969	90585.2	74385.2	84726.5	53570.1	62529	44153.5	57730.9	73439.7	58027.3	72279	70044.3	79835.5	211132	216650	241334	319360	287371	279827
C10H16O	2,6-Octadienal, 3,7-dimethyl-, (E)-	Terpenoids	141-27-5	1270	4.75015e+06	4.09348e+06	4.12144e+06	4.07929e+06	3.8382e+06	3.42251e+06	4.27077e+06	5.67441e+06	4.55259e+06	5.95274e+06	5.54124e+06	5.28735e+06	2.72374e+06	2.90176e+06	3.63889e+06	3.69673e+06	2.58636e+06	2.78481e+06
C10H16O	Fenchone	Terpenoids	1195-79-5	1096	663095	668454	642873	752025	757819	617226	618105	1.03396e+06	650686	1.31391e+06	1.09802e+06	1.29176e+06	1.0725e+06	1.07239e+06	1.15783e+06	172757	191724	193069
C15H24	1H-Cyclopenta[1,3]cyclopropa[1,2]benzene, octahydro-7-methyl-3-methylene-4-(1-methylethyl)-, [3aS-(3a.alpha.,3b.beta.,4.beta.,7.alpha.,7aS*)]-	Terpenoids	13744-15-5	1390	24416.3	23882.6	21850	12105.8	15315.2	11489.3	14663.2	19009.5	17546.1	9337.19	9128.88	9906.06	6904.6	7932.34	5977.14	15957.2	16857.4	18234.5
C15H24	Cyclohexene, 4-[(1E)-1,5-dimethyl-1,4-hexadien-1-yl]-1-methyl-	Terpenoids	25532-79-0	1512	118302	94307.3	102110	153251	131798	122328	55250.6	71792.8	63059	9018.92	8617.81	7617.34	45305.4	53805	59541	274115	239233	246071
C15H24	.alpha.-Cuprenene	Terpenoids	29621-78-1	1509	68476.3	65183.9	71227.3	109919	73621	69579.5	33826.3	47083.5	42775.4	10464.5	6452.93	8197.27	38068.1	35198.5	46944.5	287898	241512	243965
C15H24	Di-epi-.alpha.-cedrene	Terpenoids	50894-66-1	1400	97239.6	74512.7	79506	72210.8	74761	58460.4	19442.8	26505.9	21516.9	31867.9	32447.9	28336.9	9480.73	10755.2	15557.3	15495	13995	16859.2
C15H24	Cyclohexane, 1-ethenyl-1-methyl-2,4-bis(1-methylethenyl)-, [1S-(1.alpha.,2.beta.,4.beta.)]-	Terpenoids	515-13-9	1391	132799	107646	111393	106188	107603	84577.1	35149.1	44917.9	40841.4	61339	63171.6	55435	15641.7	17587.1	21646.7	27049.9	14607.2	28951.6
C15H24	.gamma.-Muurolene	Terpenoids	30021-74-0	1477	38486.5	19250.2	16139.3	16957.9	16818.4	17518	14549.7	22757.6	19813.4	22549.1	18689.3	15241.5	93435.4	104358	114827	390407	347750	345165
C10H16O	Limonene oxide, cis-	Terpenoids	13837-75-7	1134	1287.18	1007.3	845.05	836.819	631.913	493.641	3006.83	3581.91	3311.8	2853.74	3421.55	2922.19	29861	27641.2	32652.2	51312.1	43646.3	44372.8
C10H20O	Levomenthol	Terpenoids	2216-51-5	1176.9394261424	66817.9	28756.1	44947.9	84486	102335	92320.7	514587	665087	519092	186385	178767	196389	393695	449904	512446	5751.22	5751.22	5751.22
C15H22	Eudesma-2,4,11-triene	Terpenoids	82462-31-5	1479	30903.7	23775.9	22430	28680.1	26502.8	28127.1	9034.53	12415.8	14307.8	17575.2	15957.2	14601.4	60267.7	65616	70641.5	55784.1	51590.3	49450.7
C15H24	Patchoulene	Terpenoids	1405-16-9	1467	31440.8	26094.3	27726.2	27425.3	24677.3	22965.4	59312.2	75232	67938.2	47546	44497	42953.9	12720.7	16261	15180.8	2355.49	2117.43	2292.69
C15H24	Naphthalene, 1,2,4a,5,6,8a-hexahydro-4,7-dimethyl-1-(1-methylethyl)-, [1S-(1.alpha.,4a.beta.,8a.alpha.)]-	Terpenoids	24406-05-1	1538	271.122	271.122	271.122	271.122	271.122	271.122	13134.9	17057.9	16367.2	18434	17977.3	16257.9	1355.61	1754.23	1857.22	271.122	271.122	3062.21
C15H24	cis-Muurola-4(15),5-diene	Terpenoids	157477-72-0	1463	39421.3	34711.9	37742.6	25538.2	21811.5	19571.8	22937.8	28622.9	24136.5	27184	19570.1	18698.6	20623.4	27598.2	29222.7	29831.6	28787.6	32366.5
C15H24	(E)-.beta.-Farnesene	Terpenoids	18794-84-8	1457	32503.7	27128.1	26917.3	18674.3	16128.9	18281.6	12739.6	18277.7	15569.4	22198.1	19730.1	19485.9	23591.6	27348.3	26824.7	49781.9	44732.2	52278.5
C10H18O	.alpha.-Terpineol	Terpenoids	98-55-5	1195.54959785523	291492	289308	267959	242548	237806	202647	372050	486510	390487	613974	608323	570283	740843	767423	869216	577684	544920	533344
C15H24	1H-Cycloprop[e]azulene, 1a,2,3,5,6,7,7a,7b-octahydro-1,1,4,7-tetramethyl-, [1aR-(1a.alpha.,7.alpha.,7a.beta.,7b.alpha.)]-	Terpenoids	21747-46-6	1493	376802	267828	274680	210725	233460	221911	181079	154249	120556	340718	300944	265022	610231	699849	773158	671734	600154	585108
C15H22	3,5,11-Eudesmatriene	Terpenoids	193615-07-5	1495	30903.7	23775.9	22430	28680.1	26502.8	28127.1	9034.53	12415.8	14307.8	17575.2	15957.2	14601.4	60267.7	65616	70641.5	55784.1	51590.3	49450.7
C11H18O2	trans-Geranic acid methyl ester	Terpenoids	1189-09-9	1322	41714.7	37613.5	30247.5	24353.9	34634	27339.5	18128.4	35627.6	16388.9	40344.9	40417.8	42442.2	22788.5	19121.7	40698.3	35870	32416.9	33418.5
C15H24	.beta.-Guaiene	Terpenoids	88-84-6	1490	454008	241349	230995	293366	182588	178162	129702	199598	167844	419581	234505	198623	686554	737621	816046	699944	471137	483496
C15H26O	2-Naphthalenemethanol, 1,2,3,4,4a,5,6,8a-octahydro-.alpha.,.alpha.,4a,8-tetramethyl-, [2R-(2.alpha.,4a.alpha.,8a.beta.)]-	Terpenoids	473-16-5	1653	2257.17	8964.92	8546.06	7618.7	6039.61	6496.89	11880.4	6920.89	4751.58	4153.65	3699.14	4967.03	9258.73	3431.71	4015.66	38265.7	32196.9	32016.5
C10H16O2	Ascaridole	Terpenoids	512-85-6	1244	31611.8	28040.9	27732.7	28991.2	28303.5	23487.2	42205.2	58536.7	45785.8	54295.5	47857.9	42651.6	20878.8	20568.2	24989.4	57521.5	45404.3	45236.3
C15H24	(-)-.beta.-Bourbonene	Terpenoids	5208-59-3	1384	26259.2	21986.4	22551.5	20832.9	21282.3	16084.4	3436.57	4445.37	3798.39	9554.36	14693.7	12473.7	12827.1	7755.03	8423.4	13445.8	12665.3	14082.6
C10H18O	Cyclohexanol, 1-methyl-4-(1-methylethenyl)-, trans-	Terpenoids	7299-40-3	1161	2611.03	2224.42	1593.62	2151.03	2105.68	2039.85	29992.9	27628.5	26772.9	20595.7	23634.9	21818.6	7858.93	8425.69	8570.23	30545	20055.4	22420.4
C10H16O	Cyclohexanone, 5-methyl-2-(1-methylethylidene)-	Terpenoids	15932-80-6	1220	28531.6	26417	28645.3	29165.1	28027.3	23401.2	24865.2	48789.1	27599.3	49135	50937.1	49174.7	258940	256521	287554	225543	200853	194151
C10H16O	5,7-Octadien-4-one, 2,6-dimethyl-, (Z)-	Terpenoids	3588-18-9	1155	7425.61	5531	4598.71	5846.67	2856.96	3888.45	50007.6	68799.1	48496.5	25641.1	24181	18545.5	28657.2	31443.6	33924.9	107336	90986.4	107987
C10H18O	7-Octen-4-ol, 2-methyl-6-methylene-, (S)-	Terpenoids	35628-05-8	1097	294831	388850	266853	429829	289391	335359	322514	444334	296651	521797	506583	490054	362989	370930	414533	56027.2	51307.8	49303.7
C10H16	Cyclohexene, 1-methyl-4-(1-methylethylidene)-	Terpenoids	586-62-9	1090.66168623266	1.81732e+06	1.79543e+06	1.75379e+06	2.06052e+06	2.05088e+06	1.67539e+06	1.639e+06	2.17144e+06	1.65221e+06	3.34417e+06	2.94689e+06	2.87034e+06	2.85493e+06	2.90174e+06	3.11528e+06	537249	543965	543323
C10H18O	1,5-Heptadien-4-ol, 3,3,6-trimethyl-	Terpenoids	27644-04-8	1084	645091	592147	617402	711393	716207	588257	606811	825379	623823	1.05773e+06	1.06125e+06	1.03744e+06	1.06351e+06	1.23129e+06	1.35292e+06	225432	214950	216898
C10H16O	Cyclohexanone, 2-methyl-5-(1-methylethenyl)-, trans-	Terpenoids	5948-04-9	1201	35499.3	17800.5	17536.1	21076.8	21219.4	15825	307759	411341	384869	403728	383630	362570	279409	283749	333480	238172	188240	176110
C10H18O	Geraniol	Terpenoids	106-24-1	1255.60949298813	31739.4	26772.8	26491.2	18883.9	25157.3	14780.4	33068.7	47486.5	43199.1	35599	37130.7	31116	27298.2	28506.7	36066.6	399172	325433	324692
C15H24	(1S,5S,6R)-6-Methyl-2-methylene-6-(4-methylpent-3-en-1-yl)bicyclo[3.1.1]heptane	Terpenoids	15438-94-5	1492	171069	102878	71897.2	75340.8	56777.1	54218.6	79140.9	58239.8	104776	144966	60974.4	59124.6	229788	260856	283267	737147	674343	655846
C10H16	Bicyclo[3.1.0]hex-2-ene, 2-methyl-5-(1-methylethyl)-	Terpenoids	2867-05-2	929	5216.88	5484.87	5802.37	5352.18	5481	4218.72	5784.54	6859.1	4609.03	6136.59	5152.45	6348.26	6377.69	7147.5	6576.98	3587	3442.73	3661.27
C15H26O	δ-cadinol	Terpenoids	36564-42-8	1610	748.521	530.292	787.469	1454.74	1185.66	1411.83	3941.97	4783.48	5131.02	2181.58	2463.37	1672.05	7556.26	8329.98	9162.68	6525.09	5499.84	6337.08
C15H24	Modephene	Terpenoids	68269-87-4	1385	116629	88631.2	90898.5	86529.1	89565.9	69863	13404.4	16837	15966.5	28731.5	29051	27546.1	7071.49	6763.18	7674.61	12351	12288.7	15774.4
C10H14O2	1-Cyclohexene-1-carboxylic acid, 4-(1-methylethenyl)-	Terpenoids	7694-45-3	1484	168859	104365	103395	101114	71794.7	72231.9	75524	49817.7	40298.3	108660	101638	89057.2	296033	321051	343597	468644	431016	418882
C13H20O2	3-Buten-2-one, 4-(2,2,6-trimethyl-7-oxabicyclo[4.1.0]hept-1-yl)-	Terpenoids	23267-57-4	1473	195454	160049	160380	129232	122736	136286	93497.3	116737	101117	224834	216439	182712	3.82855e+06	4.02669e+06	4.44586e+06	6.5143e+06	5.84322e+06	5.76519e+06
C15H24	Azulene, 1,2,3,3a,4,5,6,7-octahydro-1,4-dimethyl-7-(1-methylethenyl)-, [1R-(1.alpha.,3a.beta.,4.alpha.,7.beta.)]-	Terpenoids	22567-17-5	1473	227241	127843	130508	128210	96029.5	98720.7	54178	76853.6	65295.1	173111	152518	80799.9	291201	332950	367811	678534	616882	601486
C15H26O	Cedrol	Terpenoids	77-53-2	1600	5396.31	2609.95	3387.76	4427.85	3672.33	4510.57	7672.98	10496.4	10544	14940.2	13142.8	10362.4	62993.8	75528.1	87150.3	71664.6	64552.3	71190.2
C10H16O	Cyclohexanone, 5-methyl-2-(1-methylethenyl)-	Terpenoids	529-00-0	1172	1263.88	1797.3	1174.55	1362.09	2370.96	1566.54	2815.03	4036.88	2921.81	2235.93	2396.95	2256.5	4608.96	5044.18	8927.65	16144.2	16548.2	14115.7
C15H26O	(3R,3aR,3bR,4S,7R,7aR)-4-Isopropyl-3,7-dimethyloctahydro-1H-cyclopenta[1,3]cyclopropa[1,2]benzen-3-ol	Terpenoids	38230-60-3	1493	52745.4	45259.1	37544.8	40466.2	36144.9	28850.9	31923.2	53520	39823.2	73210.7	61919.9	76101.6	43381.3	48339.3	58354.4	63399.5	43279.5	47772.4
C15H22	Benzene, 1-(1,5-dimethyl-4-hexenyl)-4-methyl-	Terpenoids	644-30-4	1483	49114.2	29091.8	28302.9	25525.2	22488.7	21522	24370.1	25464.1	19931.9	39887	23085.9	24661.5	46468	52035.8	54317.8	35236.4	36576.8	29864.8
C15H24	Azulene, 1,2,3,5,6,7,8,8a-octahydro-1,4-dimethyl-7-(1-methylethenyl)-, [1S-(1.alpha.,7.alpha.,8a.beta.)]-	Terpenoids	3691-11-0	1505	54358.9	45962.4	47445.3	53314.6	44140.3	44912.3	20867.9	31025.4	25224.6	14444.8	12259.1	12510.1	21954	19997.7	24624.5	265923	238093	240314
C17H36	Tetradecane, 2,6,10-trimethyl-	Terpenoids	14905-56-7	1539	78040.3	64697.7	77089.9	49872.7	59262.9	58403	70216.5	91363.8	77925.4	95247.8	84635.3	84730.7	36550	64035.9	59705.2	52510.8	27920	42014.3
C10H16	.alpha.-Pinene	Terpenoids	80-56-8	936.358894105373	13442.2	12006.6	11175.1	11815.9	10902.7	9375.46	14105.1	15873.6	11758.7	14503	12209.7	14163.4	15452.4	16389.6	15860.6	1564.13	11580.8	7820.66
C10H14O	(-)-Carvone	Terpenoids	6485-40-1	1249.94606256742	19070.7	143263	140067	143957	133028	117768	145360	194810	153417	205626	189538	180374	95353.6	101227	128480	126044	103849	99065.8
C10H18	2,6-Octadiene, 2,6-dimethyl-	Terpenoids	2792-39-4	978	1.2661e+06	1.27969e+06	1.27303e+06	313033	322694	263002	17664	281696	230335	102021	88320	144860	502297	509637	555319	243354	223785	227351
C15H24	cis-.alpha.-Bergamotene	Terpenoids	18252-46-5	1415	8758	6598.52	8030.27	5705.29	7834.31	4930.57	5483.37	8243.55	7587.21	4128.81	4070.96	3486.73	5919.01	5951.54	5713.72	6319.83	6521.67	697.346
C15H24	Caryophyllene	Terpenoids	87-44-5	1432.4957167333	18055.6	14076.4	14187.1	13734.4	15224.2	13569.3	7397.68	8659.17	7603.77	6312.13	6467.18	6236.78	11394.5	13688.5	14455.9	10047.8	6744.1	1247.36
C15H24O	Farnesene epoxide, E-	Terpenoids	83637-40-5	1624	6702.08	6889.88	8535.53	2136.04	1473.79	2446.55	19438.7	25173.7	25390.7	37171.4	31420.1	29352.8	5008.86	6056.95	8068.73	294.758	8405.29	6739.42
C15H22	(2R,8R,8aS)-8,8a-Dimethyl-2-(prop-1-en-2-yl)-1,2,3,7,8,8a-hexahydronaphthalene	Terpenoids	5090-61-9	1511	30903.7	23775.9	22430	28680.1	26502.8	28127.1	9034.53	12415.8	14307.8	17575.2	15957.2	14601.4	60267.7	65616	70641.5	55784.1	51590.3	49450.7
C10H16	(S)-(+)-alpha-Phellandrene	Terpenoids	2243-33-6	1006	721.607	721.607	9099.63	5614.07	3896.33	3608.03	4078.35	5075.71	4726.34	5519.5	10407.7	10200.8	24384	22036.6	27658.2	9057.58	14044.1	13899.8
C10H16O	p-Mentha-1,8-dien-7-ol	Terpenoids	536-59-4	1297	21824.7	22248.6	20822.7	17255.6	19545.5	15575.4	15308.2	20838.3	37958.4	25632.9	28538.3	26127	15019.9	18976.3	26385.8	3003.98	3003.98	3003.98
C15H24	Aristolochene	Terpenoids	26620-71-3	1487	178967	141293	158407	233754	164195	188212	83957	90597.5	80470.9	58812	14002.5	52555.6	43044.5	51168	51589.6	2800.51	2800.51	2800.51
C12H20O2	Bornyl acetate	Terpenoids	76-49-3	1285	72518.1	68045.3	68191.3	38664	36681.3	30954.8	75297.6	77202.5	57757	94497.2	93119.8	99595.2	62623.3	82696.8	91278.1	6190.96	6190.96	6190.96
C10H16	.beta.-Ocimene	Terpenoids	13877-91-3	1037	22952.1	13199.2	19093.7	24601	14072.7	13015.1	38258.6	42845.7	37992.3	26189.8	24599	24389.4	2603.02	2603.02	2603.02	45155	40014.5	40263.7
C15H24	1,2,4-Metheno-1H-indene, octahydro-1,7a-dimethyl-5-(1-methylethyl)-, [1S-(1.alpha.,2.alpha.,3a.beta.,4.alpha.,5.alpha.,7a.beta.,8S*)]-	Terpenoids	22469-52-9	1368	7839.68	5748.37	6876.12	2898.47	3639.72	3212.67	11981	15494.9	13123.5	30573.8	31363.5	29724.1	9325.54	6104.23	9621.91	579.695	579.695	579.695
C10H20O	dl-Menthol	Terpenoids	89-78-1	1173	66817.9	28756.1	44947.9	84486	102335	92320.7	514587	665087	519092	186385	178767	196389	393695	449904	512446	5751.22	5751.22	5751.22
C15H24	Naphthalene, 1,2,4a,5,6,8a-hexahydro-4,7-dimethyl-1-(1-methylethyl)-,[1R-(1.alpha.,4a.alpha.,8a.alpha.)]-	Terpenoids	17627-24-6	1494	282493	260301	292458	369268	421588	395733	149539	197866	170183	43732.8	36155.5	32216.8	84293.4	105083	136359	6443.36	6443.36	6443.36
C15H20	.alpha.-Calacorene	Terpenoids	21391-99-1	1542	7346.99	5472.99	6906.74	3295.4	3155.96	3090.08	29278.9	35903.7	33096.4	38011.7	35825.6	29933.7	25751.9	27158	21865.9	618.017	618.017	618.017
C15H24	4a,8-Dimethyl-2-(prop-1-en-2-yl)-1,2,3,4,4a,5,6,7-octahydronaphthalene	Terpenoids	103827-22-1	1492	114539	98081.9	80613.7	104663	89571.3	85588.5	46276.7	58706.9	52252.7	21994.6	21549.4	22178.1	28207.9	34305.2	36442.9	4309.88	4309.88	4309.88
C15H24	Naphthalene, decahydro-4a-methyl-1-methylene-7-(1-methylethylidene)-, (4aR-trans)-	Terpenoids	515-17-3	1479	114539	98081.9	80613.7	104663	89571.3	85588.5	46276.7	58706.9	52252.7	21994.6	21549.4	22178.1	28207.9	34305.2	36442.9	4309.88	4309.88	4309.88
C15H24	Cubenene	Terpenoids	29837-12-5	1532	301655	240532	259012	261388	213306	202463	32987	43919.2	35360.6	30377.8	31807.5	24645.7	9570.41	8746.5	10011.3	1749.3	1749.3	1749.3
C15H22	Naphthalene, 1,2,3,4-tetrahydro-1,6-dimethyl-4-(1-methylethyl)-, (1S-cis)-	Terpenoids	483-77-2	1523	25121.6	26123.7	25595.2	20089.7	15767.4	16413.4	41546.3	59786.1	49661.4	50201.7	48159.6	43400.3	33540.9	36304.5	40460.8	3153.48	3153.48	3153.48
C15H24	.alpha.-Muurolene	Terpenoids	10208-80-7	1499	38486.5	19250.2	16139.3	16957.9	16818.4	17518	14549.7	22757.6	19813.4	22549.1	18689.3	15241.5	93435.4	104358	114827	390407	347750	345165
C15H24	(1R,9R,E)-4,11,11-Trimethyl-8-methylenebicyclo[7.2.0]undec-4-ene	Terpenoids	68832-35-9	1466	27203.2	22820.9	23128.2	14879	2698.7	2698.7	2698.7	2698.7	2698.7	2698.7	2698.7	2698.7	21210.2	25052.5	27325.9	13493.5	15438.2	15504.1
C10H16	Limonene	Terpenoids	138-86-3	1030	12464.2	13307	12742.8	11228.2	7807.07	6747.16	5074.79	5586.41	7265.24	1014.96	1014.96	1014.96	34537.1	43868.7	37125.4	42142.6	51980.1	51400.5
C10H16O	Pulegone	Terpenoids	89-82-7	1244.49244060475	106561	95239.7	92752.6	90959.3	84060.4	74994	101451	140046	109185	137941	128109	124881	66271.4	62585.2	74970.1	12517	12517	12517
C10H14O	2-Cyclohexen-1-one, 3-methyl-6-(1-methylethenyl)-, (S)-	Terpenoids	16750-82-6	1250	6410.05	4784.9	5562.03	5169.07	4764.16	4493.82	5162.72	6987.11	4696.98	5804.92	5561.11	3100.42	1395.4	1474.12	2098.18	279.081	279.081	279.081
C15H24	Spiro[4.5]dec-7-ene, 1,8-dimethyl-4-(1-methylethenyl)-, [1S-(1.alpha.,4.beta.,5.alpha.)]-	Terpenoids	24048-44-0	1471	50995.8	46294.4	47359.5	17303.3	19474.3	21170.4	50394.3	64008.6	53956.8	42773	43371.4	38079.1	16797.2	27234.4	27114.6	3359.45	3359.45	3359.45
C10H16O2	7-Oxabicyclo[4.1.0]heptane, 1-methyl-4-(2-methyloxiranyl)-	Terpenoids	96-08-2	1294	6610.16	8345.93	5104.18	3649.54	3072.23	2692.94	8436.25	8860.57	5700.18	6947.77	9349.36	8916.62	11349.8	9272.28	12715	538.587	538.587	538.587
C10H17Cl	Bicyclo[2.2.1]heptane, 2-chloro-1,7,7-trimethyl-, (1R-endo)-	Terpenoids	30462-53-4	1140	3527.64	3973.24	5136.1	2895.93	2961.12	2392.54	8684.7	12161.9	6774.15	7855.7	7778.57	8545.76	28915.3	28447.9	27825.7	478.507	478.507	478.507
C10H16O2	Cyclopropanecarboxylic acid, 2,2-dimethyl-3-(2-methyl-1-propenyl)-, (1R-trans)-	Terpenoids	4638-92-0	1284	14569.7	11391.7	12926.2	7971.48	8114.66	5963.55	16384.2	21056.7	17801.1	20346.6	21902.2	21339	33445.7	13767.4	16690.5	1192.71	1192.71	1192.71
C10H16O	5,7-Octadien-4-one, 2,6-dimethyl-, (E)-	Terpenoids	6752-80-3	1146	33273.8	33874.5	31916.6	20939.2	18628.7	15382.5	86269.2	124291	99907.8	38856	41176.4	40293.9	56791.7	55864.1	58232.1	3076.51	3076.51	3076.51
C15H22	(5R,10R)-10-Methyl-6-methylene-2-(propan-2-ylidene)spiro[4.5]dec-7-ene	Terpenoids	28908-27-2	1495	21735.2	17809.3	20411	29442.4	26502.1	18566.7	9710.2	12693.6	11479.6	1942.04	1942.04	1942.04	24916.9	33380.8	37583.5	560611	498332	504765
C15H24	.alpha.-Farnesene	Terpenoids	502-61-4	1508	11292.1	11454.3	11567.1	20264.3	14915.7	14402.9	6391.74	7199.47	6767.75	879.452	879.452	879.452	4397.26	5864.53	5558.65	76476.5	64232	65106.8
C10H16O	1-Cyclohexene-1-carboxaldehyde, 4-(1-methylethyl)-	Terpenoids	21391-98-0	1276	15258.2	13981.7	13549.4	13888.1	8410.77	7644.74	8780.93	13348.6	13557.5	22606.5	23098.6	16402.8	16897.6	17551.1	18657.8	1528.95	1528.95	1528.95
C15H26O	Ledol	Terpenoids	577-27-5	1565	31539	24290.6	27152.3	26940.5	23000.5	23339	1541.32	2107.95	2560.96	1827.48	1547.54	1063.92	1804.46	1625.28	1847.87	212.785	212.785	212.785
C10H20O	Cyclohexanol, 5-methyl-2-(1-methylethyl)-, [1S-(1.alpha.,2.alpha.,5.beta.)]-	Terpenoids	2216-52-6	1188	14529.6	12633.1	10907.4	13258.9	11050.3	6872.55	25418.1	18600.8	20359.2	27517.9	27911	36734.9	21792	20979.3	1374.51	1374.51	1374.51	1374.51
C15H24	Bicyclo[5.2.0]nonane, 2-methylene-4,8,8-trimethyl-4-vinyl-	Terpenoids	242794-76-9	1370	2692.38	5761.8	12079.3	3421.55	2944.2	2060.75	4873.23	6871.62	5658.48	18964.1	18941.4	18221.4	1838.13	1781.59	356.318	356.318	356.318	356.318
C10H14O	Pinocarvone	Terpenoids	30460-92-5	1164	890.249	904.322	178.05	1149.49	178.05	178.05	2705.07	4716.8	2925.83	4066.74	2076.42	2139.69	5054.12	5057.5	5964.9	178.05	9096.55	10098.9
C15H24	(1S,2E,6E,10R)-3,7,11,11-Tetramethylbicyclo[8.1.0]undeca-2,6-diene	Terpenoids	24703-35-3	1495	42522.4	34584	39191.1	55646.2	41280.4	39523.6	21134.2	29562.2	24945.1	3879.61	3879.61	3879.61	3879.61	20013.9	19398.1	404943	344207	349209
C15H24	1,5-Cyclodecadiene, 1,5-dimethyl-8-(1-methylethylidene)-, (E,E)-	Terpenoids	15423-57-1	1557	23254.1	23482.9	20632	26894.3	18647.6	17771.5	2108.06	2409	2489.7	1291.37	1196.32	1421.95	2631.66	239.264	3014.34	239.264	239.264	239.264
C15H24	1H-Cycloprop[e]azulene, 1a,2,3,4,4a,5,6,7b-octahydro-1,1,4,7-tetramethyl-, [1aR-(1a.alpha.,4.alpha.,4a.beta.,7b.alpha.)]-	Terpenoids	489-40-7	1409	13635	13394.1	13279.5	153.064	153.064	153.064	19452.6	24828.6	21722.6	51211.8	50731.7	48069.4	765.322	153.064	153.064	2934.53	3369.8	3163.38
C10H16O	1-Cyclohexene-1-carboxaldehyde, 2,6,6-trimethyl-	Terpenoids	432-25-7	1226.96871628911	9809.39	49582.8	50688.7	9809.39	49047	9809.39	9809.39	9809.39	96886.3	151563	157127	147367	574530	764933	843373	634855	601716	584441
C10H18	Bicyclo[3.1.1]heptane, 2,6,6-trimethyl-, (1.alpha.,2.beta.,5.alpha.)-	Terpenoids	6876-13-7	982	2.51704e+06	2.57184e+06	2.55986e+06	2.82045e+06	2.91412e+06	2.36256e+06	134148	26829.5	26829.5	26829.5	26829.5	26829.5	2.09151e+06	2.12175e+06	2.13568e+06	1.07258e+06	1.08019e+06	1.07964e+06
C15H24O	(1R,3E,7E,11R)-1,5,5,8-Tetramethyl-12-oxabicyclo[9.1.0]dodeca-3,7-diene	Terpenoids	19888-34-7	1606	347.791	347.791	347.791	2397.64	1738.95	1953.85	2746.41	3668.15	4022.55	4238.38	347.791	347.791	10853.5	14167.2	15190.2	11623.9	13565.7	11581
C15H26O	2-Naphthalenemethanol, 2,3,4,4a,5,6,7,8-octahydro-.alpha.,.alpha.,4a,8-tetramethyl-, [2R-(2.alpha.,4a.beta.,8.beta.)]-	Terpenoids	63891-61-2	1606	375.298	375.298	375.298	2583.35	1970.53	1876.49	3511.32	5162.1	3850.3	375.298	3172.53	375.298	23758.4	27324.7	27828.8	22713.2	21905.6	22285.8
C15H24	(3S,3aS,6R,8aS)-3,8,8-Trimethyl-7-methyleneoctahydro-1H-3a,6-methanoazulene	Terpenoids	31145-21-8	1444	9147.99	7549.52	6827.08	4537.44	4971.32	5210.53	907.487	907.487	5016.61	907.487	907.487	907.487	18134.3	21958.1	16890.2	20152.2	16608.9	16351.7
C10H16	.beta.-Pinene	Terpenoids	127-91-3	979.717720857292	955756	968121	956522	1.07031e+06	1.10661e+06	895474	66083	66083	66083	66083	66083	66083	722585	734336	778063	384684	330415	330969
C12H20O2	Geranyl acetate	Terpenoids	105-87-3	1384.01098901099	1689.95	1689.95	1689.95	1689.95	1689.95	1689.95	1689.95	1689.95	1689.95	1689.95	1689.95	1689.95	1689.95	1689.95	1689.95	31880.6	28982.5	28027
C10H14O	1,3-Cyclohexadiene-1-carboxaldehyde, 2,6,6-trimethyl-	Terpenoids	116-26-7	1205.71736785329	31025.9	26245.4	23892.3	27501.3	18080.6	20538.4	61565.4	79710.4	60421.4	52941.8	36019.5	37186.7	23388.9	20650.4	22296.4	41552.9	40439.1	24157.1
C15H24	Cedrene	Terpenoids	11028-42-5	1422	4704.92	7585.04	7649.8	634.478	7380.31	5296.69	3473.27	4538.21	3172.39	634.478	634.478	634.478	634.478	5017.19	634.478	9597.66	10333	12128.8
C15H26O	Cis-Nerolidol	Terpenoids	3790-78-1	1544	246094	242290	218304	263471	177078	165317	30157.2	43164.5	38606.8	21532.2	21805.5	18814.9	3762.97	3762.97	3762.97	3762.97	3762.97	3762.97
C15H24	Ylangene	Terpenoids	14912-44-8	1372	24959.5	23969.3	23917.1	2013.8	2013.8	2013.8	32869.1	41826.5	34174.3	74014.4	73568.7	74108	10069	12609.8	12505.6	2013.8	2013.8	2013.8
C10H14O	Bicyclo[3.1.1]hept-3-en-2-one, 4,6,6-trimethyl-	Terpenoids	80-57-9	1205	8518.95	8518.95	8518.95	8518.95	8518.95	8518.95	49186.9	63420.7	49279.6	42594.7	43014.4	61494.6	242545	248631	271176	102920	218622	210782
C15H24	(3aS,8aS)-6,8a-Dimethyl-3-(propan-2-ylidene)-1,2,3,3a,4,5,8,8a-octahydroazulene	Terpenoids	395070-76-5	1532	40302.9	33475.8	35221.3	35776.1	30814.3	27474.9	5686.3	7795.71	7086.34	5552.43	4330.52	3997.65	799.53	799.53	799.53	799.53	799.53	799.53
C10H18O	6-Octen-1-ol, 7-methyl-3-methylene-	Terpenoids	13066-51-8	1195	136985	136985	136985	136985	136985	136985	996694	1.3586e+06	1.03106e+06	1.00893e+06	933584	900773	684927	705321	773864	966394	792033	735334
C10H16	Bicyclo[2.2.1]heptane, 7,7-dimethyl-2-methylene-	Terpenoids	471-84-1	950	372.356	372.356	372.356	372.356	372.356	372.356	1861.78	2421.5	2060.39	6288.85	4551.7	6301.99	8751.74	14481.3	13919.7	25622.8	26628.2	26498.7
C14H22O	1-Penten-3-one, 1-(2,6,6-trimethyl-2-cyclohexen-1-yl)-	Terpenoids	7779-30-8	1524	298789	242886	261424	264059	219514	204657	32744.9	46225.6	42320.2	24879.5	24075.3	21197.8	4239.56	4239.56	4239.56	4239.56	4239.56	4239.56
C15H24	Selina-3,7(11)-diene	Terpenoids	6813-21-4	1542	919130	612337	663172	634620	554480	531335	92838	131279	124811	68431.5	65668.7	57682	11536.4	11536.4	11536.4	11536.4	11536.4	11536.4
C10H16O	2H-Pyran, 3,6-dihydro-4-methyl-2-(2-methyl-1-propenyl)-	Terpenoids	1786-08-9	1154	17071.1	14972	13222.2	10097.7	7687.07	11093.7	1537.41	1537.41	1537.41	45655.4	43000.6	41329.1	43477.7	51538.1	56256.6	1537.41	1537.41	1537.41
C15H22	Cadina-1(10),6,8-triene	Terpenoids	1460-96-4	1528	97407.9	103581	114625	111299	73739.6	68465.2	15455.5	20339.1	16808.1	15373	11247.5	11379.7	2249.51	2249.51	2249.51	2249.51	2249.51	2249.51
C15H24O	Salvial-4(14)-en-1-one	Terpenoids	73809-82-2	1595	725.592	725.592	725.592	725.592	725.592	725.592	3627.96	4116.58	7072.98	7258.99	4843.16	4057.47	20983.6	27320.4	31413.2	24868.2	24656.5	26043.3
C15H24	1H-Cyclopropa[a]naphthalene, 1a,2,3,5,6,7,7a,7b-octahydro-1,1,7,7a-tetramethyl-, [1aR-(1a.alpha.,7.alpha.,7a.alpha.,7b.alpha.)]-	Terpenoids	17334-55-3	1432	19089.6	15489.8	15324.6	19984.9	18577.4	16080.7	827.506	827.506	827.506	827.506	827.506	827.506	9639.8	12149.6	13524.3	827.506	4442.9	4137.53
C10H18O	Tetrahydrocarvone	Terpenoids	499-70-7	1208	27669.2	24238.2	21961.5	18731.9	22273.1	3746.39	25844.8	32292.2	29006.6	136123	135949	134927	3746.39	3746.39	3746.39	3746.39	3746.39	3746.39
C10H16	Cyclohexane, 1-methylene-4-(1-methylethenyl)-	Terpenoids	499-97-8	1004	6194.81	6194.81	6194.81	6194.81	6194.81	6194.81	6194.81	37385	35509.1	177494	181300	180504	60128.5	64042	71318.8	30974	40666.2	36414.6
C15H24	Naphthalene, 1,2,4a,5,8,8a-hexahydro-4,7-dimethyl-1-(1-methylethyl)-, [1S-(1.alpha.,4a.beta.,8a.alpha.)]-	Terpenoids	523-47-7	1518	271.122	271.122	271.122	271.122	271.122	271.122	13134.9	17057.9	16367.2	18434	17977.3	16257.9	1355.61	1754.23	1857.22	271.122	271.122	3062.21
C15H24	trans-.alpha.-Bergamotene	Terpenoids	13474-59-4	1435	8758	6598.52	8030.27	5705.29	7834.31	4930.57	5483.37	8243.55	7587.21	4128.81	4070.96	3486.73	5919.01	5951.54	5713.72	6319.83	6521.67	697.346
C15H24	Valerena-4,7(11)-diene	Terpenoids	351222-66-7	1460	27203.2	22820.9	23128.2	14879	2698.7	2698.7	2698.7	2698.7	2698.7	2698.7	2698.7	2698.7	21210.2	25052.5	27325.9	13493.5	15438.2	15504.1
C13H20O	Ionone	Terpenoids	8013-90-9	1428	528.724	528.724	528.724	528.724	528.724	528.724	528.724	528.724	528.724	3150.46	3466.98	2643.62	9947.59	10265	10404.4	17365	16046.3	14430.8
C10H16O	Bicyclo[3.1.1]hept-2-ene-2-methanol, 6,6-dimethyl-	Terpenoids	515-00-4	1195	131729	124598	121232	104001	100369	85412.7	17082.5	17082.5	17082.5	17082.5	17082.5	17082.5	17082.5	17082.5	17082.5	216704	203426	204835
C10H16O2	2-Cyclohexen-1-one, 2-hydroxy-3-methyl-6-(1-methylethyl)-	Terpenoids	490-03-9	1302	6521.8	5863.74	4896.33	3311.03	5669.74	3933.99	662.207	662.207	662.207	662.207	662.207	662.207	3677.4	4587.66	4378.93	662.207	662.207	662.207
C10H14	1,3,8-p-Menthatriene	Terpenoids	18368-95-1	1119	21067.7	21067.7	21067.7	21067.7	21067.7	21067.7	131438	201229	134690	21067.7	21067.7	21067.7	110355	129688	116502	107485	105339	106603
C13H20O	Damascone, .beta.-	Terpenoids	23726-91-2	1413	9530.96	26990.6	8195.38	24049.3	23249.2	16987.9	1639.08	1639.08	1639.08	1639.08	1639.08	1639.08	1639.08	1639.08	1639.08	34862.3	34572.5	32622.7
C10H14O	2-Methyl-6-methyleneocta-2,7-dien-4-one	Terpenoids	539-70-8	1145	3609.28	3609.28	3609.28	3609.28	3609.28	3609.28	3609.28	3609.28	3609.28	44403.2	45560.9	44195.1	42917.9	43988.5	50837.3	33749.7	23750.2	3609.28
C15H24	.gamma.-Elemene	Terpenoids	29873-99-2	1433	6420.61	7150.68	5738.26	7059.25	5721.72	6119.45	3246.71	649.342	649.342	649.342	649.342	649.342	649.342	649.342	649.342	649.342	649.342	649.342
C15H22	(8R,8aS)-8,8a-Dimethyl-2-(propan-2-ylidene)-1,2,3,7,8,8a-hexahydronaphthalene	Terpenoids	27840-40-0	1540	32120.3	28137.3	31533.8	26914.1	23828.7	24193.5	2056.59	2056.59	2056.59	2056.59	2056.59	2056.59	2056.59	2056.59	2056.59	2056.59	2056.59	2056.59
C15H24	Bicyclo[3.1.1]heptane, 6-methyl-2-methylene-6-(4-methyl-3-pentenyl)-, [1R-(1.alpha.,5.alpha.,6.beta.)]-	Terpenoids	55123-21-2	1446	8758	6598.52	8030.27	5705.29	7834.31	4930.57	5483.37	8243.55	7587.21	4128.81	4070.96	3486.73	5919.01	5951.54	5713.72	6319.83	6521.67	697.346
C15H24	cis-.beta.-Farnesene	Terpenoids	28973-97-9	1444	32503.7	27128.1	26917.3	18674.3	16128.9	18281.6	12739.6	18277.7	15569.4	22198.1	19730.1	19485.9	23591.6	27348.3	26824.7	49781.9	44732.2	52278.5
C10H16	1,7-Octadiene, 2-methyl-6-methylene-	Terpenoids	1686-30-2	984	13541.9	13541.9	13541.9	13541.9	13541.9	13541.9	13541.9	13541.9	13541.9	13541.9	13541.9	13541.9	149329	148731	162744	74112.9	67709.3	69054.8
C10H20O2	p-Menthane-3,8-diol, cis-1,3,trans-1,4-	Terpenoids	3564-98-5	1301	7395.65	7395.65	7395.65	7395.65	7395.65	7395.65	7395.65	7395.65	7395.65	7395.65	7395.65	7395.65	36978.3	39477.8	45689	137998	111677	108650
C15H26O	(1R,4R)-1-methyl-4-(6-Methylhept-5-en-2-yl)cyclohex-2-enol	Terpenoids	58334-55-7	1616	2705.74	2705.74	2705.74	2705.74	2705.74	2705.74	2705.74	2705.74	2705.74	2705.74	2705.74	2705.74	24787.8	25646.4	29001.1	15559.4	14523.7	20876.1
C11H18	(E)-4,8-Dimethylnona-1,3,7-triene	Terpenoids	19945-61-0	1116	137.53	137.53	137.53	137.53	137.53	137.53	137.53	1151.91	1027.8	137.53	137.53	687.648	12286.7	12967.3	13115.2	137.53	137.53	137.53
C14H22O	.alpha.-Irone	Terpenoids	79-69-6	1526	17339.2	17339.2	17339.2	17339.2	17339.2	17339.2	17339.2	17339.2	17339.2	17339.2	17339.2	17339.2	86695.8	98251.2	109186	127233	141348	147396
C15H24	Cyclohexene, 3-(1,5-dimethyl-4-hexenyl)-6-methylene-, [S-(R*,S*)]-	Terpenoids	20307-83-9	1524	37105.8	37105.8	37105.8	37105.8	37105.8	37105.8	37105.8	37105.8	37105.8	37105.8	37105.8	37105.8	238512	269340	306629	442973	375985	386497
C13H22O	1-Oxaspiro[4.5]dec-6-ene, 2,6,10,10-tetramethyl-	Terpenoids	36431-72-8	1302	4238.09	4238.09	4238.09	4238.09	4238.09	4238.09	4238.09	4238.09	4238.09	4238.09	4238.09	4238.09	21190.5	22631	26020.9	105272	82774	91530.1
C15H24O	.beta.-Oplopenone	Terpenoids	28305-60-4	1606	1163.18	1163.18	1163.18	1163.18	1163.18	1163.18	1163.18	1163.18	1163.18	1163.18	1163.18	1163.18	9762.76	12156.7	13308.4	18696.7	13737.1	14186.9
C12H16O2	Phenol, 5-methyl-2-(1-methylethyl)-, acetate	Terpenoids	528-79-0	1355	1167.57	1167.57	1167.57	1167.57	1167.57	1167.57	1167.57	1167.57	1167.57	1167.57	1167.57	1167.57	1167.57	5837.84	8371.16	42141.9	34556.9	37134.4
C10H16O	trans-Carveol	Terpenoids	1197-07-5	1217	2976.93	2976.93	2976.93	2976.93	2976.93	2976.93	2976.93	2976.93	17583.8	2976.93	2976.93	2976.93	17710.9	19384.7	23421.5	2976.93	2976.93	2976.93
C10H18O2	2,7-Octadiene-1,6-diol, 2,6-dimethyl-	Terpenoids	64142-78-5	1361	5686.36	5686.36	5686.36	5686.36	5686.36	5686.36	5686.36	5686.36	5686.36	5686.36	5686.36	5686.36	5686.36	5686.36	5686.36	29031.7	28431.8	32505.4
C10H16	.gamma.-Terpinene	Terpenoids	99-85-4	1060.2454642476	3598.64	550.596	550.596	4177.99	3222.32	2752.98	550.596	550.596	550.596	550.596	550.596	550.596	550.596	550.596	550.596	550.596	550.596	550.596
C10H14O2	Bicyclo[3.1.1]hept-2-ene-2-carboxylic acid, 6,6-dimethyl-	Terpenoids	19250-17-0	1359	493.365	493.365	493.365	493.365	493.365	493.365	493.365	493.365	2466.82	493.365	493.365	493.365	493.365	493.365	493.365	39710.8	24945.3	35380.9
C15H24	.alpha.-Cubebene	Terpenoids	17699-14-8	1351	7588.96	8432.57	5059.42	1011.88	1011.88	1011.88	1011.88	1011.88	12934.8	1011.88	1011.88	1011.88	1011.88	1011.88	1011.88	1011.88	1011.88	1011.88
C12H20O2	2,6-Octadien-1-ol, 3,7-dimethyl-, acetate, (Z)-	Terpenoids	141-12-8	1365.21978021978	1689.95	1689.95	1689.95	1689.95	1689.95	1689.95	1689.95	1689.95	1689.95	1689.95	1689.95	1689.95	1689.95	1689.95	1689.95	31880.6	28982.5	28027
C10H18O2	2,7-Octadiene-1,6-diol, 2,6-dimethyl-, (E)-	Terpenoids	75991-61-6	1339	5686.36	5686.36	5686.36	5686.36	5686.36	5686.36	5686.36	5686.36	5686.36	5686.36	5686.36	5686.36	5686.36	5686.36	5686.36	29031.7	28431.8	32505.4
C10H16O2	Neric acid	Terpenoids	4613-38-1	1344	2288.97	2288.97	2288.97	2288.97	2288.97	2288.97	2288.97	2288.97	2288.97	2288.97	2288.97	2288.97	33629.9	19227.9	41772.6	2288.97	2288.97	2288.97
C10H16	Bicyclo[3.1.0]hexane, 4-methylene-1-(1-methylethyl)-	Terpenoids	3387-41-5	974	164488	122253	134679	14254.1	14254.1	14254.1	14254.1	14254.1	14254.1	14254.1	14254.1	14254.1	14254.1	14254.1	14254.1	14254.1	14254.1	14254.1
C10H18O	4-Isopropyl-1-methylcyclohex-2-enol	Terpenoids	619-62-5	1126	4706.66	4706.66	4706.66	4706.66	4706.66	4706.66	4706.66	4706.66	4706.66	4706.66	4706.66	4706.66	4706.66	4706.66	4706.66	78956.9	78310.5	79965.5
C10H18O	ISO-DIHYDROCARVEOL	Terpenoids	18675-35-9	1213	6320.23	6320.23	6320.23	6320.23	6320.23	6320.23	6320.23	6320.23	6320.23	6320.23	6320.23	6320.23	33990.1	32605.6	35594	6320.23	6320.23	6320.23
C10H18O	2-Cyclohexen-1-ol, 1-methyl-4-(1-methylethyl)-, trans-	Terpenoids	29803-81-4	1140	6345.22	6345.22	6345.22	6345.22	6345.22	6345.22	6345.22	6345.22	6345.22	6345.22	6345.22	6345.22	6345.22	6345.22	6345.22	117024	118208	117808
C10H16O	Bicyclo[3.1.0]hexan-3-one, 4-methyl-1-(1-methylethyl)-, [1S-(1.alpha.,4.beta.,5.alpha.)]-	Terpenoids	471-15-8	1114	8180.79	8180.79	8180.79	8180.79	8180.79	8180.79	8180.79	8180.79	8180.79	42656.9	40903.9	41681.9	8180.79	8180.79	8180.79	8180.79	8180.79	8180.79
C10H18O	2,6-Octadien-1-ol, 3,7-dimethyl-	Terpenoids	624-15-7	1260	287070	243004	245842	245913	228819	200877	259985	351137	264539	355946	333791	313775	159882	169460	221807	239441	197112	181395
C10H14O	D-Verbenone	Terpenoids	18309-32-5	1228	31025.9	26245.4	23892.3	27501.3	18080.6	20538.4	61565.4	79710.4	60421.4	52941.8	36019.5	37186.7	23388.9	20650.4	22296.4	41552.9	40439.1	24157.1
C10H18O	Cyclohexanol, 1-methyl-4-(1-methylethylidene)-	Terpenoids	586-81-2	1197	309992	298853	295298	248446	239496	204378	406929	536356	427196	666367	666182	625404	783694	811516	941475	529490	543938	539833
C10H14	Benzene, 1-methyl-3-(1-methylethyl)-	Terpenoids	535-77-3	1022	90585.2	74385.2	84726.5	53570.1	62529	44153.5	57730.9	73439.7	58027.3	72279	70044.3	79835.5	211132	216650	241334	319360	287371	279827
C10H14	o-Cymene	Terpenoids	527-84-4	1022	90585.2	74385.2	84726.5	53570.1	62529	44153.5	57730.9	73439.7	58027.3	72279	70044.3	79835.5	211132	216650	241334	319360	287371	279827
C10H16O	L-Fenchone	Terpenoids	7787-20-4	1103	663095	668454	642873	752025	757819	617226	618105	1.03396e+06	650686	1.31391e+06	1.09802e+06	1.29176e+06	1.0725e+06	1.07239e+06	1.15783e+06	172757	191724	193069
C10H16O	D-Fenchone	Terpenoids	4695-62-9	1103	663095	668454	642873	752025	757819	617226	618105	1.03396e+06	650686	1.31391e+06	1.09802e+06	1.29176e+06	1.0725e+06	1.07239e+06	1.15783e+06	172757	191724	193069
C15H24	cis-.alpha.-Bisabolene	Terpenoids	29837-07-8	1504	118302	94307.3	102110	153251	131798	122328	55250.6	71792.8	63059	9018.92	8617.81	7617.34	45305.4	53805	59541	274115	239233	246071
C15H24	1,3-Cyclohexadiene, 5-(1,5-dimethyl-4-hexenyl)-2-methyl-, [S-(R*,S*)]-	Terpenoids	495-60-3	1495	68476.3	65183.9	71227.3	109919	73621	69579.5	33826.3	47083.5	42775.4	10464.5	6452.93	8197.27	38068.1	35198.5	46944.5	287898	241512	243965
C15H24	1H-Benzocycloheptene, 2,4a,5,6,7,8-hexahydro-3,5,5,9-tetramethyl-, (R)-	Terpenoids	1461-03-6	1500	68476.3	65183.9	71227.3	109919	73621	69579.5	33826.3	47083.5	42775.4	10464.5	6452.93	8197.27	38068.1	35198.5	46944.5	287898	241512	243965
C15H24	(1R,3aR,4aR,8aR)-1,4,4,6-Tetramethyl-1,2,3,3a,4,4a,7,8-octahydrocyclopenta[1,4]cyclobuta[1,2]benzene	Terpenoids	94482-89-0	1395	97239.6	74512.7	79506	72210.8	74761	58460.4	19442.8	26505.9	21516.9	31867.9	32447.9	28336.9	9480.73	10755.2	15557.3	15495	13995	16859.2
C15H24	(1R,3aS,4aS,8aS)-1,4,4,6-Tetramethyl-1,2,3,3a,4,4a,7,8-octahydrocyclopenta[1,4]cyclobuta[1,2]benzene	Terpenoids	94535-52-1	1403	97239.6	74512.7	79506	72210.8	74761	58460.4	19442.8	26505.9	21516.9	31867.9	32447.9	28336.9	9480.73	10755.2	15557.3	15495	13995	16859.2
C15H24	Cyclohexane, 1-ethenyl-1-methyl-2,4-bis(1-methylethenyl)-, (1.alpha.,2.beta.,4.beta.)-	Terpenoids	33880-83-0	1416	132799	107646	111393	106188	107603	84577.1	35149.1	44917.9	40841.4	61339	63171.6	55435	15641.7	17587.1	21646.7	27049.9	14607.2	28951.6
C15H24	Germacrene D	Terpenoids	23986-74-5	1481	38486.5	19250.2	16139.3	16957.9	16818.4	17518	14549.7	22757.6	19813.4	22549.1	18689.3	15241.5	93435.4	104358	114827	390407	347750	345165
C15H24	(+)-epi-Bicyclosesquiphellandrene	Terpenoids	54274-73-6	1482	38486.5	19250.2	16139.3	16957.9	16818.4	17518	14549.7	22757.6	19813.4	22549.1	18689.3	15241.5	93435.4	104358	114827	390407	347750	345165
C15H24	Naphthalene, 1,2,4a,5,6,8a-hexahydro-4,7-dimethyl-1-(1-methylethyl)-, (1.alpha.,4a.alpha.,8a.alpha.)-	Terpenoids	31983-22-9	1496	38486.5	19250.2	16139.3	16957.9	16818.4	17518	14549.7	22757.6	19813.4	22549.1	18689.3	15241.5	93435.4	104358	114827	390407	347750	345165
C10H16O	7-Oxabicyclo[4.1.0]heptane, 1-methyl-4-(1-methylethenyl)-	Terpenoids	1195-92-2	1133	1287.18	1007.3	845.05	836.819	631.913	493.641	3006.83	3581.91	3311.8	2853.74	3421.55	2922.19	29861	27641.2	32652.2	51312.1	43646.3	44372.8
C10H16O	Limonene oxide, trans-	Terpenoids	4959-35-7	1138	1287.18	1007.3	845.05	836.819	631.913	493.641	3006.83	3581.91	3311.8	2853.74	3421.55	2922.19	29861	27641.2	32652.2	51312.1	43646.3	44372.8
C10H16O	(+)-(E)-Limonene oxide	Terpenoids	6909-30-4	1139	1287.18	1007.3	845.05	836.819	631.913	493.641	3006.83	3581.91	3311.8	2853.74	3421.55	2922.19	29861	27641.2	32652.2	51312.1	43646.3	44372.8
C10H20O	Cyclohexanol, 5-methyl-2-(1-methylethyl)-, (1.alpha.,2.alpha.,5.alpha.)-	Terpenoids	491-02-1	1187	66817.9	28756.1	44947.9	84486	102335	92320.7	514587	665087	519092	186385	178767	196389	393695	449904	512446	5751.22	5751.22	5751.22
C15H24	(S,1Z,6Z)-8-Isopropyl-1-methyl-5-methylenecyclodeca-1,6-diene	Terpenoids	317819-80-0	1448	31440.8	26094.3	27726.2	27425.3	24677.3	22965.4	59312.2	75232	67938.2	47546	44497	42953.9	12720.7	16261	15180.8	2355.49	2117.43	2292.69
C15H24	Naphthalene, decahydro-1,6-bis(methylene)-4-(1-methylethyl)-, (4.alpha.,4a.alpha.,8a.alpha.)-	Terpenoids	30021-46-6	1459	31440.8	26094.3	27726.2	27425.3	24677.3	22965.4	59312.2	75232	67938.2	47546	44497	42953.9	12720.7	16261	15180.8	2355.49	2117.43	2292.69
C15H24	Alloaromadendrene	Terpenoids	25246-27-9	1461	31440.8	26094.3	27726.2	27425.3	24677.3	22965.4	59312.2	75232	67938.2	47546	44497	42953.9	12720.7	16261	15180.8	2355.49	2117.43	2292.69
C15H24	1-Isopropyl-4,7-dimethyl-1,2,3,5,6,8a-hexahydronaphthalene	Terpenoids	16729-01-4	1500	31440.8	26094.3	27726.2	27425.3	24677.3	22965.4	59312.2	75232	67938.2	47546	44497	42953.9	12720.7	16261	15180.8	2355.49	2117.43	2292.69
C15H24	Epizonarene	Terpenoids	41702-63-0	1501	31440.8	26094.3	27726.2	27425.3	24677.3	22965.4	59312.2	75232	67938.2	47546	44497	42953.9	12720.7	16261	15180.8	2355.49	2117.43	2292.69
C15H24	(2S,4aR,8aR)-4a,8-Dimethyl-2-(prop-1-en-2-yl)-1,2,3,4,4a,5,6,8a-octahydronaphthalene	Terpenoids	123123-37-5	1517	271.122	271.122	271.122	271.122	271.122	271.122	13134.9	17057.9	16367.2	18434	17977.3	16257.9	1355.61	1754.23	1857.22	271.122	271.122	3062.21
C15H24	Naphthalene, 1,2,3,5,6,8a-hexahydro-4,7-dimethyl-1-(1-methylethyl)-, (1S-cis)-	Terpenoids	483-76-1	1524	271.122	271.122	271.122	271.122	271.122	271.122	13134.9	17057.9	16367.2	18434	17977.3	16257.9	1355.61	1754.23	1857.22	271.122	271.122	3062.21
C15H24	(1S,4S,4aS)-1-Isopropyl-4,7-dimethyl-1,2,3,4,4a,5-hexahydronaphthalene	Terpenoids	267665-20-3	1458	39421.3	34711.9	37742.6	25538.2	21811.5	19571.8	22937.8	28622.9	24136.5	27184	19570.1	18698.6	20623.4	27598.2	29222.7	29831.6	28787.6	32366.5
C15H24	1,6,10-Dodecatriene, 7,11-dimethyl-3-methylene-	Terpenoids	77129-48-7	1458	32503.7	27128.1	26917.3	18674.3	16128.9	18281.6	12739.6	18277.7	15569.4	22198.1	19730.1	19485.9	23591.6	27348.3	26824.7	49781.9	44732.2	52278.5
C10H18O	L-.alpha.-Terpineol	Terpenoids	10482-56-1	1195.29411764706	291492	289308	267959	242548	237806	202647	372050	486510	390487	613974	608323	570283	740843	767423	869216	577684	544920	533344
C15H24	Naphthalene, 1,2,3,5,6,7,8,8a-octahydro-1,8a-dimethyl-7-(1-methylethenyl)-, [1S-(1.alpha.,7.alpha.,8a.alpha.)]-	Terpenoids	10219-75-7	1494	376802	267828	274680	210725	233460	221911	181079	154249	120556	340718	300944	265022	610231	699849	773158	671734	600154	585108
C15H24	Bicyclosesquiphellandrene	Terpenoids	54324-03-7	1489	454008	241349	230995	293366	182588	178162	129702	199598	167844	419581	234505	198623	686554	737621	816046	699944	471137	483496
C15H26O	2-Naphthalenemethanol, decahydro-.alpha.,.alpha.,4a-trimethyl-8-methylene-, [2R-(2.alpha.,4a.alpha.,8a.beta.)]-	Terpenoids	473-15-4	1673	2257.17	8964.92	8546.06	7618.7	6039.61	6496.89	11880.4	6920.89	4751.58	4153.65	3699.14	4967.03	9258.73	3431.71	4015.66	38265.7	32196.9	32016.5
C10H16	(1R)-2,6,6-Trimethylbicyclo[3.1.1]hept-2-ene	Terpenoids	7785-70-8	936.472424557752	13442.2	12006.6	11175.1	11815.9	10902.7	9375.46	14105.1	15873.6	11758.7	14503	12209.7	14163.4	15452.4	16389.6	15860.6	1564.13	11580.8	7820.66
C10H16	(1S)-2,6,6-Trimethylbicyclo[3.1.1]hept-2-ene	Terpenoids	7785-26-4	936.524453694069	13442.2	12006.6	11175.1	11815.9	10902.7	9375.46	14105.1	15873.6	11758.7	14503	12209.7	14163.4	15452.4	16389.6	15860.6	1564.13	11580.8	7820.66
C10H14O	Carvone	Terpenoids	99-49-0	1242	19070.7	143263	140067	143957	133028	117768	145360	194810	153417	205626	189538	180374	95353.6	101227	128480	126044	103849	99065.8
C10H14O	D-Carvone	Terpenoids	2244-16-8	1246	19070.7	143263	140067	143957	133028	117768	145360	194810	153417	205626	189538	180374	95353.6	101227	128480	126044	103849	99065.8
C10H18	2,6-Dimethyl-2-trans-6-octadiene	Terpenoids	2609-23-6	993	1.2661e+06	1.27969e+06	1.27303e+06	313033	322694	263002	17664	281696	230335	102021	88320	144860	502297	509637	555319	243354	223785	227351
C10H12O	Benzaldehyde, 4-(1-methylethyl)-	Terpenoids	122-03-2	1246.38619201726	3814.88	3911.91	3876.58	4699.91	4737.36	3418.51	3660.27	4170.48	2953.91	590.783	590.783	590.783	9922.8	9588.71	10916.8	7062.23	8422.09	8854.39
C10H16O	(S)-(-)-(4-Isopropenyl-1-cyclohexenyl)methanol	Terpenoids	18457-55-1	1312	21824.7	22248.6	20822.7	17255.6	19545.5	15575.4	15308.2	20838.3	37958.4	25632.9	28538.3	26127	15019.9	18976.3	26385.8	3003.98	3003.98	3003.98
C15H24	Naphthalene, decahydro-4a-methyl-1-methylene-7-(1-methylethenyl)-, [4aR-(4a.alpha.,7.alpha.,8a.beta.)]-	Terpenoids	17066-67-0	1486	178967	141293	158407	233754	164195	188212	83957	90597.5	80470.9	58812	14002.5	52555.6	43044.5	51168	51589.6	2800.51	2800.51	2800.51
C12H20O2	Bicyclo[2.2.1]heptan-2-ol, 1,7,7-trimethyl-, acetate, (1S-endo)-	Terpenoids	5655-61-8	1287	72518.1	68045.3	68191.3	38664	36681.3	30954.8	75297.6	77202.5	57757	94497.2	93119.8	99595.2	62623.3	82696.8	91278.1	6190.96	6190.96	6190.96
C10H16	1,3,6-Octatriene, 3,7-dimethyl-, (Z)-	Terpenoids	3338-55-4	1038	22952.1	13199.2	19093.7	24601	14072.7	13015.1	38258.6	42845.7	37992.3	26189.8	24599	24389.4	2603.02	2603.02	2603.02	45155	40014.5	40263.7
C15H24	Copaene	Terpenoids	3856-25-5	1376	7839.68	5748.37	6876.12	2898.47	3639.72	3212.67	11981	15494.9	13123.5	30573.8	31363.5	29724.1	9325.54	6104.23	9621.91	579.695	579.695	579.695
C15H24	(1R,3aS,8aS)-7-Isopropyl-1,4-dimethyl-1,2,3,3a,6,8a-hexahydroazulene	Terpenoids	36577-33-0	1443	282493	260301	292458	369268	421588	395733	149539	197866	170183	43732.8	36155.5	32216.8	84293.4	105083	136359	6443.36	6443.36	6443.36
C15H24	Naphthalene, 1,2,3,5,6,7,8,8a-octahydro-1,8a-dimethyl-7-(1-methylethenyl)-, [1R-(1.alpha.,7.beta.,8a.alpha.)]-	Terpenoids	4630-07-3	1492	282493	260301	292458	369268	421588	395733	149539	197866	170183	43732.8	36155.5	32216.8	84293.4	105083	136359	6443.36	6443.36	6443.36
C15H20	4-Isopropyl-6-methyl-1-methylene-1,2,3,4-tetrahydronaphthalene	Terpenoids	50277-34-4	1563	7346.99	5472.99	6906.74	3295.4	3155.96	3090.08	29278.9	35903.7	33096.4	38011.7	35825.6	29933.7	25751.9	27158	21865.9	618.017	618.017	618.017
C15H24	1-Isopropyl-4,7-dimethyl-1,2,3,4,5,6-hexahydronaphthalene	Terpenoids	16729-00-3	1481	114539	98081.9	80613.7	104663	89571.3	85588.5	46276.7	58706.9	52252.7	21994.6	21549.4	22178.1	28207.9	34305.2	36442.9	4309.88	4309.88	4309.88
C15H24	Naphthalene, 1,2,4a,5,8,8a-hexahydro-4,7-dimethyl-1-(1-methylethyl)-, (1.alpha.,4a.beta.,8a.alpha.)-(.+/-.)-	Terpenoids	5951-61-1	1482	114539	98081.9	80613.7	104663	89571.3	85588.5	46276.7	58706.9	52252.7	21994.6	21549.4	22178.1	28207.9	34305.2	36442.9	4309.88	4309.88	4309.88
C15H24	Naphthalene, 1,2,3,4,4a,7-hexahydro-1,6-dimethyl-4-(1-methylethyl)-	Terpenoids	16728-99-7	1533	301655	240532	259012	261388	213306	202463	32987	43919.2	35360.6	30377.8	31807.5	24645.7	9570.41	8746.5	10011.3	1749.3	1749.3	1749.3
C15H22	trans-Calamenene	Terpenoids	73209-42-4	1529	25121.6	26123.7	25595.2	20089.7	15767.4	16413.4	41546.3	59786.1	49661.4	50201.7	48159.6	43400.3	33540.9	36304.5	40460.8	3153.48	3153.48	3153.48
C15H22	cis-Calamenene	Terpenoids	72937-55-4	1531	25121.6	26123.7	25595.2	20089.7	15767.4	16413.4	41546.3	59786.1	49661.4	50201.7	48159.6	43400.3	33540.9	36304.5	40460.8	3153.48	3153.48	3153.48
C12H20O2	Isopulegol acetate	Terpenoids	57576-09-7	1285	2595.84	2475.28	2444.88	4205.36	3551.88	2810.56	4981.95	6072.47	4205.85	3443.39	4858.4	3594.74	488.976	488.976	488.976	34907	37421.4	37200.2
C12H20O2	Dihydrocarvyl acetate	Terpenoids	20777-49-5	1306	2595.84	2475.28	2444.88	4205.36	3551.88	2810.56	4981.95	6072.47	4205.85	3443.39	4858.4	3594.74	488.976	488.976	488.976	34907	37421.4	37200.2
C10H16	Cyclohexene, 1-methyl-4-(1-methylethenyl)-, (S)-	Terpenoids	5989-54-8	1030.90128755365	12464.2	13307	12742.8	11228.2	7807.07	6747.16	5074.79	5586.41	7265.24	1014.96	1014.96	1014.96	34537.1	43868.7	37125.4	42142.6	51980.1	51400.5
C10H16	D-Limonene	Terpenoids	5989-27-5	1031.27001067236	12464.2	13307	12742.8	11228.2	7807.07	6747.16	5074.79	5586.41	7265.24	1014.96	1014.96	1014.96	34537.1	43868.7	37125.4	42142.6	51980.1	51400.5
C15H24	3H-3a,7-Methanoazulene, 2,4,5,6,7,8-hexahydro-1,4,9,9-tetramethyl-, [3aR-(3a.alpha.,4.beta.,7.alpha.)]-	Terpenoids	2387-78-2	1399	13635	13394.1	13279.5	153.064	153.064	153.064	19452.6	24828.6	21722.6	51211.8	50731.7	48069.4	765.322	153.064	153.064	2934.53	3369.8	3163.38
C15H24	1H-3a,7-Methanoazulene, 2,3,4,7,8,8a-hexahydro-3,6,8,8-tetramethyl-, [3R-(3.alpha.,3a.beta.,7.beta.,8a.alpha.)]-	Terpenoids	469-61-4	1411	13635	13394.1	13279.5	153.064	153.064	153.064	19452.6	24828.6	21722.6	51211.8	50731.7	48069.4	765.322	153.064	153.064	2934.53	3369.8	3163.38
C10H16	Bicyclo[3.1.1]heptane, 6,6-dimethyl-2-methylene-, (1S)-	Terpenoids	18172-67-3	979.707876890976	955756	968121	956522	1.07031e+06	1.10661e+06	895474	66083	66083	66083	66083	66083	66083	722585	734336	778063	384684	330415	330969
C15H24	Aromandendrene	Terpenoids	489-39-4	1440	4704.92	7585.04	7649.8	634.478	7380.31	5296.69	3473.27	4538.21	3172.39	634.478	634.478	634.478	634.478	5017.19	634.478	9597.66	10333	12128.8
C15H26O	Nerolidol	Terpenoids	142-50-7	1544	246094	242290	218304	263471	177078	165317	30157.2	43164.5	38606.8	21532.2	21805.5	18814.9	3762.97	3762.97	3762.97	3762.97	3762.97	3762.97
C15H26O	1,6,10-Dodecatrien-3-ol, 3,7,11-trimethyl-, (E)-	Terpenoids	40716-66-3	1567.71888028589	246094	242290	218304	263471	177078	165317	30157.2	43164.5	38606.8	21532.2	21805.5	18814.9	3762.97	3762.97	3762.97	3762.97	3762.97	3762.97
C15H24	isoledene	Terpenoids	95910-36-4	1375	24959.5	23969.3	23917.1	2013.8	2013.8	2013.8	32869.1	41826.5	34174.3	74014.4	73568.7	74108	10069	12609.8	12505.6	2013.8	2013.8	2013.8
C15H24	Di-epi-.alpha.-cedrene-(I)	Terpenoids	21996-77-0	1382	24959.5	23969.3	23917.1	2013.8	2013.8	2013.8	32869.1	41826.5	34174.3	74014.4	73568.7	74108	10069	12609.8	12505.6	2013.8	2013.8	2013.8
C15H24	2-Epi-.alpha.-funebrene	Terpenoids	65354-33-8	1389	24959.5	23969.3	23917.1	2013.8	2013.8	2013.8	32869.1	41826.5	34174.3	74014.4	73568.7	74108	10069	12609.8	12505.6	2013.8	2013.8	2013.8
C10H14O	Bicyclo[3.1.1]hept-2-ene-2-carboxaldehyde, 6,6-dimethyl-	Terpenoids	564-94-3	1193	8518.95	8518.95	8518.95	8518.95	8518.95	8518.95	49186.9	63420.7	49279.6	42594.7	43014.4	61494.6	242545	248631	271176	102920	218622	210782
C10H14O	Bicyclo[3.1.1]hept-3-en-2-one, 4,6,6-trimethyl-, (1S)-	Terpenoids	1196-01-6	1204	8518.95	8518.95	8518.95	8518.95	8518.95	8518.95	49186.9	63420.7	49279.6	42594.7	43014.4	61494.6	242545	248631	271176	102920	218622	210782
C12H18O2	2-Cyclohexen-1-ol, 2-methyl-5-(1-methylethenyl)-, acetate	Terpenoids	97-42-7	1336	17597.7	18729.5	19788.2	613.243	613.243	613.243	12736.3	17335	13582.4	54659.6	51772.5	49361.4	3066.21	5595.91	4147.16	613.243	613.243	613.243
C15H24	(1R,5S)-1,8-Dimethyl-4-(propan-2-ylidene)spiro[4.5]dec-7-ene	Terpenoids	28400-12-6	1515	40302.9	33475.8	35221.3	35776.1	30814.3	27474.9	5686.3	7795.71	7086.34	5552.43	4330.52	3997.65	799.53	799.53	799.53	799.53	799.53	799.53
C15H24	(3R,3aR,7R,8aS)-3,8,8-Trimethyl-6-methyleneoctahydro-1H-3a,7-methanoazulene	Terpenoids	79120-98-2	1414	19089.6	15489.8	15324.6	19984.9	18577.4	16080.7	827.506	827.506	827.506	827.506	827.506	827.506	9639.8	12149.6	13524.3	827.506	4442.9	4137.53
C15H24	1H-3a,7-Methanoazulene, octahydro-3,8,8-trimethyl-6-methylene-, [3R-(3.alpha.,3a.beta.,7.beta.,8a.alpha.)]-	Terpenoids	546-28-1	1421	19089.6	15489.8	15324.6	19984.9	18577.4	16080.7	827.506	827.506	827.506	827.506	827.506	827.506	9639.8	12149.6	13524.3	827.506	4442.9	4137.53
C15H24	(1R,2S,6S,7S,8S)-8-Isopropyl-1-methyl-3-methylenetricyclo[4.4.0.02,7]decane-rel-	Terpenoids	18252-44-3	1432	19089.6	15489.8	15324.6	19984.9	18577.4	16080.7	827.506	827.506	827.506	827.506	827.506	827.506	9639.8	12149.6	13524.3	827.506	4442.9	4137.53
C15H24	3a,7-Methano-3aH-cyclopentacyclooctene, 1,4,5,6,7,8,9,9a-octahydro-1,1,7-trimethyl-, [3aR-(3a.alpha.,7.alpha.,9a.beta.)]-	Terpenoids	469-92-1	1440	19089.6	15489.8	15324.6	19984.9	18577.4	16080.7	827.506	827.506	827.506	827.506	827.506	827.506	9639.8	12149.6	13524.3	827.506	4442.9	4137.53
C15H24	.alpha.-Maaliene	Terpenoids	489-28-1	1443	19089.6	15489.8	15324.6	19984.9	18577.4	16080.7	827.506	827.506	827.506	827.506	827.506	827.506	9639.8	12149.6	13524.3	827.506	4442.9	4137.53
C15H24	(-)-Aristolene	Terpenoids	6831-16-9	1447	19089.6	15489.8	15324.6	19984.9	18577.4	16080.7	827.506	827.506	827.506	827.506	827.506	827.506	9639.8	12149.6	13524.3	827.506	4442.9	4137.53
C15H26O2	Butanoic acid, 2-methyl-, 3,7-dimethyl-2,6-octadienyl ester, (Z)-	Terpenoids	51117-19-2	1576	226.011	226.011	226.011	226.011	2362.64	226.011	1919.86	226.011	1130.05	226.011	226.011	226.011	7472.36	9068.67	10310.6	4728.6	3860.34	5497.17
C13H20O	.alpha.-Ionone	Terpenoids	127-41-3	1435.12278697887	528.724	528.724	528.724	528.724	528.724	528.724	528.724	528.724	528.724	3150.46	3466.98	2643.62	9947.59	10265	10404.4	17365	16046.3	14430.8
C10H16O	1,5-Cyclohexadiene-1-methanol, 4-(1-methylethyl)-	Terpenoids	19876-45-0	1194	131729	124598	121232	104001	100369	85412.7	17082.5	17082.5	17082.5	17082.5	17082.5	17082.5	17082.5	17082.5	17082.5	216704	203426	204835
C15H22	(4R,4aR)-4,4a-Dimethyl-6-(prop-1-en-2-yl)-1,2,3,4,4a,7-hexahydronaphthalene	Terpenoids	28908-26-1	1537	32120.3	28137.3	31533.8	26914.1	23828.7	24193.5	2056.59	2056.59	2056.59	2056.59	2056.59	2056.59	2056.59	2056.59	2056.59	2056.59	2056.59	2056.59
C10H16O	(-)-trans-Isopiperitenol	Terpenoids	74410-00-7	1210	2976.93	2976.93	2976.93	2976.93	2976.93	2976.93	2976.93	2976.93	17583.8	2976.93	2976.93	2976.93	17710.9	19384.7	23421.5	2976.93	2976.93	2976.93
C10H16O	Carveol	Terpenoids	99-48-9	1219	2976.93	2976.93	2976.93	2976.93	2976.93	2976.93	2976.93	2976.93	17583.8	2976.93	2976.93	2976.93	17710.9	19384.7	23421.5	2976.93	2976.93	2976.93
C10H16O	(-)-cis-Isopiperitenol	Terpenoids	96555-02-1	1228	2976.93	2976.93	2976.93	2976.93	2976.93	2976.93	2976.93	2976.93	17583.8	2976.93	2976.93	2976.93	17710.9	19384.7	23421.5	2976.93	2976.93	2976.93
C10H16	1,3,7-Octatriene, 3,7-dimethyl-	Terpenoids	502-99-8	1048	3598.64	550.596	550.596	4177.99	3222.32	2752.98	550.596	550.596	550.596	550.596	550.596	550.596	550.596	550.596	550.596	550.596	550.596	550.596
C10H16	trans-.beta.-Ocimene	Terpenoids	3779-61-1	1049	3598.64	550.596	550.596	4177.99	3222.32	2752.98	550.596	550.596	550.596	550.596	550.596	550.596	550.596	550.596	550.596	550.596	550.596	550.596
C10H16O2	Geranic acid	Terpenoids	459-80-3	1356.3224737714	2288.97	2288.97	2288.97	2288.97	2288.97	2288.97	2288.97	2288.97	2288.97	2288.97	2288.97	2288.97	33629.9	19227.9	41772.6	2288.97	2288.97	2288.97
