# Supplementary material for: Multi-omics reveals novel forage advantages of Potentilla anserina Linnaeus in high-salt habitats
Source: Front Microbiol. 2025 Dec 3;16:1659904. doi: 10.3389/fmicb.2025.1659904 (PMC12709920; doi:10.3389/fmicb.2025.1659904)
Supplement: Supplementary file 2 [file Table_2.XLSX]

## Sheet: Sheet1
volatile overlapping DAMs
Compounds	class1	HD_VS_DD	HS_VS_DS	HF_VS_DF
Phenol, 2-(1-methylpropyl)-	Phenol	-9.90147	-3.71754	2.08909
(4,4-Dimethyl-2,4,5,6-tetrahydro-1H-inden-2-yl)acetic acid	Acid	-2.62856	-4.7594	-2.14904
Nonvolatile overlapping DAMs in non-saline and saline conditions of Potentilla anserina L.
Compounds	class1	HD_VS_DD	HS_VS_DS	HF_VS_DF
N-Acetyl-5-hydroxytryptamine	Alkaloids	-4.11368	9.40871	-5.4835
Hordenine	Alkaloids	-1.71145	1.57199	-2.23634
Isoquinoline	Alkaloids	-1.07304	1.81172	-1.90754
N1,N5,N10,N14-Tetra-trans-p-coumaroylspermine	Alkaloids	2.05847	1.27427	2.56827
Sangivamycin	Carbohydrates	-1.84939	1.67498	1.50474
Traumatic Acid	Fatty acids	1.33474	-1.03607	2.38415
(2S,3S)-3,5,7-trihydroxy-6-methyl-2-(3,4,5-trihydroxyphenyl)chroman-4-one	Flavonoids	1.17503	-1.81798	1.14463
Chrysoeriol 7-neohesperidoside	Flavonoids	1.00128	-4.29183	1.16322
2'-(beta-D-Glucopyranosyloxy)-3,5,6',7-tetrahydroxyflavone	Flavonoids	1.16515	-2.38742	1.19296
(2S,3S)-3,5,7-trihydroxy-2-[4-hydroxy-3-[(2S,3R,4S,5S,6R)-3,4,5-trihydroxy-6-(hydroxymethyl)tetrahydropyran-2-yl]oxy-phenyl]chroman-4-one	Flavonoids	1.22638	1.34019	1.21345
3-O-Acetylpinobanksin	Flavonoids	5.3397	7.52213	5.29079
4',5,7-Trihydroxy-3,6-dimethoxyflavone	Flavonoids	5.5074	-2.24895	6.4886
5,7,2'-Trihydroxy-6,8-dimethoxyflavone	Flavonoids	5.50667	-2.29236	6.7054
3-O-Methylgalangin	Flavonoids	9.10546	6.51739	9.61066
Regaloside H	Phenylpropanoids	1.90425	1.69893	2.5713
Caffeic acid phenethylester	Phenylpropanoids	6.27074	-1.00377	5.35343
2-[2-(3,4-Dihydroxybenzoyl)oxy-4,6-dihydroxyphenyl]acetic acid	Polyketides	1.95591	-1.78726	2.98016
Ampelopsisionoside	Terpenoids	1.37723	3.63655	1.49659
