# Supplementary material for: Multi-omics reveals novel forage advantages of Potentilla anserina Linnaeus in high-salt habitats
Source: Front Microbiol. 2025 Dec 3;16:1659904. doi: 10.3389/fmicb.2025.1659904 (PMC12709920; doi:10.3389/fmicb.2025.1659904)
Supplement: Supplementary file 3 [file Table_3.XLSX]

## Sheet: Sheet1
Principal aroma compounds（ROAV ≥1）in Potentilla anserina L. stem and leaf
Compounds	Class I	Odor	Threshold	DD	HD	DS	HS	DF	HF
2(5H)-Furanone, 5-ethyl-3-hydroxy-4-methyl-	Ketone	sweet, fruity, caramel, maple, fenugreek, brown, sugar, nutty, chicory, praline, butterscotch	2e-06	23859.7	17996.2	20132.2	29882.6	2560.52	2359.26
1-Nonen-3-one	Ketone	pungent, mushroom	1e-06	33946.1	19055.1	15448.2	16087.3	12857.4	10669.2
3-Octen-2-one	Ketone	earthy, spicy, herbal, sweet, mushroom, hay, blueberry	3e-05	8924.39	6513.85	391.583	468.918	394.508	363.5
Non-8-enal	Aldehyde	smoky, plastic	0.0002	123.116	240.731	245.969	230.614	169.394	164.043
1-Octen-3-one	Ketone	mushroom	5e-06	1921.16	4620.1	193.746	232.01	3291.76	2980.38
2-Hexenal, (E)-	Aldehyde	green, grassy	0.0031	185.533	187.91	189.375	204.218	187.431	192.299
6-Nonenal, (E)-	Aldehyde	-	2.2e-05	49.1503	137.537	99.2718	106.647	131.04	134.664
3,5-Octadien-2-one, (E,E)-	Ketone	fruity, green, grassy	0.0005	68.8578	193.931	96.7028	99.688	60.2749	53.5582
Cyclohexanone, 2,2,6-trimethyl-	Ketone	pungent, thujone, labdanum, honey, cistus	0.0001	201.864	156.321	77.8818	60.5099	37.5436	34.9513
Damascone, .beta.-	Terpenoids	fruity, floral, berry, plum, black currant, honey, rose, tobacco	2e-06	1194.65	51.2972	40.1806	48.1159	525.207	341.161
2,4-Nonadienal	Aldehyde	fatty, green, cucumber	5e-05	394.632	669.197	36.8396	42.424	20.6901	30.8611
2-Hexenal	Aldehyde	sweet, almond, fruity, green, leafy, apple, plum, vegetable	0.017	33.8324	34.266	34.5331	37.2398	34.1787	35.0662
4-(2,6,6-Trimethylcyclohexa-1,3-dienyl)but-3-en-2-one	Ketone	-	9e-05	55.0796	83.7375	32.8455	20.1719	2.76072	12.5809
Benzoic acid, methyl ester	Ester	phenol, wintergreen, almond, floral, canga	0.00052	6.8927	30.1659	22.9157	16.9771	15.3588	12.5058
Octane, 1-iodo-	Halogenated hydrocarbons	-	0.0002	19.5865	15.971	21.6283	25.272	10.2737	11.1829
trans,cis-2,6-Nonadien-1-ol	Alcohol	green, cucumber, oily, violet, leafy	0.001	12.8242	18.099	17.4182	47.2991	9.0054	12.2417
Dodecanenitrile	Nitrogen compounds	citrus, orange, peel, metallic, spicy	9e-05	271.723	105.929	15.6969	14.1724	18.5013	27.4668
6-Nonenal, (Z)-	Aldehyde	green, cucumber, melon, cantaloupe, honeydew, waxy, vegetable, orris, violet, leafy	0.00014	7.72362	21.6129	15.5998	16.7589	20.592	21.1615
1,3,5-Trithiane	Heterocyclic compound	sulfury	4e-05	21.4386	19.1548	15.0037	328.558	15.1158	13.9277
2-Hexanone, 4-methyl-	Ketone	-	0.00081	12.3402	12.2846	12.3377	12.9363	10.572	10.5882
Pyrazine, 2-ethyl-3,5-dimethyl-	Heterocyclic compound	burnt, almond, roasted, nutty, coffee	4e-05	2.6494	26.7178	11.7756	9.98382	6.52924	5.38059
2,4-Nonadienal, (E,E)-	Aldehyde	fatty, melon, waxy, green, violet, leafy, cucumber, tropical, fruity, chicken	0.00016	123.322	209.124	11.5124	13.2575	6.46565	9.64408
1-Octen-3-ol	Alcohol	fatty, fruity, grassy, mushroom, perfumy, sweet	0.001	78.4947	128.982	10.5656	12.6522	101.011	96.9152
2,6-Octadienal, 3,7-dimethyl-, (E)-	Terpenoids	citrus, lemon	0.028	7.69773	6.93467	9.80267	10.1093	6.64673	7.02576
Ethanone, 1-(2-thienyl)-	Ketone	sulfury, nutty, hazelnut, walnut	0.001	5.76422	11.3534	8.3602	6.63239	5.39081	4.70029
2-octenal	Aldehyde	fatty, green, herbal	0.0002	83.8406	44.9328	6.42888	7.69854	6.4769	5.96782
2-Ethyl-4-methylthiazole	Heterocyclic compound	nutty, green, pistachio	0.02	1.03172	2.22116	6.10112	7.46922	0.727436	0.670259
Phenol, 3-ethyl-	Phenol	musty	0.00085	3.68979	6.70097	5.16149	7.39801	2.35675	2.81887
5-Methyl-(E)-2-hepten-4-one	Ketone	hazelnut, nutty	5e-05	42.64	35.4223	4.89569	5.86255	31.5793	28.9526
Phenol, 4-chloro-	Phenol	-	0.001	1.2045	1.56176	4.72542	5.47587	0.592444	0.528878
Oxazole, trimethyl-	Heterocyclic compound	nutty, nut skin, roasted, wasabi, shellfish, mustard, vegetable	0.005	4.59024	4.52096	4.55708	5.13721	4.54427	4.72207
1-Nonen-3-ol	Alcohol	oily, creamy, green, earthy, mushroom	0.001	3.55336	2.15715	4.40668	3.44542	0.295641	0.272404
Benzeneacetaldehyde	Aldehyde	floral, honey, rose, cherry	0.0063	1.14699	0.199902	3.19023	0.187505	0.157751	0.145351
3,4-Dimethyl-1,2-cyclopentadione	Ketone	sweet, maple, caramel, sugar, fenugreek, licorice	0.017	1.0024	3.1517	3.03642	2.76013	2.00009	1.89322
Ethyl maltol	Phenol	sweet, caramel, jammy, strawberry, cotton, candy	0.044	4.07631	2.63513	2.93937	4.35656	0.917857	1.43316
Phenol, 2,4-bis(1-methylethyl)-	Phenol	-	0.00091	2.69721	2.0935	2.74766	1.72516	6.81354	7.60653
1-Butanethiol, 2-methyl-	Alcohol	-	0.0001	92.2102	45.9757	2.62281	3.1408	2.6424	5.62423
1-Cyclohexene-1-carboxaldehyde, 2,6,6-trimethyl-	Terpenoids	tropical, saffron, herbal, clean, rose, sweet, tobacco, damascone, fruity	0.003	14.232	15.2111	2.48556	0.85038	0.365395	0.555772
Benzene, 1-methyl-4-nitro-	Nitrogen compounds	-	0.003	5.851	2.67177	2.07989	1.83387	0.276159	0.254453
2(4H)-Benzofuranone, 5,6,7,7a-tetrahydro-4,4,7a-trimethyl-, (R)-	Ester	musky, coumarin	0.0021	28.3769	25.687	1.62126	1.94145	1.63337	1.50499
Cedrol	Terpenoids	cedarwood, woody, dry, sweet	0.0005	9.70795	9.44423	1.26017	1.13553	0.416797	0.345633
Phenol, 2,4-dichloro-	Phenol	-	0.0014	1.47234	1.39531	1.24851	1.54322	0.657452	0.702774
Propanoic acid, pentyl ester	Ester	sweet, fruity, apricot, pineapple, tropical, banana	0.085	8.46126	13.0594	1.14491	1.37102	10.5796	9.6164
2(5H)-Furanone, 5-ethyl-	Ketone	spice	0.0097	8.18588	3.5576	1.08615	0.882609	0.248972	0.397032
Diallyl sulfide	Sulfur compounds	sulfury, onion, garlic, horseradish, metallic	0.1	1.06404	1.04186	1.05455	1.23013	1.30782	1.1663
Furan, 2-pentyl-	Heterocyclic compound	fruity, green, earthy, beany, vegetable, metallic	0.006	1.03634	1.13313	0.952849	0.196459	0.0431593	0.039767
Phenol, 4,5-dichloro-2-methoxy-	Phenol	-	0.0025	19.2765	1.21265	0.949853	1.13744	0.956947	0.881731
D-Carvone	Terpenoids	spice, minty, bread, caraway	0.01	0.777964	0.681457	0.941417	0.963039	0.647666	0.458101
3-Octanone	Ketone	fresh, herbal, lavender, sweet, mushroom	0.0013	4.29197	4.10736	0.92495	17.1609	1.71673	2.09571
Propanoic acid, 2-methyl-, propyl ester	Ester	sweet, ripe fruit, tropical, melon, berry	8.6e-05	2.77323	3.95049	0.885778	2.28852	0.259337	0.238953
Decanoic acid, methyl ester	Ester	oily, wine, fruity, floral	0.0043	0.692657	0.710902	0.824215	0.598704	0.382545	0.497197
Germacrene D	Terpenoids	woody, spice	0.0012	21.2241	5.44574	0.771362	0.937699	0.704473	0.935611
1,3-Cyclohexadiene-1-carboxaldehyde, 2,6,6-trimethyl-	Terpenoids	fresh, herbal, phenol, metallic, rosemary, tobacco, spicy	0.003	0.841462	0.46202	0.688352	1.30793	0.362762	0.41074
1-Butanol, 3-methyl-, propanoate	Ester	sweet, fruity, banana, pineapple, ripe, tropical, fruity	0.0086	4.6989	7.90944	0.650651	0.77915	6.31195	5.69719
Phenol, 2-chloro-4-methyl-	Phenol	-	0.0003	0.920426	6.34741	0.644157	0.771373	0.648968	0.597959
n-Pentylpyrazine	Heterocyclic compound	-	0.005	25.1484	11.0802	0.604302	0.723647	0.608815	0.560962
Nonanal	Aldehyde	aldehyde, citrus, orange peel	0.001	62.7575	21.7103	0.496583	2.54897	6.78795	5.17229
2-Butenal, 3-methyl-	Aldehyde	sweet, fruity, pungent, brown, nutty, almond, cherry	0.0005	14.8882	3.85056	0.455716	0.545717	0.45912	0.423033
2-Decenal, (E)-	Aldehyde	waxy, fatty, earthy, green, cilantro, mushroom, aldehydic, fried, chicken, fatty, tallow	0.005	11.2779	0.367792	0.435303	0.39799	0.31255	0.420497
2-Octenal, (E)-	Aldehyde	fresh, cucumber, fatty, green, herbal, banana, waxy, leafy	0.003	5.58937	2.99552	0.428592	0.513236	0.431793	0.397854
.alpha.-Irone	Terpenoids	orris, floral, berry, violet, woody, powdery	0.002	4.82202	3.07485	0.425055	0.509	0.428229	0.394571
Cycloundecanone	Ketone	-	0.009	0.920793	0.804034	0.366591	0.371931	0.305815	0.422751
p-Cymene	Terpenoids	gasoline, citrus	0.0114	1.82855	1.22719	0.318109	0.323362	0.229738	0.332132
o-Cymene	Terpenoids	gasoline	0.01144	1.82216	1.2229	0.316997	0.322231	0.228934	0.330971
Geraniol	Terpenoids	sweet, floral, fruity, rose, waxy, citrus	0.0066	3.75601	0.291792	0.257529	0.369334	0.145137	0.195444
4,6-Dichloro-guaiacol	Phenol	-	0.0115	4.19055	0.263619	0.20649	0.24727	0.208032	0.191681
1-Heptanol	Alcohol	grassy	0.003	0.768031	1.03089	0.152105	0.182144	1.34731	1.14858
Bicyclo[3.1.1]hept-2-ene-2-methanol, 6,6-dimethyl-	Terpenoids	woody, minty	0.007	2.09169	0.152749	0.119647	0.143276	0.678769	0.818451
3-Buten-2-one, 4-(2,2,6-trimethyl-7-oxabicyclo[4.1.0]hept-1-yl)-	Terpenoids	fruity, sweet, berry, woody, violet, orris, powdery	0.1	4.25989	2.5715	0.102161	0.0609145	0.0640697	0.0782834
2-Heptenal, (Z)-	Aldehyde	-	0.013	1.85201	0.770951	0.0834967	0.069023	0.00993043	0.0091499
2-Heptenal, (E)-	Aldehyde	pungent, green, vegetable, fresh, fatty	0.013	1.85201	0.770951	0.0834967	0.069023	0.00993043	0.0091499
Geranyl propionate	Ester	floral, fresh, waxy, fruity, rose, tropical	0.01	1.66539	0.613305	0.078721	0.0636297	0.263842	0.168585
Benzaldehyde, 2-methyl-	Aldehyde	mild floral, sweet	0.0096	1.55802	0.22875	0.0743607	0.0890464	0.0749161	0.0690277
Ethanone, 1-(4,5-dihydro-2-thiazolyl)-	Ketone	corn, chip, taco, potato, toasted, bread, nutty	0.001	1.44256	1.71173	0.0641975	0.0768761	0.064677	0.0595934
5-Heptenal, 2,6-dimethyl-	Aldehyde	fresh, ozonous, melon, fresh air, sweet, green	0.016	1.1167	0.439522	0.033935	0.040637	0.0341885	0.0315013
2,6,6-Trimethyl-2-cyclohexene-1,4-dione	Ketone	musty, woody, sweet, tea, tobacco, leafy	0.025	1.10504	0.630868	0.030541	0.0365726	0.0307691	0.0283507
Tridecanal	Aldehyde	fresh, clean, aldehydic, soapy, citrus, petal, waxy, grapefruit, peel	0.07	0.724823	0.0462482	0.0014614	0.00236678	0.000356566	0.00032854
