# Supplementary material for: Multi-omics reveals novel forage advantages of Potentilla anserina Linnaeus in high-salt habitats
Source: Front Microbiol. 2025 Dec 3;16:1659904. doi: 10.3389/fmicb.2025.1659904 (PMC12709920; doi:10.3389/fmicb.2025.1659904)
Supplement: Supplementary file 4 [file Table_4.XLSX]

## Sheet: Sheet1
Nonvolatile metabolites in Juema
No.	Formula	Compounds	Superclass	Class	ionmode	CAS	Q1	Q3	D06_DL_1	D06_DL_2	D06_DL_3	D06_FL_1	D06_FL_2	D06_FL_3	D06_SL_1_1	D06_SL_1_2	D06_SL_1_3	H06_DL_1_1	H06_DL_1_2	H06_DL_1_3	H06_FL_1	H06_FL_2	H06_FL_3	H06_SL_1	H06_SL_2	H06_SL_3
1		(IS)-2-Chloro-Lphenylalanine			1		200	154, 119, 91	1.26317e+08	1.12737e+08	1.13916e+08	1.4833e+08	1.29394e+08	1.16261e+08	1.46491e+08	1.27994e+08	1.33625e+08	1.30898e+08	1.06532e+08	1.14005e+08	1.32845e+08	1.45582e+08	1.33932e+08	1.5288e+08	1.56503e+08	1.405e+08
2		(IS)-Trans-Abscisic Acid-D6			-1		269	159, 225, 207	660867	688729	760856	737490	801493	828645	752171	858066	743075	718719	809359	779179	964323	933702	1.04598e+06	840113	872249	937524
3	C16H12O4	Formononetin	Shikimates and Phenylpropanoids	Isoflavonoids	1	485-72-3	269.08	237.0749, 213.1107	24195.9	0	0	153873	0	0	21648.6	24667.5	18427.7	88023.1	56531.3	79103.2	27077.4	0	0	16656.9	0	0
4	C33H40O19	Robinin	Shikimates and Phenylpropanoids	Flavonoids	1	301-19-9	741.223	287.0542, 433.1118	51634.1	109431	52390.3	75881.6	35166.5	36477.6	36678.4	17655.6	28594.5	1.12282e+06	888518	940079	17686.5	40672.8	47192.3	30787.7	33799.1	43792.3
5	C16H12O5	Prunetin	Shikimates and Phenylpropanoids	Isoflavonoids	1	552-59-0	285.075	229.0847, 167.0459	42442	55563.5	39646.4	34713.7	21524.1	28387.6	59226.2	39465.1	36505	33588.6	17806.3	26689.7	30192.4	23993.1	16141.3	63642	39071.7	35989.3
6	C15H10O4	4',7-Dihydroxyflavone	Shikimates and Phenylpropanoids	Flavonoids	1	2196-14-7	255.065	137.0313, 255.065	43143.7	36963.6	43530.8	0	29013.2	28043.5	383192	321265	171150	25704.5	16585.6	10481.3	8398.07	0	0	70461.7	141102	66837.4
7	C17H14O6	3-O-Acetylpinobanksin	Shikimates and Phenylpropanoids	Flavonoids	-1	52117-69-8	313.071	253.0766, 271.0878	2.76017e+06	2.99454e+06	3.05203e+06	2.96468e+06	3.32873e+06	3.49327e+06	61293.4	79477.9	77583.4	74559.5	85242.2	78306.5	93949.3	104981	111519	0	0	0
8	C15H12O6	Aromadendrin	Shikimates and Phenylpropanoids	Flavonoids	-1	480-20-6	287.056	259.0888, 125.031	790321	857418	819413	350297	391950	388545	3.13987e+06	3.56592e+06	3.44804e+06	520152	533322	547491	639049	632298	675430	3.37615e+06	3.63048e+06	3.89405e+06
9	C16H12O7	3-Methoxyluteolin	Shikimates and Phenylpropanoids	Flavonoids	1	1486-70-0	317.065	302.0744, 274.0781	0	0	0	0	0	0	2.01796e+08	1.69254e+08	1.93979e+08	0	0	0	0	0	0	1.30651e+08	1.28616e+08	1.29386e+08
10	C21H20O12	Isoquercitrin	Shikimates and Phenylpropanoids	Flavonoids	1	482-35-9	465.102	303.0849, 85.0308	1.17546e+08	1.26146e+08	1.19668e+08	1.27732e+08	1.37534e+08	1.46243e+08	9.44634e+06	8.52217e+06	9.40328e+06	7.65818e+07	7.80393e+07	6.55602e+07	1.78127e+08	9.77827e+07	1.74168e+08	5.50587e+06	5.21777e+06	5.64538e+06
11	C15H11O7+	Delphinidin			1	528-53-0	303.049	152.9512, 177.0175	6.38973e+07	7.12359e+07	8.24803e+07	9.70121e+07	7.0443e+07	6.27729e+07	3.48822e+07	3.22939e+07	3.64202e+07	5.35125e+07	5.26914e+07	5.37671e+07	7.56526e+07	7.05828e+07	4.21921e+07	4.10962e+07	4.02553e+07	4.0115e+07
12	C22H22O11	Isoscoparin	Shikimates and Phenylpropanoids	Flavonoids	-1	20013-23-4	461.11	341.065, 298.047	19107.2	15029.4	17352.2	3235.48	11567.1	9173.74	10477.7	14401.5	18272.9	9664.92	12282.3	8661.75	8630.85	13962	6354.68	75248.7	64728.6	62854.8
13	C15H12O5	Naringenin chalcone	Shikimates and Phenylpropanoids	Flavonoids	-1	5071-40-9	271.061	151.0142, 119.0565	2.09166e+06	2.20789e+06	2.39407e+06	1.01333e+06	1.10366e+06	1.1976e+06	1.61071e+07	1.59485e+07	1.58509e+07	1.44086e+06	1.58103e+06	1.55174e+06	1.45678e+06	1.35025e+06	1.45017e+06	2.17485e+07	2.11916e+07	2.24099e+07
14	C27H30O15	Saponarin	Shikimates and Phenylpropanoids	Flavonoids	1	20310-89-8	595.165	283.0592, 313.0698	96703.6	0	68862.2	67097.3	92217.6	0	57269.8	33610.3	44691.9	0	83535	0	0	0	37924.3	577401	655912	686642
15	C15H12O6	Okanin	Shikimates and Phenylpropanoids	Flavonoids	-1	484-76-4	287.056	135.0533, 151.0141	148250	135908	178583	113321	120166	117344	66320.4	51452.3	39599	78863.2	99705	96154.8	84174.5	94664.3	79545.1	30563.2	17365.8	13176.1
16	C14H12O5	Khellin	Polyketides	Chromanes	1	82-02-0	261.076	231.028, 205.049	16943.4	17627.1	29868.2	16872.1	0	9794.98	30625.6	36218.1	33137.7	0	19054.6	24927	8995.57	11859.7	0	62486.9	54015.7	64384.6
17	C15H14O5	Afzelechin	Shikimates and Phenylpropanoids	Flavonoids	-1		273.076	97.0332, 205.1052	24350.1	0	0	0	22234.3	23662.9	127431	136078	132041	38920.1	50588.1	44835.8	85404.6	89452.6	102769	100051	104627	122408
18	C27H32O15	Neoeriocitrin	Shikimates and Phenylpropanoids	Flavonoids	-1	13241-32-2	595.166	459.1142, 151.0036	512145	492307	503644	479939	959377	928122	200413	213343	242503	524143	595201	518006	659505	647176	684935	118375	115205	121405
19	C16H14O5	Sakuranetin	Shikimates and Phenylpropanoids	Flavonoids	-1	2957-21-3	285.076	165.0308, 119.0563	94221.8	106517	112793	96869.6	77393.9	43983	1.83462e+06	2.02208e+06	1.85942e+06	50551.7	62980.5	60200.6	27593.3	0	29380.2	2.2779e+06	2.36333e+06	2.37582e+06
20	C17H14O8	Axillarin	Shikimates and Phenylpropanoids	Flavonoids	-1	5188-73-8	345.065	315.015, 287.02	41816.8	34982.2	29737.8	26469.9	16552.5	23862.8	1.75053e+06	1.742e+06	1.81653e+06	33356.9	42599.3	36652.5	19806.5	18056.8	21597	1.87342e+06	1.88176e+06	1.9501e+06
21	C17H14O7	Cirsiliol	Shikimates and Phenylpropanoids	Flavonoids	1	34334-69-5	331.081	298.0794, 316.0966	1.14112e+06	1.26479e+06	1.30675e+06	101003	107748	104742	506945	497182	428897	138298	145843	134375	106696	95670.4	103510	1.03615e+06	981431	886575
22	C15H10O5	Resokaempferol	Shikimates and Phenylpropanoids	Flavonoids	1	2034-65-3	271.06	149.0337, 121.0356	124081	164537	144176	131575	157346	133965	116421	95740.1	129108	133982	136840	132192	155088	160088	136002	206622	172270	185472
23	C16H12O7	Tamarixetin	Shikimates and Phenylpropanoids	Flavonoids	-1	603-61-2	315.051	300.059, 151.0145	4.38465e+06	6.39494e+06	2.94876e+06	6.29078e+06	3.08196e+06	3.07629e+06	1.46653e+08	1.44072e+08	1.64519e+08	3.32049e+06	4.30015e+06	3.41467e+06	0	2.3899e+06	2.34814e+06	8.97549e+07	1.01724e+08	9.66068e+07
24	C17H14O7	Tricin	Shikimates and Phenylpropanoids	Flavonoids	-1	520-32-1	329.066	299.0506, 314.0805	192022	215071	168491	90346	99589.4	91900.6	1.86541e+06	2.12771e+06	2.31526e+06	160017	180346	170340	131115	138054	164549	1.82949e+06	1.87913e+06	2.14979e+06
25	C15H10O4	Daidzein	Shikimates and Phenylpropanoids	Isoflavonoids	-1	486-66-8	253.056	253.055633, 224.048	408729	377962	548482	186610	151307	204088	1.01008e+06	970847	931049	635225	665594	599250	218455	223682	217076	1.3118e+06	1.36024e+06	1.41404e+06
26	C15H10O3	7-Hydroxyflavone	Shikimates and Phenylpropanoids	Flavonoids	1	6665-86-7	239.07	137.0315, 129.0402	39049.6	78868.3	78742.8	22838.6	13017.1	26336.3	60552.1	114660	95692.9	105615	55437.1	52052.5	35383	18335.4	26966.9	102346	172930	85038.9
27	C16H12O4	Isoformononetin	Shikimates and Phenylpropanoids	Isoflavonoids	1	486-63-5	269.08	213.0904, 151.0385	45801.5	55449.2	0	151300	194229	126199	42868.4	50151.7	47571.6	52417.6	0	114384	0	0	38395	0	56963.2	68129.2
28	C21H20O11	Trifolin	Shikimates and Phenylpropanoids	Flavonoids	-1	23627-87-4	447.099	284.033, 255.03	3.56052e+07	4.02793e+07	4.00811e+07	4.08508e+07	4.26296e+07	4.18055e+07	2.97543e+06	3.51321e+06	3.09253e+06	1.92788e+07	1.97702e+07	1.97408e+07	2.89588e+07	2.52945e+07	2.9996e+07	1.21484e+07	1.11841e+07	1.22783e+07
29	C24H22O15	Quercetin 3-o-beta-D-(6''-o-malonyl)-glucoside	Shikimates and Phenylpropanoids	Flavonoids	1	96862-01-0	551.103	303.049, 127.0385	6.37975e+06	6.32188e+06	7.69874e+06	9.93281e+06	9.91545e+06	1.25032e+07	591006	0	0	5.95842e+06	4.20372e+06	7.66675e+06	4.16474e+06	5.39474e+06	6.08058e+06	0	0	0
30	C16H14O4	Pinostrobin	Shikimates and Phenylpropanoids	Flavonoids	1	480-37-5	271.096	167.0455, 131.0571	460989	463119	467410	1.28698e+06	1.34749e+06	1.28917e+06	45121.9	68336.4	52540.5	31105	0	29247	119953	102203	116008	37453.9	35102.8	36981.9
31	C15H16O5	Hamaudol	Polyketides	Chromanes	1	735-46-6	277.107	205.05, 259.096	423098	416238	440252	352322	297781	349875	541879	313785	471893	552217	464284	543698	425249	480380	401783	445768	403149	358380
32	C45H38O18	Procyanidin C1	Shikimates and Phenylpropanoids	Flavonoids	1	37064-30-5	867.213	247.0592, 245.0435	3.59413e+06	6.57768e+06	5.59322e+06	9.08846e+06	5.33978e+06	8.75104e+06	6.89482e+06	4.51107e+06	5.85031e+06	5.41809e+06	4.3285e+06	4.81949e+06	7.69763e+06	6.78734e+06	6.10975e+06	1.0931e+07	5.53113e+06	2.48948e+06
33	C15H10O6	Demethoxycapillarisin	Shikimates and Phenylpropanoids	Coumarins	-1		285.046	177.019, 192.006	47612.5	38514.9	11011.7	21660.2	19644.3	19350.9	906909	924859	916703	50479.1	50961.8	52027.7	16733.3	16503.7	15386.7	2.64645e+06	2.62849e+06	2.55183e+06
34	C15H14O6	Catechin	Shikimates and Phenylpropanoids	Flavonoids	1	154-23-4	291.086	139.0385, 123.0436	9.86319e+07	9.92084e+07	9.52401e+07	2.14427e+08	1.89642e+08	1.80963e+08	1.27955e+08	1.09265e+08	1.2288e+08	1.26701e+08	9.74842e+07	1.19274e+08	1.86232e+08	1.81997e+08	1.63104e+08	1.24839e+08	1.38891e+08	1.06396e+08
35	C21H24O10	Phlorizin	Shikimates and Phenylpropanoids	Flavonoids	-1	60-81-1	495.15	273.0778, 167.0357	551979	811071	706818	657153	723605	1.01818e+06	5657.11	4434.85	5467.37	389701	385184	277604	261218	249840	247018	5204.64	4924.56	6844.73
36	C15H10O7	Tricetin	Shikimates and Phenylpropanoids	Flavonoids	1	520-31-0	303.049	153.0292, 151.0463	0	0	0	0	0	0	2.26847e+08	2.06581e+08	2.15149e+08	0	0	0	0	0	0	1.6812e+08	1.6779e+08	1.54961e+08
37	C5H14NO	Choline			1	62-49-7	104.106	60.0805, 58.0653	6.42366e+07	5.88171e+07	5.9238e+07	8.16783e+07	6.97923e+07	6.98777e+07	1.11034e+08	8.23696e+07	9.30566e+07	1.09029e+08	7.17e+07	7.9705e+07	9.34991e+07	1.06384e+08	8.15192e+07	1.02855e+08	9.41618e+07	7.96011e+07
38	C4H9NO2	4-Aminobutyric Acid	Amino acids and Peptides	Small peptides	1	56-12-2	104.07	87.0437, 69.0332	7.00126e+06	6.37187e+06	6.07447e+06	2.89861e+06	2.52093e+06	2.37317e+06	1.77042e+07	1.38188e+07	1.51108e+07	8.31924e+06	6.10729e+06	6.79883e+06	2.40114e+06	2.74895e+06	2.29412e+06	2.22407e+07	2.16156e+07	1.71973e+07
39	C5H11NO2	Valine	Amino acids and Peptides	Small peptides	1	72-18-4	118.086	72.0804, 55.054	5.2499e+07	4.86875e+07	4.77152e+07	6.20458e+06	5.4084e+06	5.31853e+06	1.5263e+08	1.13459e+08	1.18571e+08	1.28381e+08	8.99053e+07	9.9117e+07	2.55697e+07	2.87329e+07	2.49757e+07	6.03926e+07	5.6284e+07	4.91944e+07
40	C5H4N4	Purine	Alkaloids	Pseudoalkaloids	1	120-73-0	121.05	94.0395, 67.0294	92523.6	63687.3	48524.3	0	0	0	117363	70367.7	68824.4	187275	126263	168759	0	0	0	0	0	0
41	C6H6N2O	Nicotinamide	Alkaloids	Nicotinic acid alkaloids	1	98-92-0	123.055	80.0491, 53.039	563778	495333	489431	628647	1.14426e+06	1.08956e+06	209442	406512	280488	263866	304859	335323	701710	673866	755993	299476	152905	176358
42	C6H14N2O	N-Acetylputrescine	Alkaloids	Ornithine alkaloids	1	18233-70-0	131.117	114.0963, 72.0764	0	0	0	0	0	0	3.52683e+06	3.03663e+06	2.74801e+06	2.82105e+06	0	0	0	2.73796e+06	0	5.0463e+06	4.1368e+06	4.24998e+06
43	C5H12N2O2	Ornithine			1	3184-13-2	150.123	86.0962, 56.1933	0	0	0	0	0	0	3.42387e+06	3.08959e+06	2.67146e+06	0	0	0	0	0	0	452140	335690	384734
44	C5H5N5	Adenine	Alkaloids	Pseudoalkaloids	1	73-24-5	136.061	119.0345, 94.0394	1.10066e+06	1.15062e+06	1.04498e+06	1.26122e+06	1.13708e+06	1.1808e+06	1.82525e+06	1.31087e+06	1.37089e+06	2.28839e+06	1.5896e+06	1.64371e+06	1.2713e+06	1.35657e+06	1.34637e+06	1.17725e+06	1.08774e+06	837757
45	C6H14N2O2	L-Lysine	Amino acids and Peptides	Small peptides	1	657-27-2	147.113	84.0807, 130.086	2.78086e+07	2.59239e+07	2.46218e+07	2.00413e+07	1.80552e+07	1.7746e+07	3.17418e+07	2.73805e+07	2.7885e+07	6.50906e+07	4.78457e+07	5.46909e+07	3.57815e+07	5.99153e+07	5.21271e+07	8.91168e+06	8.41332e+06	6.70223e+06
46	C8H11NO3	Pyridoxine	Alkaloids	Nicotinic acid alkaloids	1	65-23-6	170.081	152.0701, 134.0597	478751	551196	425234	351983	0	0	0	626647	555439	570204	0	580258	525849	597289	0	550790	656100	896060
47	C6H14N4O2	Arginine	Amino acids and Peptides	Small peptides	1	1119-34-2	175.119	70.0651, 72.0808	4.77744e+06	4.81057e+06	4.86417e+06	0	0	0	1.1247e+07	8.69858e+06	9.73734e+06	2.27281e+07	1.45619e+07	1.96509e+07	8.98907e+06	8.20038e+06	8.01818e+06	7.29394e+06	6.41404e+06	5.89602e+06
48	C9H17NO5	D-Pantothenic Acid	Amino acids and Peptides	Small peptides	-1	79-83-4	218.103	88.0405, 146.0824	3.18435e+06	3.06399e+06	3.20782e+06	2.41758e+06	2.47353e+06	2.44834e+06	2.3751e+07	2.46711e+07	2.29232e+07	1.09725e+07	1.07808e+07	1.12198e+07	1.51345e+07	1.44796e+07	1.39298e+07	1.8091e+07	1.79884e+07	1.80516e+07
49	C6H5NO2	Nicotinic Acid	Alkaloids	Nicotinic acid alkaloids	1	59-67-6	124.039	80.0491, 53.039	4.38744e+06	3.91702e+06	4.04929e+06	555615	477467	421433	2.75369e+07	1.82842e+07	2.02834e+07	9.91166e+06	7.42349e+06	7.50582e+06	1.37982e+06	1.62829e+06	1.47639e+06	2.97093e+07	2.4707e+07	2.44005e+07
50	C5H4N4O	Hypoxanthine	Alkaloids	Pseudoalkaloids	-1	68-94-0	135.031	92.0287, 65.0154	1.66586e+06	2.22314e+06	2.30673e+06	125446	196127	315915	4.14593e+06	5.94441e+06	3.84883e+06	266382	198813	306835	80398.3	56489.6	47713.4	789588	1.34587e+06	860465
51	C5H4N4O3	Uric acid	Alkaloids	Pseudoalkaloids	-1	69-93-2	167.021	124.0153, 96.0203	267947	272867	284341	94580.3	89705.7	120741	397840	427729	491232	160472	185346	202703	185628	168140	106722	264041	339428	608455
52	C7H10O5	Shikimic Acid	Shikimates and Phenylpropanoids	Phenolic acids	-1	138-59-0	173.045	93.0383, 73.0306	117354	130099	141987	295675	293036	279187	289901	262911	260964	136446	174496	168765	250609	277434	266794	397322	396178	484049
53	C8H9NO4	4-Pyridoxic Acid	Alkaloids	Nicotinic acid alkaloids	-1	82-82-6	182.045	138.0653, 108.0507	7.06376e+06	6.88326e+06	7.63964e+06	5.02517e+06	4.5999e+06	5.35339e+06	7.62861e+06	7.66535e+06	7.69585e+06	5.27394e+06	5.53544e+06	5.53322e+06	4.60443e+06	3.24305e+06	2.8294e+06	2.49848e+06	3.74221e+06	2.68972e+06
54	C10H7NO3	Kynurenic Acid	Alkaloids	Anthranilic acid alkaloids	1	492-27-3	190.049	144.0441, 172.0389	1.5814e+07	1.43996e+07	1.48481e+07	2.44388e+07	1.97246e+07	2.11117e+07	1.31005e+07	1.10487e+07	1.19892e+07	4.63396e+06	3.64488e+06	4.31155e+06	3.41387e+06	3.42926e+06	3.14661e+06	1.2881e+07	1.28574e+07	1.11314e+07
55	C8H16N2O3	Glycyl-L-Leucine	Amino acids and Peptides	Small peptides	1	869-19-2	189.123	86.099, 143.1266	0	0	0	0	0	0	5.80394e+06	7.86895e+06	6.95797e+06	0	0	0	0	0	5.95521e+06	5.42545e+06	6.03186e+06	5.86212e+06
56	C8H9NO3	Pyridoxal	Alkaloids	Nicotinic acid alkaloids	1	66-72-8	168.065	150.0544, 94.0647	1.29289e+06	1.32459e+06	1.2377e+06	2.23305e+06	1.66628e+06	1.85122e+06	549120	384132	467688	1.9359e+06	1.37125e+06	1.92945e+06	5.61123e+06	5.79453e+06	4.34362e+06	416084	264847	453405
57	C8H20NO6P	Glycerophosphocholine			1	28319-77-9	258.11	104.1065, 124.9993	9.15984e+06	8.97723e+06	8.4347e+06	717394	710217	678025	145487	147595	96900.5	1.12303e+07	9.2069e+06	1.06626e+07	851359	856248	858498	204531	161981	155646
58	C5H9N3	Histamine	Alkaloids	Histidine alkaloids	1	56-92-8	112.087	95.0477, 83.0604	1.35248e+07	1.11401e+07	9.97099e+06	1.49822e+07	1.37147e+07	1.14212e+07	1.5034e+07	8.90347e+06	1.01514e+07	1.57506e+07	9.75636e+06	1.14932e+07	1.21044e+07	1.3997e+07	9.95312e+06	1.2914e+07	1.11091e+07	8.90543e+06
59	C4H9NO3	L-homoserine	Amino acids and Peptides	Small peptides	1	672-15-1	120.065	74.0598, 56.0493	3.08939e+06	2.86901e+06	2.79274e+06	1.50075e+06	979843	1.27477e+06	6.07156e+06	4.64015e+06	4.94003e+06	8.6755e+06	6.50773e+06	6.88539e+06	2.31657e+06	1.97453e+06	2.66158e+06	2.71196e+06	2.64391e+06	1.82615e+06
60	C5H7N3O	5-Methylcytosine	Alkaloids	Pseudoalkaloids	1	554-01-8	126.066	109.0393, 83.0601	3.62037e+07	3.18112e+07	2.94931e+07	3.92458e+07	3.42976e+07	3.03917e+07	3.76439e+07	2.97066e+07	2.85167e+07	3.67337e+07	2.85553e+07	3.20804e+07	2.96696e+07	3.52449e+07	3.34405e+07	3.30801e+07	3.02199e+07	2.72783e+07
61	C5H6N2O2	Imidazoleacetic acid	Amino acids and Peptides	Small peptides	1	645-65-8	127.05	81.0465, 109.0439	1.58391e+06	1.59511e+06	1.58267e+06	2.54403e+06	2.37563e+06	2.05844e+06	2.64402e+06	2.03017e+06	2.10501e+06	2.09903e+06	1.99505e+06	1.7252e+06	1.95515e+06	1.8094e+06	1.50445e+06	2.30763e+06	2.95445e+06	2.23482e+06
62	C7H9N2O	1-Methylnicotinamide			1	1005-24-9	137.071	94.0652, 110.06	1.0817e+07	2.07179e+07	2.07151e+07	1.16302e+07	9.49251e+06	9.23828e+06	2.07698e+07	1.16131e+07	1.40612e+07	2.10298e+07	2.77176e+07	1.60803e+07	2.117e+07	2.58951e+07	2.38534e+07	7.56045e+06	1.11553e+07	1.14916e+07
63	C6H11N3O	L-Histidinol	Amino acids and Peptides	Small peptides	1	1596-64-1	159.124	81.0195, 79.0291	2.5946e+07	2.46613e+07	1.38749e+07	3.22536e+07	2.69742e+07	1.28402e+07	1.33813e+07	2.13444e+07	1.20758e+07	1.53094e+07	2.24987e+07	2.36423e+07	2.69393e+07	2.73239e+07	2.63468e+07	1.2616e+07	2.37683e+07	2.19817e+07
64	C6H10O4	Adipic acid	Fatty acids	Fatty Acids and Conjugates	-1	124-04-9	145.05	83.0503, 101.0608	1.10603e+06	1.17844e+06	1.27701e+06	528566	554719	620365	1.95793e+06	2.10202e+06	2.00394e+06	1.06821e+06	1.11338e+06	1.11471e+06	639543	594854	658081	3.93388e+06	3.85019e+06	4.13673e+06
65	C8H8O3	Vanillin	Shikimates and Phenylpropanoids	Phenolic acids	-1	121-33-5	151.04	136.0166, 92.0267	926821	860598	971121	192233	225262	218679	243610	278427	332680	1.2567e+06	1.29723e+06	1.23024e+06	217781	200509	224346	236588	269491	244841
66	C5H4N2O4	Orotic acid	Alkaloids	Pseudoalkaloids	-1	65-86-1	155.009	111.02, 67.03	905189	946257	854481	805175	829829	869788	805304	764958	805011	1.01989e+06	1.04774e+06	1.02517e+06	1.21096e+06	1.16945e+06	1.2545e+06	620919	679666	642834
67	C9H7NO2	Indole-3-carboxylic acid	Alkaloids	Tryptophan alkaloids	-1	771-50-6	160.04	116.0571, 160.04	2.80773e+06	2.64175e+06	2.35216e+06	169377	164703	172712	2.1566e+06	2.11526e+06	2.06583e+06	8.49157e+06	7.62267e+06	8.46448e+06	512986	556343	510831	1.54553e+06	1.4979e+06	1.55896e+06
68	C9H8O3	p-Coumaric acid	Shikimates and Phenylpropanoids	Phenylpropanoids	-1	501-98-4	163.04	93.0383, 117.039	2.02191e+06	2.04996e+06	1.92179e+06	536111	527151	501691	1.04791e+06	989225	985465	1.72229e+06	1.71166e+06	1.73417e+06	481026	508271	517158	1.34658e+06	1.36494e+06	1.40638e+06
69	C10H15NO	Hordenine	Alkaloids	Tyrosine alkaloids	1	539-15-1	166.122	121.0705, 103.0571	3.56313e+08	3.2419e+08	3.16083e+08	3.24135e+07	3.15576e+07	3.12641e+07	1.45237e+09	1.2047e+09	1.20227e+09	1.30006e+09	1.11737e+09	1.15184e+09	1.63487e+08	2.18255e+08	1.74803e+08	4.90797e+08	4.90147e+08	4.87248e+08
70	C8H8O4	Vanillic acid	Shikimates and Phenylpropanoids	Phenolic acids	-1	121-34-6	167.034	152.0222, 108.0268	2.22006e+06	2.18209e+06	2.05942e+06	552982	636421	543500	1.66654e+07	1.76569e+07	1.78461e+07	3.3544e+06	3.10558e+06	3.23266e+06	1.99499e+06	2.04397e+06	2.04867e+06	8.24124e+06	8.34791e+06	8.83881e+06
71	C5H9N3O4	Guanidinosuccinic acid	Amino acids and Peptides	Small peptides	1	6133-30-8	176.066	88.0418, 116.0392	0	0	0	0	0	0	2.39498e+06	2.16082e+06	2.31971e+06	1.71837e+06	1.37216e+06	1.45656e+06	1.38847e+06	1.35448e+06	1.3468e+06	3.28811e+06	3.07966e+06	3.12756e+06
72	C5H12N4O3	L-Canavanine	Amino acids and Peptides	Small peptides	1	2219-31-0	177.098	76.0506, 102.055	0	507811	417951	0	513676	0	539666	0	0	496983	403519	567667	483794	0	0	827408	803519	819759
73	C6H13NO5	D-Glucosamine	Carbohydrates	Aminosugars and aminoglycosides	1	3416-24-8	180.086	98.0638, 72.0458	21738.9	19786.2	34262.6	19588.3	19632.4	0	30564.8	22244.9	25500.9	0	0	25221.3	12996.3	20813.3	27974.1	23744.6	20032.5	41158.6
74	C7H8N4O2	Theobromine	Alkaloids	Pseudoalkaloids	1	83-67-0	181.072	108.056, 110.071	83520.7	52658.8	75565.4	73811.6	0	95115.1	108096	69275.1	75558.6	58394.5	74970.3	61080.9	0	54465.8	57478.2	54720.8	64948.9	59814.1
75	C9H10O4	3,4-Dihydroxyhydrocinnamic acid	Shikimates and Phenylpropanoids		-1	1078-61-1	181.05	109.0493, 121.0367	59058.3	75307.8	52541	0	0	0	439794	411855	442757	70991.8	90655.6	80271.5	0	0	49171.5	158282	223184	237628
76	C9H21N3O	N8-Acetylspermidine	Alkaloids	Ornithine alkaloids	1	34450-15-2	188.176	72.0808, 84.0807	2.13784e+06	2.35183e+06	2.03829e+06	760759	781548	813873	3.57788e+06	3.05654e+06	2.91873e+06	4.13086e+06	3.49779e+06	3.44786e+06	1.52373e+06	1.67127e+06	1.68986e+06	2.79265e+06	2.71226e+06	2.75338e+06
77	C9H16O4	Azelaic acid	Fatty acids	Fatty Acids and Conjugates	-1	123-99-9	187.097	125.0971, 97.0659	4.09224e+07	3.76026e+07	3.40147e+07	0	0	0	3.89622e+07	3.99142e+07	4.31515e+07	6.38885e+07	6.12588e+07	6.61632e+07	0	0	0	4.01215e+07	4.30146e+07	4.30815e+07
78	C9H9NO4	Salicyluric acid	Amino acids and Peptides	Small peptides	-1	487-54-7	194.045	93.0382, 150.0653	2.34057e+06	1.05655e+06	1.1567e+06	36133.9	29691.2	30308.9	87234.5	82213.7	106981	1.17266e+06	1.22917e+06	1.09595e+06	13178.2	14126.2	0	17162.7	18115.7	23147.2
79	C10H18N2O3	Dethiobiotin	Alkaloids	Histidine alkaloids	1	533-48-2	215.139	197.1432, 179.1324	156463	91361.8	112881	77001.6	78759.3	57699	644671	411653	494558	175619	92732.9	137264	92496.2	115790	85507.7	421540	360464	266103
80	C14H12O3	Resveratrol	Shikimates and Phenylpropanoids	Stilbenoids	-1	501-36-0	227.071	185.076, 143.0606	21042.1	17878.5	23621.8	6242.28	0	0	275094	310768	293827	35556.5	26765.8	31119.7	0	0	0	470620	505710	506765
81	C12H20O4	Traumatic Acid	Fatty acids	Fatty Acids and Conjugates	-1	6402-36-4	227.128	183.1532, 165.1408	3.55188e+07	3.38881e+07	3.16055e+07	1.71823e+08	1.8301e+08	1.77134e+08	2.87863e+07	3.05944e+07	3.04204e+07	1.43808e+07	1.48687e+07	1.47302e+07	4.13957e+07	4.27828e+07	4.2435e+07	6.6126e+07	6.91211e+07	7.27428e+07
82	C14H14O3	Naproxen			1	22204-53-1	248.128	106.0903, 88.0783	0	30816.5	0	0	0	0	261376	214332	185931	0	35063.5	38153	0	0	0	17523.9	17568.3	0
83	C12H22O4	Dodecanedioic acid	Fatty acids	Fatty Acids and Conjugates	-1	693-23-2	229.144	211.1512, 167.1576	2.90251e+06	2.84002e+06	2.72703e+06	1.13853e+06	1.0742e+06	1.2019e+06	4.30921e+06	4.55647e+06	4.53185e+06	3.93822e+06	4.09874e+06	3.71465e+06	0	0	0	9.54127e+06	1.03691e+07	9.83236e+06
84	C13H16N2O3	6-Hydroxymelatonin	Alkaloids	Tryptophan alkaloids	1	2208-41-5	249.123	190.0854, 158.0594	281968	211335	0	217515	242110	351602	615455	405070	518790	392684	253966	317336	354474	370637	342438	1.013e+06	713045	869232
85	C15H14O5	Phloretin	Shikimates and Phenylpropanoids	Flavonoids	-1	60-82-2	273.076	167.035, 123.0452	485242	508562	562008	345751	377240	411204	656945	705729	631570	450964	471155	450923	106907	104641	121198	1.10201e+06	1.17144e+06	1.11466e+06
86	C15H14O6	Epicatechin	Shikimates and Phenylpropanoids	Flavonoids	-1	490-46-0	289.076	109.03, 123.045	1.55016e+07	1.44799e+07	1.5082e+07	2.24587e+07	2.43335e+07	2.55876e+07	2.77757e+07	2.70055e+07	2.67898e+07	1.75744e+07	1.67528e+07	1.68721e+07	2.21308e+07	2.08728e+07	2.30209e+07	2.36343e+07	2.39254e+07	2.51685e+07
87	C21H30O3	17alpha-Hydroxyprogesterone	Terpenoids	Steroids	1	68-96-2	331.226	109.0644, 97.0644	616699	630247	693998	325746	377440	374364	1.98769e+06	1.8936e+06	1.98391e+06	1.3305e+06	1.03277e+06	682639	104307	105747	104546	1.46269e+06	1.48607e+06	1.40256e+06
88	C21H20O9	Daidzin	Shikimates and Phenylpropanoids	Isoflavonoids	1	552-66-9	417.118	255.0916, 199.0886	31226.7	48417.1	50527.5	37915.4	32451	31251.3	0	13284.7	19947	51807.8	45076.8	40613.1	28108.2	52291.5	41723.6	16688.8	24049.6	0
89	C9H9I2NO3	3,5-Diiodo-L-tyrosine	Amino acids and Peptides	Small peptides	1	300-39-0	433.874	387.8673, 260.9636	17130.2	34434.4	30197.6	36327.3	19150.9	11731.3	23186.5	29012	20698.6	22078.6	45008.3	53536.5	31644.4	45233.2	15053.1	0	17715.5	9694.39
90	C21H20O11	Quercitrin	Shikimates and Phenylpropanoids	Flavonoids	-1	522-12-3	447.093	300.0589, 179.0103	366896	361086	343891	367242	413280	367300	110753	108797	0	7.79371e+06	8.83707e+06	8.9277e+06	218415	302415	320419	1.39289e+07	1.28256e+07	1.53026e+07
91	C21H20O11	Astragalin	Shikimates and Phenylpropanoids	Flavonoids	-1	480-10-4	447.093	284.0644, 255.0558	3.92556e+07	3.92214e+07	3.64436e+07	4.53741e+07	4.05023e+07	3.75814e+07	3.02944e+06	3.00667e+06	3.03521e+06	1.95047e+07	2.24589e+07	2.06099e+07	2.80681e+07	2.62209e+07	2.6409e+07	1.25582e+07	1.05022e+07	1.13428e+07
92	C21H20O12	Hyperoside	Shikimates and Phenylpropanoids	Flavonoids	-1	482-36-0	463.089	300.028, 271.025	1.33671e+07	1.30541e+07	1.36274e+07	1.54025e+07	1.55905e+07	1.59674e+07	0	0	0	8.09151e+06	7.9554e+06	8.62763e+06	8.49803e+06	7.88619e+06	8.62737e+06	1.63937e+07	1.7045e+07	1.5562e+07
93	C10H10N2O	Indole-3-acetamide	Alkaloids	Tryptophan alkaloids	1	879-37-8	175.086	130.0646, 77.0388	221235	233605	199036	177849	103267	173773	140197	121924	143942	475392	239973	285524	314765	245476	268463	174092	191572	104647
94	C10H10O3	Coniferaldehyde	Shikimates and Phenylpropanoids	Phenylpropanoids	1	20649-42-7	179.07	147.0528, 119.0553	1.51848e+06	1.3466e+06	1.3695e+06	493407	395144	388011	1.9705e+06	1.50311e+06	1.7571e+06	2.09561e+06	1.36581e+06	1.76736e+06	532666	545420	415245	695309	621232	585121
95	C10H11NO	Tryptophol	Alkaloids	Tryptophan alkaloids	1	526-55-6	162.091	144.0895, 117.0746	967203	628636	736370	455665	219654	0	5.04994e+06	2.85414e+06	3.12434e+06	2.16106e+06	1.15274e+06	1.53863e+06	914114	1.02736e+06	611535	3.29159e+06	3.10761e+06	2.07329e+06
96	C10H11NO2	5-Hydroxytryptophol	Alkaloids	Tryptophan alkaloids	1	154-02-9	178.086	160.0873, 132.0869	6.69621e+06	5.95284e+06	5.27429e+06	9.72671e+06	1.00823e+07	6.99405e+06	247597	0	140329	1.77008e+06	1.09946e+06	1.10567e+06	2.40175e+06	2.06849e+06	1.66108e+06	0	0	0
97	C10H12N4O4	2'-Deoxyinosine	Carbohydrates	Nucleosides	-1	890-38-0	251.078	135.0403, 161.0595	34767.9	33031.5	35148.9	0	16644.7	13865.3	66627.4	86560.9	80854.8	34718.5	37696.8	41767.2	16868.7	11602.8	13955.6	55132.3	31264.9	49702
98	C10H13N5O	cis-Zeatin	Alkaloids	Tryptophan alkaloids	1	32771-64-5	220	135.9, 202	0	0	0	43812.8	0	0	764106	506251	618977	138524	93674.2	138420	105234	103920	95776.1	0	0	0
99	C10H18O4	Sebacic acid	Fatty acids	Fatty Acids and Conjugates	-1	111-20-6	201.113	183.1027, 111.0817	5.60723e+06	5.29144e+06	5.12687e+06	1.19228e+06	0	1.11986e+06	5.48187e+06	5.50729e+06	5.50992e+06	5.34011e+06	5.20642e+06	5.03936e+06	1.22643e+06	1.3207e+06	1.24342e+06	1.09699e+07	1.02691e+07	1.00351e+07
100	C10H7NO4	Xanthurenic acid	Alkaloids	Anthranilic acid alkaloids	1	59-00-7	206.044	160.039, 206.044	1.43e+07	1.40098e+07	1.46782e+07	1.85819e+07	1.6558e+07	1.38578e+07	6.06977e+07	5.09619e+07	5.59885e+07	9.86768e+06	7.16087e+06	9.03558e+06	6.19567e+06	7.82989e+06	6.94451e+06	4.48675e+07	4.91097e+07	4.20985e+07
101	C10H8O	2-Naphthol	Shikimates and Phenylpropanoids	Phenanthrenoids	-1	135-19-3	143.05	143.05, 115.0601	8.31125e+06	8.23123e+06	7.7161e+06	7.09739e+06	7.28493e+06	7.45328e+06	1.05837e+07	1.11199e+07	1.101e+07	1.13484e+07	1.23882e+07	1.23124e+07	9.61014e+06	9.25424e+06	9.8415e+06	9.44471e+06	9.29993e+06	9.90216e+06
102	C10H8O3	7-Methoxycoumarin	Shikimates and Phenylpropanoids	Coumarins	1	531-59-9	177.054	121.0704, 133.0722	1.01178e+06	860739	1.05255e+06	2.09504e+06	1.81384e+06	1.89812e+06	443783	315823	397642	322991	294471	286012	304866	301423	340121	309415	329186	282308
103	C10H9NO2	Indole-3-acetic acid	Alkaloids	Tryptophan alkaloids	1	87-51-4	176	130, 103.1	274423	248056	266554	240747	135155	205831	0	0	0	407595	172736	567593	0	0	176389	130717	0	0
104	C11H12O4	Ethyl caffeate	Shikimates and Phenylpropanoids	Phenylpropanoids	-1	102-37-4	207.066	179.0486, 134.0454	48015.8	48767.5	52011.9	26086.1	0	0	1.37206e+06	1.38138e+06	1.2815e+06	54566.8	46774.9	60418.8	0	0	0	7.0069e+06	6.83197e+06	7.01107e+06
105	C11H12O5	Sinapinic acid	Shikimates and Phenylpropanoids	Phenylpropanoids	-1	7362-37-0	223.061	164.0604, 149.0353	1.63362e+06	1.84159e+06	1.72394e+06	2.01945e+06	1.66539e+06	1.94438e+06	1.92829e+06	1.89645e+06	1.82074e+06	2.05979e+06	2.19566e+06	2.10537e+06	3.03308e+06	2.60261e+06	2.69755e+06	1.39184e+06	1.40696e+06	1.61829e+06
106	C11H15N5O3S	5'-Deoxy-5'-methylthioadenosine	Carbohydrates	Nucleosides	1	2457-80-9	298.096	136.0695, 61.0105	2.05515e+06	2.15404e+06	2.24353e+06	5.26438e+06	5.24018e+06	5.23304e+06	2.44948e+06	2.48182e+06	2.56167e+06	3.41356e+06	3.44162e+06	3.48966e+06	1.13174e+07	1.12237e+07	1.29848e+07	940099	978188	864266
107	C11H6O3	Angelicin	Shikimates and Phenylpropanoids	Coumarins	1	523-50-2	187.038	131.0563, 159.0545	391329	304376	313679	388399	325707	135779	132906	95273.1	0	370899	493986	440819	256565	297488	180874	91000.1	0	0
108	C12H14N2O2	N-Acetyl-5-hydroxytryptamine	Alkaloids	Tryptophan alkaloids	1	1210-83-9	219.112	160.075, 132.0802	98754.2	76276.1	0	0	0	44446.1	254819	189285	349602	1.29872e+06	1.06458e+06	1.0846e+06	807002	799923	792877	0	0	0
109	C13H26O2	Tridecanoic acid	Fatty acids	Fatty Acids and Conjugates	-1	638-53-9	213.186	195.1899, 213.186	1.07246e+07	1.0912e+07	1.06858e+07	3.89058e+06	0	0	7.45111e+06	7.19283e+06	6.52592e+06	1.2746e+07	1.30588e+07	1.35391e+07	0	0	0	7.15479e+06	8.23834e+06	7.11764e+06
110	C14H12O4	Piceatannol	Shikimates and Phenylpropanoids	Stilbenoids	-1	10083-24-6	243.066	243.066, 201.0719	1.87899e+06	1.54021e+06	1.66758e+06	2.26293e+06	2.19095e+06	3.05827e+06	1.38124e+06	851408	1.48979e+06	1.42113e+06	1.48473e+06	1.11215e+06	1.89243e+06	1.76934e+06	2.20396e+06	824477	1.26998e+06	1.38141e+06
111	C14H17NO6	Indican			-1	487-60-5	294.098	131.0448, 101.0284	110066	198319	121081	282319	126091	138968	12190.5	0	9178.67	131193	165167	141893	137269	157834	175188	15553	23100.1	22381.5
112	C15H10O5	Galangin	Shikimates and Phenylpropanoids	Flavonoids	-1	548-83-4	269.045	213.0728, 197.0759	65298.5	66035.4	70564.8	88295.1	84973.1	97150.7	22156.6	21737.1	21311.4	11125.4	13023.3	12617.9	0	0	0	13173.8	12729.7	15899.9
113	C15H10O5	Apigenin	Shikimates and Phenylpropanoids	Flavonoids	1	520-36-5	271.06	153.0291, 119.0541	1.12388e+06	1.00551e+06	966280	1.08211e+06	899170	863963	3.14782e+06	3.18452e+06	2.89131e+06	536540	448742	513201	324668	374786	326185	3.23195e+06	3.21938e+06	3.20356e+06
114	C15H10O6	Fisetin	Shikimates and Phenylpropanoids	Flavonoids	1	528-48-3	287.055	137.0315, 213.0738	1.97149e+06	1.86956e+06	1.831e+06	2.59666e+06	2.31679e+06	2.69868e+06	2.95443e+06	2.78753e+06	2.86607e+06	1.1485e+06	1.29404e+06	1.36032e+06	2.02415e+06	1.87383e+06	1.59221e+06	3.58152e+06	3.43936e+06	3.63424e+06
115	C15H10O6	Kaempferol	Shikimates and Phenylpropanoids	Flavonoids	1	520-18-3	287.055	153.0288, 121.0338	5.35551e+06	4.10467e+06	5.30843e+06	4.38481e+06	2.93428e+06	2.75474e+06	5.57554e+07	5.31767e+07	5.77164e+07	2.67225e+06	3.27861e+06	2.5481e+06	0	0	0	7.70374e+07	7.32013e+07	7.40035e+07
116	C15H10O6	Luteolin	Shikimates and Phenylpropanoids	Flavonoids	-1	491-70-3	285.041	243.029, 151.005	715118	715633	733382	561763	586275	591881	1.98183e+06	2.25361e+06	2.01434e+06	416116	480868	439124	392845	411255	467667	2.00697e+06	2.03206e+06	1.86757e+06
117	C15H10O7	Quercetin	Shikimates and Phenylpropanoids	Flavonoids	-1	117-39-5	301.035	151.0141, 107.0187	2.32548e+07	3.32328e+07	1.95264e+07	2.28137e+07	0	1.23711e+07	2.99333e+08	2.72193e+08	3.01324e+08	1.47469e+07	2.04627e+07	1.3736e+07	0	0	0	2.27181e+08	1.95951e+08	2.24642e+08
118	C15H12O4	Pinocembrin	Shikimates and Phenylpropanoids	Flavonoids	-1	480-39-7	255.066	213.076, 151.0135	542901	542654	545023	558663	542880	506273	951398	926723	878310	92084.5	101196	92924.9	48901.7	54816.7	48409.3	1.11747e+06	1.16486e+06	1.10689e+06
119	C15H12O6	Eriodictyol	Shikimates and Phenylpropanoids	Flavonoids	-1	552-58-9	287.056	151.0141, 135.0533	1.18649e+06	1.26974e+06	1.28937e+06	346024	355081	408255	6.69059e+06	6.86862e+06	6.93101e+06	707696	838818	822718	615800	579217	598889	6.11032e+06	6.7107e+06	6.95261e+06
120	C15H12O7	Taxifolin	Shikimates and Phenylpropanoids	Flavonoids	-1	480-18-2	303.051	125.031, 175.0544	197168	233279	190421	220208	315463	209890	924319	989708	949420	135015	132356	127943	118645	136133	124381	851365	838622	861649
121	C15H16O3	Osthole	Shikimates and Phenylpropanoids	Coumarins	1	484-12-8	245.117	189.0707, 131.057	97780.1	97261.8	104018	42131.6	49148.1	78827.2	192627	90232.1	88473.4	90047.8	89468.9	91917.4	142588	156493	102766	126787	98599.8	104873
122	C16H12O4	Tectochrysin	Shikimates and Phenylpropanoids	Flavonoids	1	520-28-5	269.08	226.0802, 254.0831	162062	165069	173246	248799	233441	244159	0	0	0	0	0	0	0	0	0	0	0	0
123	C16H12O5	Acacetin	Shikimates and Phenylpropanoids	Flavonoids	1	480-44-4	285.075	242.0806, 270.0782	186106	186572	157235	253928	154524	131144	167397	148173	153718	104086	0	81871	0	0	0	376806	398593	368654
124	C16H12O6	Kaempferide	Shikimates and Phenylpropanoids	Flavonoids	-1	491-54-3	299.056	284.0653, 151.0144	0	0	36966.3	0	0	0	0	0	0	0	0	0	0	0	0	763334	402737	824679
125	C16H12O6	Tectorigenin	Shikimates and Phenylpropanoids	Isoflavonoids	1	548-77-6	301.07	286.078, 168.0173	3.89023e+06	3.26241e+06	3.65794e+06	2.05028e+06	1.97148e+06	2.01542e+06	1.5442e+07	1.43571e+07	1.45793e+07	3.96611e+06	3.42942e+06	3.39019e+06	2.0645e+06	2.07592e+06	1.96128e+06	2.01426e+07	2.11229e+07	1.82828e+07
126	C16H18O9	Neochlorogenic acid	Shikimates and Phenylpropanoids	Phenylpropanoids	-1	906-33-2	353.091	191.056, 135.045	9.25597e+07	1.00404e+08	1.04756e+08	1.22495e+08	1.25063e+08	1.34189e+08	8.69609e+06	8.83644e+06	9.45349e+06	8.54964e+07	9.29341e+07	8.72466e+07	1.0096e+08	9.9429e+07	1.06761e+08	9.63102e+06	4.13122e+06	4.18904e+06
127	C16H20O9	Gentiopicroside	Terpenoids	Monoterpenoids	-1	20831-76-9	415.124	59.0142, 89.0274	84907.5	69045.5	73858.3	72861.1	103461	58722.6	0	19505	19564	48473.8	46842.9	55222.6	38470.8	45152.4	40064.5	0	0	0
128	C16H22O10	Geniposidic acid	Terpenoids	Monoterpenoids	-1	27741-01-1	373.114	123.052, 149.0701	238523	217790	277971	288902	277761	363070	11791.5	19272.2	7084.37	73679.1	82479.3	84509.9	131498	131898	119657	8267.14	4381.35	10328.3
129	C16H22O9	Sweroside	Terpenoids	Monoterpenoids	1	14215-86-2	359.133	197.0964, 127.0459	4.30096e+06	5.0014e+06	4.11559e+06	5.32952e+06	4.7085e+06	5.80265e+06	44807.5	30228	0	1.46792e+06	2.15211e+06	1.4271e+06	1.6443e+06	1.62233e+06	1.51627e+06	35124.6	0	23833.5
130	C16H32O2	Palmitic acid	Fatty acids	Fatty Acids and Conjugates	-1	57-10-3	255.232	237.2216, 255.232	6.51022e+06	6.45216e+06	6.30886e+06	3.57602e+06	0	3.09554e+06	9.72827e+06	9.80955e+06	8.35506e+06	5.74852e+06	6.05028e+06	5.92394e+06	3.82693e+06	3.39328e+06	3.28854e+06	7.7108e+06	9.92642e+06	7.81574e+06
131	C17H16O4	Caffeic acid phenethylester	Shikimates and Phenylpropanoids	Phenylpropanoids	-1	104594-70-9	283.097	135.0534, 161.0369	464056	494282	560873	690735	759498	732297	34731.2	33813.4	40949.8	0	10810.3	10877.8	19075.8	21756.1	25753.7	78900.4	83649.1	86531.6
132	C17H24O10	Geniposide	Terpenoids	Monoterpenoids	1	24512-63-8	406.17	209.1001, 149.0686	2.10093e+06	2.01106e+06	1.88692e+06	2.99706e+06	2.11904e+06	3.00125e+06	0	0	0	962268	575217	626104	1.47086e+06	1.26772e+06	1.06332e+06	0	0	0
133	C17H24O9	Eleutheroside B	Terpenoids	Monoterpenoids	1	118-34-3	390.175	193.1011, 161.0716	5.03438e+06	4.3939e+06	4.33871e+06	6.25312e+06	5.09621e+06	6.01179e+06	162210	148953	156570	7.09667e+06	5.37379e+06	6.30481e+06	1.09072e+07	1.02044e+07	9.32184e+06	153084	198458	171947
134	C19H16O4	Bisdemethoxycurcumin	Shikimates and Phenylpropanoids	Diarylheptanoids	1	24939-16-0	309.112	147.0541, 131.0567	425467	507592	342726	382730	206793	337673	2.12859e+06	1.63797e+06	1.65571e+06	870899	672099	624116	224539	197400	218673	1.56007e+06	1.4754e+06	1.246e+06
135	C20H20NO4+	Jatrorrhizine			1	960383-96-4	338.139	322.108, 294.113	308826	339671	763913	334578	275076	343964	626100	587074	568773	224176	320655	179615	222278	160509	246648	2.46213e+06	2.55507e+06	2.78524e+06
136	C20H24O6	Triptolide	Terpenoids	Diterpenoids	1	38748-32-2	361.164	145.1019, 157.11	30939.8	30758.8	36823.1	32176.2	30935.3	22065.1	216897	213752	218427	39746.9	23781.5	26233.8	19517.8	31126.8	0	152406	146243	170055
137	C20H34O5	Dinoprost	Fatty acids	Eicosanoids	-1	551-11-1	353.233	309.2443, 193.1488	9903.26	20787	25886.5	15937.4	17639.2	13106.4	7342.93	10099	9969.38	14534.3	11588	11037.9	8427.48	11121.2	14434.5	16865.1	11266.5	17712.7
138	C21H20O10	Vitexin	Shikimates and Phenylpropanoids	Flavonoids	1	3681-93-4	433.112	313.1029, 397.1462	971432	943706	892729	1.16883e+06	1.00111e+06	978323	974598	831408	792088	511999	359180	441366	316377	362891	352542	1.14935e+06	1.18619e+06	988651
139	C21H20O11	Isoorientin	Shikimates and Phenylpropanoids	Flavonoids	1	4261-42-1	449.107	299.0542, 329.0648	9.98375e+06	9.69834e+06	8.27815e+06	141759	114793	167058	241664	233496	255776	87023	114479	85153.7	88775.4	0	112980	6.93165e+06	7.31232e+06	7.40205e+06
140	C21H20O11	Orientin	Shikimates and Phenylpropanoids	Flavonoids	1	28608-75-5	449.107	431.1536, 329.1038	3.39648e+06	3.52685e+06	3.64549e+06	135895	0	0	184631	182109	143876	175443	0	0	105665	0	0	2.31795e+06	2.50813e+06	2.69694e+06
141	C21H28O5	Cortisone	Terpenoids	Steroids	1	53-06-5	361.2	163.1227, 121.0757	127012	157596	150795	170535	142347	192472	143554	148769	174389	77968.6	142654	58243.5	117966	97258.6	104446	131853	113788	88078.2
142	C21H30O5	Hydrocortisone	Terpenoids	Steroids	1	50-23-7	363.216	121.0645, 327.1949	85537.5	107629	64047.6	35149.5	35433.6	37054.3	99973	71779.1	62174.5	73954.5	70937.1	86547.1	45924.1	69330.3	53723.6	142121	135935	61543.2
143	C22H22O8	Podofilox	Shikimates and Phenylpropanoids	Lignans	1	477-47-4	415.138	397.1268, 247.0591	270608	285189	361323	0	333040	165834	989296	667817	745069	727299	618342	606447	321144	447584	320770	649817	531111	660930
144	C22H37NO2	Anandamide	Fatty acids	Fatty amides	1	94421-68-8	348.29	131.086, 81.0698	0	0	0	38926.1	0	0	570379	486920	483035	0	0	0	0	64710.9	0	325594	287810	288614
145	C24H32O6	Schizandrin A	Shikimates and Phenylpropanoids	Lignans	1	61281-38-7	417.227	316.13, 301.107	12010.2	15786.9	19017	14552.1	10005.3	12694.1	25730.6	28203.6	31507.9	20179.1	25834.5	15601.6	11464	13556.5	13873.9	19663.9	12835	25608.6
146	C24H42O21	Stachyose	Carbohydrates	Saccharides	-1	10094-58-3	665.215	89.0242, 101.024	13559.8	15092.8	13212.2	10277	15705.6	11538.5	4550.04	5416.44	5213.5	20770.2	25266.7	28388.8	9032.35	9289.65	9850.62	6611.5	7041.95	5851.13
147	C26H53NO7P+	1-Oleoylglycerophosphocholine			1	19420-56-5	522.355	184.073, 104.107	1.61895e+07	1.58479e+07	1.74187e+07	1.25303e+07	6.4904e+06	6.6007e+06	1.53202e+07	1.48288e+07	1.36986e+07	8.51399e+06	7.41468e+06	7.53981e+06	2.16804e+06	3.19351e+06	1.92118e+06	7.57231e+06	8.76277e+06	2.07166e+06
148	C27H30O15	Nicotiflorin	Shikimates and Phenylpropanoids	Flavonoids	-1	17650-84-9	593.151	285.0402, 327.0516	1.54212e+06	693813	737059	691166	1.55937e+06	713280	132340	227156	177111	487098	564372	695968	633012	529748	1.17787e+06	546349	432557	376091
149	C27H44O7	20-Hydroxyecdysone	Terpenoids	Steroids	1	5289-74-7	481.315	445.3604, 371.2654	312874	217260	213568	267320	330229	214322	131621	119780	116463	192500	248869	175492	267793	267333	184853	82508.8	57956.1	113249
150	C29H36O15	Forsythiaside	Shikimates and Phenylpropanoids	Phenylpropanoids	-1	79916-77-1	623.198	161.0244, 461.1668	150962	147881	193952	114985	154693	229035	7845.05	6999.09	0	67509.4	70927.9	62685.2	81117.7	73782	82735.8	0	5971.82	0
151	C30H26O12	Procyanidin B2, (+)-	Shikimates and Phenylpropanoids	Flavonoids	1	29106-49-8	579.149	127.0384, 287.0541	1.08468e+08	1.19982e+08	1.12534e+08	1.60299e+08	1.6138e+08	1.48076e+08	7.49078e+07	7.4595e+07	7.63585e+07	9.40035e+07	9.40705e+07	8.7983e+07	1.01049e+08	1.09439e+08	1.08087e+08	6.62024e+07	7.39176e+07	6.49739e+07
152	C30H26O13	Tiliroside	Shikimates and Phenylpropanoids	Flavonoids	1	20316-62-5	595.144	147.0436, 287.0543	3.85525e+08	3.15298e+08	4.32096e+08	5.59165e+08	4.2963e+08	3.46454e+08	1.71621e+08	1.66297e+08	1.73492e+08	3.35768e+08	3.22579e+08	2.5212e+08	4.70675e+08	4.95383e+08	3.49548e+08	2.52546e+08	3.28e+08	3.52975e+08
153	C54H92O24	Siamenoside I	Terpenoids	Triterpenoids	1		1125.61	441.3715, 423.3609	7076.19	8916.99	12405.9	10373.8	12922.5	6690.78	8985.14	8304.57	9387.86	16011.4	11489.4	10491.8	8722.43	8836.25	8562.28	10908.7	9109.93	10081.4
154	C54H92O24	Mogroside IV	Terpenoids	Triterpenoids	1	88915-64-4	1125.61	441.3712, 423.3607	7076.19	8916.99	12405.9	10373.8	12922.5	6690.78	8985.14	8304.57	9387.86	16011.4	11489.4	10491.8	8722.43	8836.25	8562.28	10908.7	9109.93	10081.4
155	C5H9NO2	D-Proline	Amino acids and Peptides	Small peptides	1	344-25-2	116.07	116.07, 70.0648	3.75902e+08	3.48249e+08	3.4384e+08	2.10724e+07	1.74147e+07	1.73494e+07	7.89734e+07	5.49914e+07	5.96014e+07	3.04449e+08	2.30087e+08	2.63577e+08	2.28999e+07	2.54615e+07	2.3561e+07	3.53817e+07	3.1127e+07	2.72718e+07
156	C6H12O3	L-Leucic acid	Fatty acids	Fatty Acids and Conjugates	-1	13748-90-8	131.071	85.0683, 113.0662	3.3123e+06	3.24403e+06	3.15748e+06	3.36746e+06	3.8194e+06	3.91558e+06	2.7402e+07	2.89108e+07	2.90896e+07	8.46756e+06	8.6896e+06	8.16738e+06	4.18863e+06	2.16538e+06	4.6202e+06	4.65885e+07	4.54445e+07	5.01328e+07
157	C6H13NO4	1-Deoxynojirimycin	Carbohydrates	Aminosugars and aminoglycosides	1	19130-96-2	164.091	146.0912, 110.065	521736	546992	477847	566458	537599	601553	498977	490619	450264	764134	394332	587549	459750	495847	589574	429958	497089	405965
158	C7H12N2O4	N-Acetylglutamine	Amino acids and Peptides	Small peptides	1	2490-97-3	189.086	130.0576, 84.0465	2.23005e+06	2.27475e+06	2.24133e+06	502179	499217	511086	3.83882e+06	3.43532e+06	3.50961e+06	4.32557e+06	3.63152e+06	3.73105e+06	1.61198e+06	1.51111e+06	1.51859e+06	3.03933e+06	2.52363e+06	2.86802e+06
159	C7H14N2O3	L-Theanine	Amino acids and Peptides	Small peptides	1	3081-61-6	175.107	158.0926, 84.0469	0	0	0	0	0	0	1.02536e+07	9.89746e+06	1.24428e+07	5.22974e+06	4.22621e+06	4.12687e+06	2.60773e+06	2.95018e+06	2.6794e+06	1.359e+07	1.16359e+07	1.11107e+07
160	C7H15N3O3	Homocitrulline	Amino acids and Peptides	Small peptides	1	1190-49-4	190.118	84.0827, 127.094	480331	539563	452034	650157	591881	502942	666207	690372	689200	953570	730707	737005	1.56503e+06	861420	1.63618e+06	593508	672113	608357
161	C7H6O3	Salicylic acid	Shikimates and Phenylpropanoids	Phenolic acids	-1	69-72-7	137.024	137.024, 93.0346	1.85639e+08	1.98158e+08	1.82665e+08	1.7391e+07	1.72191e+07	1.70739e+07	4.5421e+08	4.86432e+08	4.97728e+08	2.23555e+08	2.28754e+08	2.31947e+08	3.43028e+07	3.38947e+07	3.42417e+07	5.69401e+08	5.65156e+08	6.07372e+08
162	C7H6O4	3,4-Dihydroxybenzoic acid	Shikimates and Phenylpropanoids	Phenolic acids	-1	99-50-3	153.019	109.0294, 81.0346	8.4068e+06	8.77322e+06	9.19466e+06	6.6037e+06	3.83743e+06	7.0545e+06	7.96888e+07	8.46989e+07	8.36548e+07	1.30471e+07	1.35236e+07	1.40015e+07	8.68032e+06	8.00959e+06	9.09401e+06	5.77598e+07	5.83291e+07	6.1339e+07
163	C8H10O2	Tyrosol	Shikimates and Phenylpropanoids	Phenylethanoids	-1	501-94-0	137.06	106.0467, 119.0565	673687	694545	701576	210341	135620	172987	3.36708e+06	3.53716e+06	3.56248e+06	378752	400003	416517	53218.3	32370.3	50225.9	1.90293e+06	1.85561e+06	1.94468e+06
164	C8H14O4	Suberic acid	Fatty acids	Fatty Acids and Conjugates	-1	505-48-6	173.081	111.087, 129.0952	3.50511e+06	3.45929e+06	3.32426e+06	0	0	0	3.25113e+06	3.34117e+06	3.28686e+06	5.10579e+06	5.12643e+06	5.11455e+06	0	0	0	3.60923e+06	3.55209e+06	3.95979e+06
165	C8H16N4O3	N-Acetyl-L-arginine	Amino acids and Peptides	Small peptides	1	155-84-0	217.129	158.0921, 70.0661	1.44514e+06	1.37607e+06	1.45576e+06	0	0	0	1.42866e+06	1.57806e+06	1.71407e+06	2.11481e+06	1.91429e+06	1.78221e+06	572452	563943	615829	997692	901900	924111
166	C8H8O5	Methylgallate	Shikimates and Phenylpropanoids	Phenolic acids	-1	99-24-1	183.029	124.0231, 168.0185	1.89548e+07	1.96694e+07	1.92214e+07	2.41335e+07	2.36384e+07	2.46271e+07	9.83005e+06	1.02433e+07	1.02668e+07	1.47764e+07	1.5866e+07	1.57421e+07	2.18843e+07	2.24261e+07	2.33781e+07	8.50367e+06	7.78968e+06	8.71982e+06
167	C9H10O3	DL-3-Phenyllactic acid	Shikimates and Phenylpropanoids		-1	828-01-3	165.055	147.0453, 103.0554	2.70093e+06	2.62173e+06	2.56725e+06	2.02116e+06	2.06067e+06	2.02529e+06	2.86298e+07	2.85137e+07	3.07193e+07	9.06883e+06	9.16188e+06	8.66702e+06	1.50424e+06	1.5335e+06	1.68665e+06	6.05087e+07	5.7625e+07	6.15391e+07
168	C9H10O4	Syringaldehyde	Shikimates and Phenylpropanoids	Phenolic acids	-1	134-96-3	181.05	166.0386, 151.0142	928914	880196	901198	371389	365810	381202	409635	415121	427504	1.45259e+06	1.29097e+06	1.44519e+06	212838	204303	207505	436082	434594	439260
169	C9H10O4	Homovanillic acid	Shikimates and Phenylpropanoids	Phenolic acids	-1	306-08-1	181.05	137.061, 122.0375	72650.7	89301.2	60062.1	0	56993.8	49081.7	333746	297551	338850	81801.3	144256	63183.1	118084	122118	103064	164814	188566	378065
170	C9H10O4	Protocatechuic acid ethylester	Shikimates and Phenylpropanoids	Phenolic acids	-1	3943-89-3	181.05	108.0266, 153.0305	46804.9	23596.2	0	0	0	0	6.57482e+06	6.18545e+06	6.26345e+06	0	0	0	20315.1	0	0	995889	864065	983111
171	C9H10O5	Syringic acid	Shikimates and Phenylpropanoids	Phenolic acids	-1	530-57-4	197.045	182.0364, 167.011	433732	425835	415589	76991.9	107678	90888.8	2.36277e+06	2.42175e+06	2.43606e+06	742031	767429	718560	276494	273651	260310	2.02255e+06	2.00018e+06	2.11205e+06
172	C9H10O5	Ethylgallate	Shikimates and Phenylpropanoids	Phenolic acids	-1	831-61-8	197.045	124.0232, 169.0271	16673.5	7390.43	10501.6	20077.3	23824.1	4980.77	3.84225e+06	4.26936e+06	3.97963e+06	26035	26528.9	26390.4	6148.8	2264.92	4933.97	8.07555e+06	7.7982e+06	8.58429e+06
173	C9H11N5O3	6-Biopterin	Alkaloids	Pseudoalkaloids	1	22150-76-1	238.093	178.0862, 194.0816	389557	742795	755730	0	0	0	0	0	0	3.72208e+06	2.92305e+06	2.95302e+06	0	0	0	0	0	0
174	C9H13NO3	Normetanephrine	Alkaloids	Tyrosine alkaloids	1	1011-74-1	166.087	134.06, 106.065	158415	368648	167058	226685	177258	201124	95547.4	188354	140647	498780	455874	390245	385600	271122	244547	117953	97985.1	95987.6
175	C9H6O4	Daphnetin	Shikimates and Phenylpropanoids	Coumarins	-1	486-35-1	177.019	121.0368, 105.0395	1.92154e+06	1.93285e+06	1.87727e+06	380882	362034	342040	6.14568e+06	6.15548e+06	6.20366e+06	1.40169e+06	1.43315e+06	1.40338e+06	1.3473e+06	1.39668e+06	1.28606e+06	6.33407e+06	6.41547e+06	6.87743e+06
176	C9H8O4	Caffeic acid	Shikimates and Phenylpropanoids	Phenylpropanoids	-1	501-16-6	179.034	135.0531, 107.054	1.04848e+07	1.07894e+07	1.06827e+07	3.25282e+06	3.22406e+06	3.31797e+06	2.28237e+07	2.32385e+07	2.23295e+07	6.07428e+06	5.79365e+06	5.90328e+06	3.76397e+06	3.21541e+06	3.39176e+06	3.2804e+07	3.10103e+07	3.15757e+07
177	C6H10N2O2	Ectoine	Amino acids and Peptides	Small peptides	1	96702-03-3	143.081	97.0803, 68.0507	887246	936033	919352	711720	704024	704439	2.27426e+06	1.75751e+06	1.62943e+06	1.7597e+07	1.51285e+07	1.50198e+07	2.95854e+06	3.18541e+06	2.90911e+06	1.69326e+06	1.47951e+06	1.47126e+06
178	C10H12N2O	Cotinine	Alkaloids	Nicotinic acid alkaloids	1	486-56-6	177.102	80.0514, 98.0636	66840.9	72106.1	62635.5	251680	188775	229253	118726	99836.2	96873.2	230967	0	151083	195532	144713	137970	117420	128645	103934
179	C9H11N5O4	Neopterin	Alkaloids	Pseudoalkaloids	1	2009-64-5	254.088	206.0838, 190.0888	83303.3	89750.7	86045.2	0	0	0	91144.6	75240.5	71920.8	124702	101362	107031	0	0	0	91167.3	99752.8	89098.5
180	C9H14N4O5	Acadesine	Carbohydrates	Nucleosides	1	2627-69-2	259.103	127.068, 110.0396	1.5656e+06	1.41639e+06	1.42928e+06	512917	565126	602014	204796	197490	177348	1.91491e+06	1.78066e+06	1.82075e+06	489430	448566	479585	330096	238780	323451
181	C4H6N4O	5-Aminoimidazole-4-carboxamide	Alkaloids		1	360-97-4	127.061	110.0398, 55.0284	725229	697340	746454	773488	585224	726539	1.6436e+06	1.34215e+06	1.37961e+06	748123	624233	976014	903709	810447	690376	1.68282e+06	1.75157e+06	1.25618e+06
182	C5H8O4	Methylsuccinic acid	Fatty acids	Fatty Acids and Conjugates	-1	498-21-5	131.034	87.048, 113.0297	2.77766e+06	2.40793e+06	2.6974e+06	1.14654e+06	1.02737e+06	1.27315e+06	1.33423e+06	1.43392e+06	1.38799e+06	1.99705e+06	2.0804e+06	2.32926e+06	927932	997257	961912	1.35016e+06	1.60234e+06	2.41024e+06
183	C8H6O3	Benzoylformic acid	Shikimates and Phenylpropanoids	Flavonoids	-1	611-73-4	149.024	77.0416, 105.0386	234919	332141	368924	283120	304502	333620	1.04437e+06	913326	537964	376083	435378	424898	411653	356216	435327	509312	855765	513840
184	C7H6O2	4-Hydroxybenzaldehyde	Shikimates and Phenylpropanoids	Phenolic acids	-1	123-08-0	121.029	121.029, 92.0264	1.43898e+07	1.36379e+07	1.28808e+07	4.057e+06	3.98118e+06	3.9602e+06	4.50789e+06	2.95044e+06	2.97042e+06	1.30904e+07	1.32795e+07	1.35674e+07	5.54892e+06	5.14202e+06	0	3.32345e+06	3.85419e+06	3.55664e+06
185	C9H10O3	Phloretic acid	Shikimates and Phenylpropanoids		-1	501-97-3	165.055	59.0142, 93.0383	292734	266629	267095	100381	94488.9	87703.4	1.11059e+06	1.13431e+06	1.14149e+06	274135	282822	308822	97217.7	99487.7	108346	1.4051e+06	1.36691e+06	1.38797e+06
186	C8H8O3	p-Anisic acid	Shikimates and Phenylpropanoids	Phenolic acids	-1	100-09-4	151.041	107.05, 93.03	174169	152802	116238	0	0	0	918435	1.04473e+06	944497	115966	116004	0	0	0	0	822091	735776	612013
187	C10H12O4	Acetosyringone	Shikimates and Phenylpropanoids		-1	2478-38-8	195.066	180.0564, 165.0309	167057	189692	188083	59306.7	48675	42375.6	878884	875759	834821	257176	257754	244076	116364	126992	118886	451222	451259	460251
188	C8H8O2	4'-Hydroxyacetophenone	Shikimates and Phenylpropanoids		-1	99-93-4	135.045	93.0383, 120.0278	1.19069e+06	1.12349e+06	1.14799e+06	286133	283202	291575	9.97804e+06	1.09828e+07	1.01881e+07	2.26641e+06	2.2374e+06	2.29113e+06	1.90501e+06	1.67681e+06	1.69993e+06	6.86328e+06	7.28858e+06	7.71743e+06
189	C8H8O2	p-Anisaldehyde	Shikimates and Phenylpropanoids	Phenolic acids	1	123-11-5	137.059	107.0049, 90.4857	345915	332183	345590	222524	158872	132080	660050	557752	597128	350940	232330	320871	107991	155164	111864	1.57409e+06	1.67791e+06	1.53888e+06
190	C8H8O4	Orsellinic acid	Shikimates and Phenylpropanoids	Phenolic acids	-1	480-64-8	167.034	123.052, 81.0367	270609	223784	222144	254580	215700	189310	328074	356068	354113	534268	488794	556416	697561	726087	660485	468135	458207	503525
191	C15H16O5	Dihydromethysticin	Shikimates and Phenylpropanoids	Styrylpyrones	1	3155-57-5	277.107	135.0516, 161.0697	232403	89352.2	122566	190152	175647	153120	108001	127038	123771	138095	85520	121405	56890.2	97727.1	84800.2	197242	135556	180013
192	C14H20O7	Salidroside	Shikimates and Phenylpropanoids	Phenylethanoids	-1	10338-51-9	299.113	119.0491, 59.0142	1.20997e+06	1.15735e+06	1.26848e+06	1.56573e+06	1.56438e+06	1.62557e+06	0	0	0	363346	389947	366181	304953	336379	354614	0	0	0
193	C14H18O7	Picein			-1	530-14-3	357.124	135.045, 92.0261	639609	664846	732150	975264	968007	1.03075e+06	9464.34	0	15809.6	164174	175202	186453	317673	313235	342882	0	0	0
194	C9H10O3	Acetovanillone	Shikimates and Phenylpropanoids		-1	498-02-2	165.055	150.0323, 122.0376	351782	314579	285940	150490	150200	174648	4.62901e+06	4.97673e+06	4.71974e+06	1.04799e+06	1.06025e+06	1.09648e+06	892801	870430	840573	4.27563e+06	4.50066e+06	4.93149e+06
195	C13H18O7	Methylarbutin	Shikimates and Phenylpropanoids	Phenylpropanoids	-1	6032-32-2	345.125	108.021, 71.0137	178872	175274	175699	168177	194625	179298	17640.1	15065.1	24626.3	118906	136565	134142	85581.5	78689.5	98700.3	19235	21041.4	21640.4
196	C14H18N2O5	gamma-Glutamylphenylalanine	Amino acids and Peptides	Small peptides	1	7432-24-8	295.128	120.0863, 84.0469	2.75342e+06	2.70852e+06	2.77192e+06	268859	229980	251149	2.85799e+06	2.53148e+06	2.67979e+06	1.87644e+07	1.22649e+07	1.38805e+07	622920	552759	546030	579362	611352	551911
197	C2H6O4S	2-Hydroxyethanesulfonic acid			-1	107-36-8	124.991	79.9574, 94.9809	22541.8	26476.6	22800.4	18351.3	15960.1	17184.3	39305.2	36804.1	33666.2	51402.6	55120.8	49101.2	37966.4	42976.4	39189.7	54688.6	47159.6	64053.7
198	C3H8N2O2	2,3-Diaminopropionic acid	Amino acids and Peptides	Small peptides	1	54897-59-5	105.066	70.0288, 88.0393	422733	400646	378521	346329	315161	259483	1.3191e+06	1.02446e+06	1.0988e+06	632319	438027	514475	322548	324586	274664	1.12439e+06	1.23043e+06	861390
199	C12H17N5O5	N,N-Dimethylguanosine	Carbohydrates	Nucleosides	1	2140-67-2	312.13	180.1007, 110.0402	1.6393e+06	1.72862e+06	1.52038e+06	1.13675e+06	976764	1.07507e+06	1.46933e+06	1.3108e+06	1.64142e+06	2.30015e+06	2.11161e+06	1.90624e+06	1.00349e+06	1.11637e+06	1.07865e+06	2.23762e+06	2.17443e+06	2.03654e+06
200	C21H30O4	Cortodoxone	Terpenoids	Steroids	1	152-58-9	347.221	109.0705, 97.0685	501664	576848	602696	143922	152498	130390	1.65649e+06	1.52425e+06	1.61308e+06	801512	772066	710833	276434	264550	214025	2.75293e+06	2.71097e+06	2.69031e+06
201	C7H10O7	2-Methylcitric acid	Fatty acids	Fatty Acids and Conjugates	-1	6061-96-7	265.056	265.056, 96.9602	335150	270662	207408	0	0	225925	497117	516786	315711	330830	324768	328733	312788	0	0	289896	406378	284756
202	C11H12N2O2	DL-Tryptophan	Amino acids and Peptides	Small peptides	1	54-12-6	205.097	132.0802, 146.0595	3.65339e+07	3.31257e+07	3.57791e+07	5.20609e+06	4.3184e+06	4.08039e+06	6.21144e+07	5.63765e+07	5.88734e+07	7.37954e+07	6.42518e+07	6.85231e+07	2.001e+07	2.02672e+07	1.70407e+07	1.7476e+07	1.9441e+07	1.63111e+07
203	C9H7N	Isoquinoline	Alkaloids	Tyrosine alkaloids	1	119-65-3	130.065	130.065, 77.0389	4.93404e+06	4.00717e+06	4.26582e+06	535767	515043	386490	7.3139e+06	6.36937e+06	6.78032e+06	1.12999e+07	9.19791e+06	9.86197e+06	2.10939e+06	2.64995e+06	1.94622e+06	2.19328e+06	2.33352e+06	2.06015e+06
204	C17H11NO7	Aristolochic acid A			1	67123-64-2	342.06	296.0669, 324.0492	303677	252783	299117	314193	279951	335340	577194	753397	597991	365832	269694	322357	341522	356990	384835	1.1423e+06	1.23427e+06	1.10294e+06
205	C19H22N2O	Vinburnine	Alkaloids	Tryptophan alkaloids	1	4880-88-0	295.18	238.1441, 266.1843	85017.9	0	77562.9	122472	161517	148313	200146	109436	261858	129105	110885	49189.4	138568	84422.8	0	150512	161077	104402
206	C21H23NO5	Allocryptopine	Alkaloids	Tyrosine alkaloids	1	24240-04-8	370.164	188.0848, 352.1931	173926	72675.8	100235	91861.1	205116	74881.1	273849	244840	119679	181935	177965	163598	188556	89199.5	146894	76164.9	122525	122243
207	C20H21NO4	Canadine	Alkaloids	Tyrosine alkaloids	1	522-97-4	340.154	176.0833, 149.07	66033.6	70246.6	147102	69620.4	78157.4	85516.2	71179	74034.2	70508.6	80087.9	95690.3	94168.8	223885	188504	197392	66581	63954	53550.2
208	C20H21NO4	Tetrahydroepiberberine	Alkaloids	Tyrosine alkaloids	1	38853-67-7	340.158	192.102, 165.091	20448.9	0	25749.3	0	0	40228.9	100534	0	59525.4	31388.5	0	0	0	0	0	2.01494e+06	2.2053e+06	2.1858e+06
209	C6H9NOS	4-Methyl-5-thiazoleethanol	Alkaloids	Serine alkaloids	1	137-00-8	144.047	113.029, 126.0368	4.3754e+06	3.57626e+06	4.06525e+06	709251	535361	544072	7.34909e+06	6.13689e+06	6.89977e+06	8.58071e+06	7.31483e+06	7.21842e+06	2.33504e+06	2.45166e+06	2.06961e+06	2.38088e+06	2.42817e+06	2.0589e+06
210	C22H27NO2	Lobelin	Alkaloids	Lysine alkaloids	1	90-69-7	338.211	96.0803, 216.1375	81287.1	52155.3	36405.1	43786.9	55460.3	34523.9	0	0	24164.3	0	49907.7	0	36796.7	30645.4	60204.8	88668.5	118466	93509.7
211	C18H25NO6	Usaramine	Alkaloids	Ornithine alkaloids	1	15503-87-4	352.175	120.0866, 138.1006	82445.9	55479.1	69132.7	73885.8	69423.7	73143	466860	386002	424330	82675.8	104396	86472.3	83361.2	81933.7	75539.6	253186	130774	120031
212	C11H15N5O5	1-methylguanosine	Carbohydrates	Nucleosides	1	2140-65-0	298.114	166.085, 149.0552	1.80461e+06	1.64775e+06	1.71767e+06	1.87844e+06	1.6872e+06	1.80602e+06	591147	593979	576077	3.51368e+06	2.76935e+06	3.24416e+06	3.61228e+06	3.22037e+06	3.14061e+06	381833	467231	452207
213	C8H8O2	4-Methylbenzoic-acid	Shikimates and Phenylpropanoids	Phenolic acids	-1	99-94-5	135.045	91.0587, 135.045	579768	572943	572968	821005	829475	851854	683422	716863	707195	1.42418e+06	1.46402e+06	1.45961e+06	2.0814e+06	1.83588e+06	1.96757e+06	747955	769573	375577
214	C21H32O2	5alpha-Pregnane-3,20-dione			1	566-65-4	317.247	102.0958, 217.1423	113461	116806	94614	191026	166555	192922	77059.7	0	18338.5	73206.6	43382.5	58339.8	44314.4	64779.7	44400.4	0	36831.3	0
215	C10H20O3	2-Hydroxydecanoic-acid	Fatty acids	Fatty Acids and Conjugates	-1	5393-81-7	187.134	141.128, 139.113	1.22629e+06	1.26217e+06	1.21822e+06	0	0	0	838827	896643	864056	1.52985e+06	1.37857e+06	1.57934e+06	0	0	0	1.04125e+06	856856	993224
216	C21H24N2O2	Catharanthine	Alkaloids	Tryptophan alkaloids	1	2468-21-5	337.191	144.0896, 93.0729	98084.9	97137.7	90590.3	0	44664	116678	0	42515.6	0	79503	0	93564.2	115552	124754	118906	0	0	0
217	C14H13NO7	Narciclasine	Alkaloids	Tyrosine alkaloids	1	29477-83-6	308.076	248.0781, 244.083	189289	124371	196533	195634	159142	165404	119270	122196	181614	87125.7	105941	61165.7	66578.6	108565	69546.9	131191	69908.1	111246
218	C11H16N2O2	Pilocarpine	Alkaloids	Histidine alkaloids	1	54-71-7	209.128	95.0604, 121.076	43808.3	32883.7	50439.8	0	56130.5	53425.6	0	55640.3	74839.4	0	0	41704	0	49954	32096.6	0	60070.8	0
219	C20H23NO2	Atherosperminine	Alkaloids	Tyrosine alkaloids	1	5531-98-6	310.18	250.099, 235.075	425370	429824	606685	698321	585638	741984	0	0	206437	443220	454224	442129	330731	421777	402267	272294	328025	342690
220	C12H9NO2	Dictamnine	Alkaloids	Tryptophan alkaloids	1	484-29-7	200.07	185.062, 129.0635	321311	306335	565190	243496	261142	408700	0	32499.1	56841.3	525004	371335	316674	202904	271470	205053	0	0	0
221	C20H24NO4+	Magnoflorine			1	6681-18-1	342.169	297.1111, 265.0851	228698	274760	287330	267273	294244	258129	47047.4	66301.8	52844.3	187465	143714	129694	103486	112660	135414	67476.8	0	47532
222	C21H22N2O2	Strychnine	Alkaloids	Tryptophan alkaloids	1	57-24-9	335.175	184.075, 264.101	300360	207953	333856	195908	184835	188195	269503	533595	289468	675307	860678	752320	408829	329430	417641	453456	368512	362375
223	C11H12N2O	(3S)-1,2,3,9-tetrahydropyrrolo[2,1-b]quinazolin-3-ol	Alkaloids	Anthranilic acid alkaloids	1	6159-55-3	189.102	171.092, 189.102239	5.75814e+06	8.19617e+06	4.5808e+06	7.37951e+06	1.04802e+07	7.80805e+06	4.62146e+06	6.34887e+06	6.24986e+06	6.6672e+06	5.45085e+06	5.36834e+06	8.33041e+06	5.34882e+06	5.5559e+06	7.69624e+06	8.11112e+06	5.17342e+06
224	C27H39NO2	Veratramine	Alkaloids	Pseudoalkaloids	1	60-70-8	410.305	295.2045, 84.0804	13255.2	16405.4	40048.9	24152.3	21575.3	23608.1	12762	13701	19525.4	15253.1	30179	20562	19586.1	13284.9	25029.9	9994.51	6004.61	12020.2
225	C10H13N5O5	Crotonoside	Carbohydrates	Nucleosides	1	1818-71-9	284.098	152.0671, 57.0445	117064	98148.1	74729.3	91140.2	107802	95837.3	120285	112391	118810	126778	99857.6	114515	86443.7	95806.1	113921	119448	115419	119261
226	C17H19NO5	Piperlongumine	Alkaloids	Lysine alkaloids	1	20069-09-4	318.133	221.1016, 190.0766	0	0	0	0	0	0	655635	623667	564422	28951.2	0	0	0	0	0	382248	361465	344820
227	C37H40N2O6	Berbamine	Alkaloids	Tyrosine alkaloids	1	478-61-5	609.296	578.255, 174.091	229207	254157	202218	212303	197831	221817	48752	27822.6	38398.7	233045	329310	244804	152054	124164	88677.8	104214	92523.8	85977.4
228	C20H30O2	Abietic acid	Terpenoids	Diterpenoids	-1	514-10-3	347.222	347.222, 347.222	11575.4	10324.1	18628.4	16082.6	19171.7	20278.3	440853	584546	588704	22516.2	18473.6	16121.8	14615.8	15071.7	14066.2	335529	342573	362822
229	C28H38O6	Withaferin A	Terpenoids	Steroids	1	5119-48-2	471.274	281.153, 67.0541	707912	706486	752433	445988	506456	470835	60237.6	45108.4	35904.4	857028	725983	752749	335237	455653	364401	56634.4	58733.9	40940.6
230	C30H46O5	Quillaic acid	Terpenoids	Triterpenoids	-1	631-01-6	485.327	405.3168, 393.317	1.62706e+06	1.40056e+06	1.61691e+06	2.62794e+06	2.46802e+06	2.57238e+06	2.85097e+06	3.21214e+06	3.14897e+06	1.92876e+06	1.90747e+06	1.85516e+06	3.65035e+06	3.40402e+06	3.87654e+06	3.73696e+06	4.0038e+06	4.15532e+06
231	C3H5NO4	Bovinocidin			1	504-88-1	137.055	109.0756, 106.9996	0	0	331409	469830	394752	342920	1.25764e+06	857616	676598	333661	0	261149	341047	418702	314592	657236	520631	393372
232	C7H7NO	Benzamide	Alkaloids	Peptide alkaloids	1	55-21-0	122.06	105.0332, 77.0383	1.58373e+06	1.46645e+06	1.73922e+06	3.13715e+06	3.01392e+06	3.34732e+06	2.48529e+06	2.35156e+06	2.50825e+06	1.96851e+06	1.78422e+06	1.88878e+06	2.76237e+06	3.07894e+06	3.14644e+06	2.47275e+06	2.62805e+06	2.66191e+06
233	C6H11NO2	Pipecolic acid	Amino acids and Peptides	Small peptides	1	535-75-1	130.086	84.0803, 56.0491	7.30067e+07	6.61098e+07	7.13685e+07	2.92458e+07	3.01761e+07	2.76119e+07	7.07465e+07	4.03649e+07	4.70567e+07	1.26226e+08	1.13196e+08	1.40066e+08	5.53048e+07	6.88525e+07	6.21462e+07	4.0963e+07	3.78343e+07	3.21946e+07
234	C6H7N3O	Isoniazid	Alkaloids	Nicotinic acid alkaloids	1	54-85-3	138.066	121.0392, 79.0413	767313	663382	700809	536417	514939	671860	398037	268532	131983	378256	262645	267095	393373	421489	0	429101	359352	306642
235	C8H8O3	3-Methylsalicylic acid	Shikimates and Phenylpropanoids	Phenolic acids	-1	83-40-9	151.04	151.04, 107.0555	886766	980873	803864	0	0	0	3.18894e+06	3.90999e+06	3.56703e+06	779056	830876	866725	0	0	0	2.36439e+06	2.30068e+06	2.19551e+06
236	C4H11O4P	Diethylphosphate	Fatty acids		-1	598-02-7	153.032	78.959, 125.0009	16317.9	47747.5	0	24394.7	24772.3	39457.5	559057	432332	557254	52777.9	47976	54501.4	34312.3	52503.6	56840.1	2.09414e+06	1.59491e+06	1.86471e+06
237	C10H12O2	4-Isopropylbenzoic acid	Terpenoids	Monoterpenoids	-1	536-66-3	163.076	119.0798, 163.076	2.07115e+07	1.97874e+07	1.89425e+07	6.04793e+06	5.55845e+06	5.3736e+06	1.101e+07	1.13807e+07	1.13226e+07	1.71981e+07	1.71163e+07	1.74306e+07	5.48985e+06	5.4703e+06	5.49785e+06	1.47963e+07	1.47067e+07	1.51609e+07
238	C7H11NO5	N-Acetyl-L-glutamic acid	Amino acids and Peptides	Small peptides	-1	1188-37-0	188.056	102.0601, 128.0421	95074.3	90382.2	104467	239961	260052	266763	517312	493994	569708	162268	168338	169864	146871	134989	145677	399213	399800	420451
239	C11H6O4	Xanthotoxol	Shikimates and Phenylpropanoids	Coumarins	1	2009-24-7	203.033	147.0533, 175.0527	88335.4	104084	108240	349328	386754	413741	0	0	26328.4	55770.6	65070	64347.1	104973	142785	134389	31356.4	0	36870.7
240	C15H20O4	(S)-Abscisic acid	Terpenoids	Apocarotenoids	1	7773-56-0	247.134	187.111, 173.096	294653	256839	284032	129303	0	0	352430	339883	294975	674502	515786	536785	0	0	0	292183	348119	342000
241	C15H21N3O2	Physostigmine	Alkaloids	Tryptophan alkaloids	1	57-47-6	276.171	162.091, 147.067	125423	94016.9	137377	73605.9	74710.4	72170.9	82342.4	85836.7	71511.3	99338.7	126662	150759	72298.3	0	77788	106781	134844	101758
242	C16H30O4	Hexadecanedioic acid	Fatty acids	Fatty Acids and Conjugates	-1	505-54-4	285.207	223.2274, 267.2223	1.78383e+06	1.80798e+06	1.98855e+06	409077	453330	485212	3.2752e+06	3.36461e+06	3.3089e+06	2.38332e+06	2.5428e+06	2.43856e+06	305007	0	284603	4.35034e+06	4.29874e+06	4.45584e+06
243	C16H24NO5+	Sinapine			1		310.164	251.0904, 175.0383	0	0	0	0	0	0	1.51233e+06	1.41047e+06	1.46817e+06	569201	602018	667251	0	0	0	316456	355415	327415
244	C17H12O6	Aflatoxin B1	Shikimates and Phenylpropanoids	Coumarins	1	1162-65-8	313.07	285.1046, 270.0799	80633.9	86167.3	74010.7	76240.6	129220	42795.8	302172	293400	242032	83176.2	73290.4	107411	142454	135014	86008.4	185898	287188	181476
245	C15H18O8	Melilotoside	Shikimates and Phenylpropanoids	Phenylpropanoids	-1	618-67-7	325.098	163.04, 119.05	1.14884e+06	1.2398e+06	1.00844e+06	2.01266e+06	1.97802e+06	1.89703e+06	52051.3	69298.8	63232	613052	650769	476659	1.26761e+06	1.14278e+06	1.2226e+06	0	9590.86	43389.9
246	C21H30O3	11beta-Hydroxyprogesterone	Terpenoids	Steroids	1	600-57-7	331.226	313.2491, 295.2387	5.16642e+06	5.26404e+06	5.57342e+06	3.35649e+06	2.63692e+06	3.05439e+06	9.07933e+06	8.30909e+06	8.11678e+06	8.72828e+06	8.03988e+06	8.39788e+06	1.01242e+06	1.07414e+06	1.11282e+06	5.54701e+06	5.62204e+06	5.38232e+06
247	C16H16O8	5-Caffeoylshikimic acid	Shikimates and Phenylpropanoids	Phenylpropanoids	-1	73263-62-4	335.077	179.0483, 135.0533	1.75646e+06	1.79001e+06	1.79598e+06	904561	865456	911991	120869	121063	184334	1.0817e+06	1.11992e+06	1.20824e+06	1.67709e+06	1.64462e+06	1.64823e+06	66191.8	33710.6	74339.9
248	C16H22O8	Coniferin	Shikimates and Phenylpropanoids	Phenylpropanoids	1	124151-33-3	360.165	163.0861, 131.0568	487268	509323	485733	489046	428476	438421	296811	271142	175135	637264	576074	573811	1.1003e+06	683964	387837	199887	138115	165682
249	C12H18N4O4PS+	Thiamine monophosphate			1	273724-21-3	345.078	122.071, 81.0446	391620	373910	380961	458940	393795	400979	289759	276090	293838	385363	299157	343950	379698	405058	346350	249478	249863	234969
250	C15H14O3	beta-Lapachone	Polyketides	Naphthalenes	1	4707-32-8	243.101	187.0384, 225.0905	0	0	0	0	36957.5	0	1.29216e+06	1.30043e+06	1.37473e+06	183799	172342	120110	30786	0	0	106003	88514.1	107671
251	C10H9NO2	Methyl indole-3-carboxylate	Alkaloids	Tryptophan alkaloids	-1	942-24-5	174.056	115.0492, 142.0388	55482.6	48747.7	49212.5	30060.6	26458.9	29952.9	35964.4	38159.6	37429.8	50276.3	48587.4	56646.2	18511	18003.1	11129.5	35827.2	29718.8	37273.2
252	C16H14O5	Licochalcone B	Shikimates and Phenylpropanoids	Flavonoids	1	58749-23-8	287.091	121.0351, 193.0659	4.31801e+06	5.47884e+06	5.12877e+06	5.53896e+06	5.4645e+06	5.96536e+06	1.18502e+06	1.07972e+06	1.27363e+06	2.41849e+06	2.53281e+06	2.24615e+06	3.90125e+06	3.2952e+06	3.70953e+06	1.06653e+06	1.34665e+06	1.34632e+06
253	C17H14O7	Iristectorigenin A	Shikimates and Phenylpropanoids	Isoflavonoids	1	86849-77-6	331.081	316.0909, 301.0661	1.05144e+06	1.16124e+06	1.20092e+06	101003	107748	104742	307073	304157	314010	138298	95005	134375	106696	95670.4	103510	1.12448e+06	1.06043e+06	965568
254	C15H10N2O2	9-Methoxycanthin-6-one	Alkaloids	Tryptophan alkaloids	1	74991-91-6	251.081	208.0809, 236.0794	23218.8	16304.4	22965.9	0	0	20858.9	28655.6	17989.3	25233.7	26400.9	21923.4	20834.4	0	0	17607.1	22982.2	10686.7	0
255	C10H7NO2	Cinchonic acid	Alkaloids	Tryptophan alkaloids	1	486-74-8	174.054	146.069, 130.072	323574	306153	315328	0	0	0	0	0	0	1.15229e+06	844686	916018	0	0	0	238871	0	0
256	C9H6O4	5,7-Dihydroxycoumarin	Shikimates and Phenylpropanoids	Coumarins	-1	2732-18-5	177.019	133.0375, 89.043	352985	399509	350071	0	0	0	169070	187957	163551	365637	456896	356482	0	0	0	636375	680787	689201
257	C35H49NO11	Vilmorrianine B	Alkaloids	Pseudoalkaloids	1		660.337	600.3149, 568.2889	7401.01	6514.8	5578.22	3064.89	5055.65	4434.08	34790	21029.8	15527.6	26770.8	17325.6	23311.3	6310.77	6442.61	5366.84	10660.3	10860.9	8618.25
258	C16H12O6	Hispidulin	Shikimates and Phenylpropanoids	Flavonoids	1	1447-88-7	301.07	286.0783, 168.0172	3.65317e+06	3.4508e+06	3.5276e+06	2.31597e+06	2.01404e+06	1.98115e+06	1.65786e+07	1.57346e+07	1.43963e+07	4.42556e+06	3.55267e+06	3.91757e+06	2.17887e+06	2.22655e+06	2.20441e+06	2.05078e+07	2.04701e+07	1.94001e+07
259	C16H14O5	Helichrysetin	Shikimates and Phenylpropanoids	Flavonoids	-1	62014-87-3	285.076	119.0567, 165.0314	94221.8	106517	112793	96869.6	77393.9	43983	1.83462e+06	2.02208e+06	1.85942e+06	50551.7	62980.5	60200.6	27593.3	0	29380.2	2.2779e+06	2.36333e+06	2.37582e+06
260	C19H18O6	Tetramethoxyluteolin	Shikimates and Phenylpropanoids	Flavonoids	1	855-97-0	343.117	328.1309, 299.118	0	0	24981.7	0	0	0	391132	476629	348342	0	33207.7	0	0	0	0	155720	120767	82740.7
261	C18H16O5	Apigenin trimethyl ether	Shikimates and Phenylpropanoids	Flavonoids	1	5631-70-9	313.107	298.1165, 269.1077	0	0	0	0	0	0	530713	516689	480329	198047	131694	197414	0	0	0	33745.9	28753.3	27887.9
262	C21H20O6	Icaritin	Shikimates and Phenylpropanoids	Flavonoids	1	118525-40-9	369.133	313.1087, 135.0522	24411.3	18063.8	21193.7	12708.3	6262.36	11949.4	90507.1	60032.3	74177.4	16990.2	12278.3	17817.8	11412.5	9291.85	10683.5	41177.6	49150.2	47144.4
263	C16H12O5	Calycosin	Shikimates and Phenylpropanoids	Isoflavonoids	1	20575-57-9	285.075	270.0791, 225.0737	0	0	0	0	118385	37450.9	93930.4	112482	95809.9	625116	693662	526303	0	22045.5	0	0	0	0
264	C11H10O3	7-Methoxy-4-methylcoumarin	Shikimates and Phenylpropanoids	Coumarins	1	2555-28-4	191.07	91.0543, 115.054	901148	921717	759613	798304	467456	337719	862065	1.11969e+06	1.20372e+06	1.07311e+06	777904	754260	619372	303641	431551	1.52011e+06	1.94587e+06	1.63079e+06
265	C13H11NO3	Evolitrin	Alkaloids	Tryptophan alkaloids	1	523-66-0	230.081	215.0776, 187.074	0	0	0	0	0	0	1.14281e+06	881492	832830	112584	67518.8	95606.6	0	0	0	484733	448824	379041
266	C16H14O5	poriol	Shikimates and Phenylpropanoids	Flavonoids	-1		285.078	119.05, 79.0191	101149	99415.3	195191	96869.6	77393.9	43983	1.82435e+06	2.04466e+06	1.89641e+06	50551.7	62980.5	60200.6	0	0	29380.2	2.29045e+06	2.3712e+06	2.38408e+06
267	C14H12N2O2	beta-Carboline-1-propionic acid	Alkaloids	Tryptophan alkaloids	1		241.097	181.076, 195.091	40979.2	41952	38786.6	39626	26103.9	21612.6	36940.9	42199	33176	208765	148662	169754	0	0	0	48599.5	31983.9	46196.8
268	C17H20N4O6	Riboflavin	Alkaloids	Pseudoalkaloids	1	83-88-5	377.145	243.0866, 99.0435	1.82191e+06	2.11268e+06	2.0199e+06	1.40077e+06	1.14381e+06	1.29748e+06	1.68562e+07	1.23618e+07	1.30335e+07	3.30891e+06	2.5686e+06	2.41674e+06	2.64753e+06	2.60606e+06	2.3663e+06	7.33887e+06	9.19895e+06	7.83831e+06
269	C9H18NO4+	O-Acetylcarnitine			1	5080-50-2	204.123	85.0279, 145.0489	1.01215e+07	9.11148e+06	9.94403e+06	1.16553e+07	1.01056e+07	9.28569e+06	1.13184e+07	8.9379e+06	9.85672e+06	1.22501e+07	9.09224e+06	9.46139e+06	8.66967e+06	1.06089e+07	9.57302e+06	1.00916e+07	9.08828e+06	9.02344e+06
270	C15H12O5	(±)-Naringenin	Shikimates and Phenylpropanoids	Flavonoids	1		273.075	153.0177, 147.0436	1.76281e+06	1.69919e+06	1.53594e+06	1.65313e+06	1.43316e+06	1.5067e+06	1.34655e+07	1.16506e+07	1.20289e+07	1.43125e+06	1.33564e+06	1.42158e+06	1.83227e+06	1.73702e+06	1.85312e+06	2.10649e+07	2.07244e+07	1.93882e+07
271	C12H22O11	D-(+)-Cellobiose	Carbohydrates	Saccharides	-1	528-50-7	401.13	161.0456, 101.0244	182908	201354	240033	283257	282650	207529	257693	331677	319000	131511	146112	153741	157185	182794	188381	66355.5	58144.8	56950.7
272	C9H13N3O5	Cytosar	Carbohydrates	Nucleosides	1	69-74-9	244.092	112.05, 95.0238	5.46922e+06	5.88476e+06	6.34173e+06	2.07275e+06	2.33926e+06	1.98824e+06	1.29108e+06	1.00508e+06	1.11209e+06	9.78197e+06	8.72092e+06	8.34023e+06	4.69928e+06	5.57589e+06	7.4229e+06	1.61964e+06	1.29587e+06	1.67562e+06
273	C18H32O16	Maltotriose	Carbohydrates	Saccharides	-1	6118-87-2	563.182	161.0455, 221.0665	217345	211924	221674	264836	219496	286403	17962.1	23427.2	17803.1	103053	120487	128797	146130	179898	207146	26536.7	30187.2	22267.4
274	C5H11N	1-Methylpyrrolidine	Alkaloids	Lysine alkaloids	1	120-94-5	86.096	55.054, 58.0651	94703.9	101142	145080	126334	84589.9	124838	380438	237719	298890	182464	132716	134207	146745	117403	144984	312647	282851	255008
275	C11H12N2O	Antipyrine	Alkaloids	Anthranilic acid alkaloids	1	60-80-0	189.102	147.0911, 131.0724	974972	863199	753269	970206	996889	733080	355746	192558	211210	569639	388201	438439	487052	761329	449167	295069	308318	192870
276	C7H16NO3+	(±)-Carnitine			1	461-05-2	162.112	103.0384, 85.028	7.03956e+06	7.55701e+06	7.48714e+06	9.03369e+06	6.23615e+06	5.63107e+06	1.1048e+07	5.42265e+06	7.37596e+06	1.03368e+07	5.71184e+06	7.00345e+06	6.15519e+06	6.69082e+06	5.57878e+06	5.70531e+06	5.09064e+06	4.7093e+06
277	C7H6O2	3-Hydroxybenzaldehyde	Shikimates and Phenylpropanoids	Phenolic acids	-1	100-83-4	121.029	93.0345, 65.0398	784523	736916	713484	258467	255502	313053	370067	355512	408025	655154	708732	762724	149199	164827	0	379961	312821	434202
278	C16H16N4O8S	Cefuroxime	Amino acids and Peptides	β-lactams	1	56238-63-2	442.102	179.0445, 211.0165	254487	239909	260893	382503	353991	308513	0	0	43032	528173	474558	468881	149873	103979	137775	0	0	0
279	C9H12N2O6	1-beta-D-Arabinofuranosyluracil	Carbohydrates	Nucleosides	-1	3083-77-0	243.062	82.0298, 111.02	661334	797586	466277	417106	420283	381670	88946.6	79096.1	89848.2	1.28122e+06	1.05548e+06	1.13797e+06	1.30924e+06	861129	1.03409e+06	281446	363069	135494
280	C7H8NO2+	N-Methylnicotinic acid			1	6138-41-6	138.055	94.0651, 110.06	1.53238e+07	1.57765e+07	1.7099e+07	1.57646e+07	1.40109e+07	1.49994e+07	1.48097e+07	9.62949e+06	1.15356e+07	2.94443e+07	2.10547e+07	2.43036e+07	3.27194e+07	3.77014e+07	3.4835e+07	1.08025e+07	9.15817e+06	9.32057e+06
281	C18H18F3N3O3	Pleconaril	Alkaloids		1	153168-05-9	382.137	124.075, 82.0283	13380.6	11180.6	13244.2	12284.8	0	15141.7	166216	172869	169693	15126.4	14949.2	13911.2	0	0	0	105160	104825	117007
282	C30H26O10	Hypocrellin A	Polyketides	Polycyclic aromatic polyketides	1	77029-83-5	547.159	487.1368, 529.1473	246937	161952	267137	95554.6	58178.3	59766.7	159361	138458	128609	131029	113040	181193	0	0	0	0	64990.3	0
283	C33H37N5O5	Dihydroegotamine	Alkaloids	Tryptophan alkaloids	1	11032-41-0	584.286	270.1589, 253.1324	128743	135320	126441	149347	106698	144243	149918	150311	131263	118926	112789	92464.3	132904	141887	132383	132260	126279	127871
284	C10H19NO4	Propionylcarnitine			1	17298-37-2	218.138	85.028, 159.0645	9.01131e+06	9.43086e+06	9.67909e+06	1.33655e+07	1.12616e+07	9.56364e+06	1.11437e+07	7.54203e+06	8.76818e+06	1.20313e+07	8.44764e+06	9.22515e+06	9.55611e+06	1.13881e+07	1.00728e+07	9.38748e+06	9.15965e+06	8.69946e+06
285	C22H30Cl2N10	Chlorhexidine (diacetate)	Alkaloids	Ornithine alkaloids	1	55-56-1	505.21	170.0472, 184.1548	476800	426454	524696	275766	334773	320865	40847	39134.4	0	402901	333319	386626	187855	191822	170649	29070.3	23867	25004.1
286	C36H58O10	Rosamultin	Terpenoids	Triterpenoids	-1	88515-58-6	709.416	487.3428, 59.0139	1.73569e+08	1.68372e+08	1.76275e+08	1.20392e+08	1.34761e+08	1.31004e+08	0	0	0	1.52766e+08	1.63137e+08	1.66903e+08	1.01438e+08	9.98777e+07	1.08034e+08	4.52262e+06	4.22396e+06	4.46233e+06
287	C16H21NO2	2-Heptyl-4-hydroxyquinoline n-oxide	Alkaloids	Tryptophan alkaloids	1	341-88-8	260.164	159.0671, 162.0542	67655.5	58016.8	59795.6	54096	0	47953.7	78001.4	54148.8	43249.9	107951	78824.3	95934.7	42515.1	45026	73841.3	61169.5	40027.7	42022.6
288	C9H21N2O2+	N-Trimethyllysine			1	19253-88-4	189.159	84.0804, 130.086	2.36995e+06	2.383e+06	2.26556e+06	0	978913	0	4.08411e+06	4.52269e+06	3.87233e+06	4.66337e+06	3.99165e+06	4.41554e+06	1.78311e+06	1.85858e+06	1.966e+06	3.03228e+06	2.693e+06	3.1073e+06
289	C36H62O9	(20R)-Ginsenoside Rh1	Terpenoids	Triterpenoids	-1		697.453	59.0139, 475.3793	60092	65955.3	63029.4	187758	174587	197126	2721.08	1718.67	3405.35	39464	44176.8	44118.5	110308	101990	108080	0	2497.27	2484.42
290	C15H22O5	Artemisinin	Terpenoids	Sesquiterpenoids	1	63968-64-9	283.154	219.137, 201.1266	0	0	0	0	0	0	63021.8	68423.7	74344.5	0	0	0	0	0	0	51499.9	47200.3	27428.5
291	C34H46O17	Militarine			1	58139-23-4	744.307	107.0485, 213.09	24834.9	36160.7	26762.1	18534.4	14651.7	12314.9	5021.23	8118.87	12845	21749.1	25289.2	20916.1	14393.5	13783.2	12757.9	22247.1	17909.1	19258.3
292	C9H15N3O2S	Ergothioneine			1	497-30-3	230.095	127.0318, 186.1051	446108	449942	481253	0	0	338994	364130	384034	437927	698854	586759	580343	351672	367552	463557	538530	429170	461562
293	C12H23NO4	Isovalerylcarnitine (Car(5:0))			1	31023-24-2	246.169	85.0281, 60.0806	1.58112e+06	1.49089e+06	1.31238e+06	1.54472e+06	1.26065e+06	1.55194e+06	2.04996e+06	1.9699e+06	1.72436e+06	614766	1.01571e+06	584141	753423	774812	676359	1.38007e+06	1.39682e+06	1.21905e+06
294	C17H23NO4	Racanisodamine	Alkaloids	Ornithine alkaloids	1		306.169	140.1063, 122.0958	395473	385032	339041	644164	684573	614212	116440	107125	113076	449473	399357	384760	326615	331095	324701	222581	196135	196814
295	C24H42O21	Nystose	Carbohydrates	Saccharides	1	13133-07-8	684.255	163.0598, 145.049	37135.5	32663.1	43187.8	64604.5	93051.4	54336.4	4493.6	3481.04	5760.12	82395.5	72540	57405	38269.4	38496.1	44309.6	3718.29	5544.95	7320.58
296	C35H59NO13	Leucomycin V	Polyketides	Macrolides	1	8025-81-8	702.405	174.1117, 101.0592	37876.9	38937.1	28774	34919	34559.2	29263.3	18082.7	14307	11806.4	23828.5	7172.6	16169.5	14597.8	14594.8	14342	23335.2	29469.1	10361.2
297	C42H34O21	Thonningianin A	Shikimates and Phenylpropanoids	Flavonoids	1	271579-11-4	875.166	259.0956, 153.0176	13469.1	22924.6	6230.09	4625.07	5262.59	4588.1	10881.2	8667.1	10612.2	6959.6	4751.88	6694.82	3617.19	3202.07	6345.69	4266.23	5128.97	6348.97
298	C22H46NO7P	1-Myristoyl-sn-glycero-3-phosphocholine (LPC(14:0/0:0))			1	20559-16-4	468.308	184.0724, 104.1064	1.06476e+06	1.01225e+06	1.10073e+06	167082	142738	147725	0	44859	74013.4	1.25563e+06	1.389e+06	1.31978e+06	129841	107392	135792	76802.8	76847	83073.7
299	C28H24O16	Quercetin 3-O-(6''-galloyl)-beta-D-galactopyranoside	Shikimates and Phenylpropanoids	Flavonoids	1	53171-28-1	617.113	303.0486, 153.0175	0	0	63882.6	56427.9	87032.9	0	87688.2	72146.1	137275	75169.3	67983.5	101062	60987.9	83842.5	90529.4	117031	0	121262
300	C48H74O14	Ivermectin	Polyketides	Macrolides	1	70288-86-7	892.541	307.2256, 145.0854	4306.44	6048.22	5273.3	0	0	0	4968.47	4576.8	4230.55	3474.5	4279.89	0	57933.7	60943.8	70852.4	3725.76	3263.54	4046.43
301	C26H34O7	Fumagillin	Polyketides		1	23110-15-8	459.237	177.054, 131.0486	35127.7	24553.7	29413.6	15654.4	14836.8	25177.5	34662.8	36956.2	40272.5	26838.2	28438.6	35191.8	33101	28002.2	32224.2	26497.6	18845.8	21715.5
302	C33H54O8	Timosaponin A1	Terpenoids	Steroids	1	68422-00-4	579.389	255.2099, 273.2205	41517.8	26803.5	32219.7	35031.5	32589.4	32059.4	52022.2	38764.2	35390	34355.9	26157.2	59006.6	62732	49396.4	43272.5	58878.1	80835.9	71780.6
303	C6H14N2O3	2,6-Diamino-5-hydroxyhexanoic acid	Amino acids and Peptides	Small peptides	1	13204-98-3	163.108	82.065, 84.0807	7.84271e+06	7.90634e+06	7.3249e+06	9.39101e+06	7.91008e+06	7.48043e+06	9.13318e+06	6.19311e+06	6.58501e+06	1.02392e+07	6.90193e+06	7.38032e+06	8.80671e+06	1.02114e+07	8.14401e+06	6.67151e+06	6.38807e+06	6.65958e+06
304	C24H50NO7P	LPC(16:0)			1	17364-16-8	496.339	184.0725, 104.1065	1.61007e+08	1.519e+08	1.49503e+08	4.48055e+07	4.10814e+07	4.17433e+07	1.41148e+07	1.33928e+07	1.18107e+07	1.52615e+08	1.29976e+08	1.36058e+08	2.32009e+07	2.16905e+07	1.95325e+07	1.21158e+07	1.28883e+07	1.23232e+07
305	C24H24O11	6''-O-Acetylglycitin	Shikimates and Phenylpropanoids	Isoflavonoids	1	134859-96-4	489.139	285.0749, 270.0509	43268.9	34194.1	31276.7	62364.8	45904.1	58803	72965	64623.2	64037.6	75097.6	102844	74445.1	64762.8	63685.1	77010.5	54383.8	79716.8	153449
306	C27H30O17	Baimaside	Shikimates and Phenylpropanoids	Flavonoids	-1	18609-17-1	625.141	300.0274, 178.9986	616033	684956	803002	852914	773174	754841	60470.7	61728.6	83804.1	320761	400270	435212	364102	333375	390342	0	0	28138.2
307	C36H58O11	Niga-ichigoside F1	Terpenoids	Triterpenoids	-1	95262-48-9	725.411	503.3378, 59.0139	2.78644e+07	2.75468e+07	2.88734e+07	1.99742e+07	1.8426e+07	1.97176e+07	0	0	0	1.62265e+07	1.6392e+07	1.68129e+07	8.64213e+06	8.22769e+06	8.23719e+06	337941	310969	380048
308	C5H10N2O3	DL-Glutamine	Amino acids and Peptides	Small peptides	1	585-21-7	147.076	130.0494, 84.0441	3.35799e+07	3.15067e+07	3.07176e+07	2.12028e+07	2.03824e+07	1.94042e+07	3.98206e+07	2.8022e+07	3.15234e+07	7.65828e+07	6.20861e+07	6.52825e+07	6.35209e+07	6.78751e+07	5.83173e+07	8.99888e+06	8.88537e+06	7.71529e+06
309	C17H27NO3	Nonivamide	Alkaloids	Pseudoalkaloids	1	2444-46-4	294.206	137.0592, 122.0356	198894	314251	152074	73265.2	45683.7	34993.7	840763	512638	551155	961083	382452	495398	38437.2	50100.6	30833.1	714427	653033	464529
310	C11H13NO3	Afalanine	Amino acids and Peptides	Small peptides	1	2901-75-9	208.096	120.0803, 166.0856	1.10876e+06	1.11531e+06	826858	852556	1.12018e+06	961714	2.30203e+06	2.24658e+06	1.83402e+06	3.27646e+06	2.22472e+06	2.34221e+06	1.24496e+06	727288	743343	1.79374e+06	1.75582e+06	1.46021e+06
311	C36H48O19	Angoroside C	Shikimates and Phenylpropanoids	Phenylpropanoids	1	115909-22-3	802.312	339.1064, 177.054	21448	15344.1	14731	12804.6	20913.8	10242.6	10695.7	20310.5	15211.3	39064.6	12639.7	14049.7	16146.6	12887.3	12714.3	10740.3	16902	10683.9
312	C27H30O17	Quercetin 3-gentiobioside	Shikimates and Phenylpropanoids	Flavonoids	1	117-39-5	627.155	303.0488, 85.028	2.06105e+06	1.91009e+06	2.24852e+06	3.32917e+06	2.18024e+06	2.8339e+06	255249	224704	201971	1.45155e+06	1.23029e+06	1.16539e+06	1.44714e+06	1.50776e+06	1.4864e+06	109383	0	81303.2
313	C26H28O14	Schaftoside	Shikimates and Phenylpropanoids	Flavonoids	1		565.155	379.08, 397.0905	350338	229606	242563	44909.1	61482.9	27230.9	60938	62575	77865.1	64037.2	35160.3	34144.7	46989.3	52298.8	49875.8	2.5262e+06	2.63397e+06	2.93589e+06
314	C30H48O6	Polygalacic acid	Terpenoids	Triterpenoids	-1	22338-71-2	503.337	421.3115, 409.3113	1.45925e+06	1.44317e+06	1.49015e+06	4.21315e+06	4.15504e+06	4.01795e+06	4.19186e+06	4.27367e+06	3.69438e+06	1.78113e+06	1.88153e+06	1.74007e+06	4.54597e+06	4.44524e+06	4.66147e+06	4.38e+06	4.41096e+06	4.57257e+06
315	C41H66O13	Ziyuglycoside I	Terpenoids	Triterpenoids	-1		825.464	603.3901, 59.0139	116564	99964.5	110269	71278.9	78052.1	64425	0	0	0	309859	308681	293143	529259	501651	506229	0	0	3554.75
316	C28H36O13	Acanthoside B	Shikimates and Phenylpropanoids	Lignans	1	7374-79-0	598.249	205.0854, 173.0592	1.60598e+06	2.08231e+06	1.97359e+06	1.9462e+06	2.07472e+06	2.29748e+06	59754.7	51366.7	54361.2	2.16239e+06	1.82786e+06	2.02215e+06	1.70382e+06	1.7651e+06	1.79863e+06	29157.3	26466.6	37305.1
317	C30H46O6	Medicagenic acid	Terpenoids	Triterpenoids	-1		501.322	483.3121, 437.3067	204635	209081	211747	142781	125172	154372	1.74362e+06	1.8349e+06	1.66502e+06	1.01102e+06	1.04369e+06	1.13936e+06	706177	639969	554231	1.17106e+06	1.22111e+06	1.17763e+06
318	C25H39NO	N-Benzyl-linoleamide	Fatty acids	Fatty amides	1		370.31	91.0538, 108.0803	15455.5	13736.3	15504.2	6026.23	8378.49	14081.7	16047	17654.2	16116.7	21146.1	17504.7	12864.6	0	0	0	0	6918.05	9739.05
319	C33H34N4O3	Pyropheophorbide-a	Alkaloids		1		535.27	507.2744, 435.2533	0	5.29173e+06	0	0	0	0	4.12094e+08	3.51725e+08	3.44387e+08	4.55515e+06	0	0	0	0	0	1.17484e+08	1.18444e+08	1.12406e+08
320	C6H7NO	3-Pyridinemethanol	Alkaloids	Nicotinic acid alkaloids	1	100-55-0	110.06	93.057, 80.0491	242194	205438	234064	0	0	0	454636	315895	317041	317479	245753	253688	233265	285734	275782	471426	389163	395860
321	C35H56O9	Cimigenoside	Terpenoids	Triterpenoids	-1	27994-11-2	679.406	59.0138, 619.3849	42728.6	49619.3	53360.6	35750.6	26503.3	34986.7	20644.4	18614.8	21780.6	36376.4	43033.7	55592.5	67716.1	43678.3	54667.1	41660.6	36834.5	51223.8
322	C17H18N2O6	Nifedipine			1	21829-25-4	347.123	254.1042, 195.0909	38055.3	70808.8	52012.9	0	33032.6	0	100727	66285.4	66637.5	111608	93432.2	50133.9	0	0	0	120617	76318.5	104904
323	C21H22O11	Flavanomarein	Shikimates and Phenylpropanoids	Flavonoids	-1	577-38-8	449.108	287.0559, 151.0037	885996	808902	903290	971232	835666	961980	38847.8	44655.3	34162.5	506692	472120	572803	402500	352629	362864	40659.8	49216.7	40135.2
324	C7H9N5	6-(Dimethylamino)purine	Alkaloids	Pseudoalkaloids	1	938-55-6	164.093	121.0504, 149.0688	111330	114884	143291	125115	95591	72001.4	1.0861e+06	790475	776727	96487	66477.4	85211.5	47987.7	0	0	143096	150677	123709
325	C23H26O11	Calceolarioside B	Shikimates and Phenylpropanoids	Phenylpropanoids	-1	105471-98-5	477.14	161.0245, 315.109	1.57255e+07	1.67008e+07	1.66477e+07	1.37891e+07	1.43735e+07	1.344e+07	149087	127442	124121	1.16871e+07	1.39296e+07	1.355e+07	1.29152e+07	1.30179e+07	1.30193e+07	107008	53848.1	164986
326	C7H7NO2	Salicylamide	Alkaloids	Peptide alkaloids	1	65-45-2	138.054	121.028, 65.0388	246176	207330	197018	0	0	0	802829	574945	588886	460532	207568	241758	0	0	0	873428	818229	605420
327	C25H30O14	Ligustrosidic acid	Terpenoids	Monoterpenoids	1	96382-89-7	555.17	121.0644, 93.0696	29501.3	36876.9	21119	34322.7	32080.6	28915.1	15955.8	17663.8	16321.6	34196.7	34399	17612	33976.4	34584.2	33699.8	13014.9	11878.4	13439.1
328	C20H34O17	Xylotetrose	Carbohydrates	Saccharides	1	22416-58-6	564.213	229.0702, 97.0281	29583.3	24247.4	26256	42671.1	35601	33676.1	11464.5	14199.8	12599.6	15769.3	13569.7	14350.1	34161.8	40239.3	42355.5	7541.58	11168.8	11165.6
329	C7H8O2	Salicyl alcohol	Shikimates and Phenylpropanoids		-1	90-01-7	123.045	121.0295, 93.0345	139213	170021	172634	32244.7	34726.7	34984.7	289093	318300	319542	49290.3	54605.3	58150.2	91464.4	91701.2	107516	292442	262199	307219
330	C20H35NO13	Validamycin A	Carbohydrates	Polyols	1	37248-47-8	498.218	178.1069, 336.1649	868747	761724	752177	598573	620640	735084	77096.7	66357.8	57716.5	925641	846936	781276	562230	657820	612113	76144.9	59673.6	67680.2
331	C21H20O12	6-Hydroxyluteolin 7-glucoside	Shikimates and Phenylpropanoids	Flavonoids	1	54300-65-1	465.102	303.0489, 285.0396	3.50916e+07	2.94042e+07	3.52192e+07	3.71613e+07	4.36888e+07	3.83635e+07	3.57285e+06	4.98389e+06	6.97729e+06	1.5108e+07	1.8318e+07	2.15776e+07	2.41091e+07	2.4299e+07	1.6692e+07	4.10869e+06	4.23853e+06	4.82913e+06
332	C20H24O9	Nodakenin	Shikimates and Phenylpropanoids	Coumarins	1	495-31-8	409.149	247.0959, 229.0854	33011.4	67084.4	56298.6	0	0	0	57465.8	59122.4	31629.3	45302	78830.6	76906.7	40478	41799.2	45362.4	44776.4	37926.9	0
333	C25H37NO	N-​Benzyllinolenamide	Fatty acids	Fatty amides	1	883715-18-2	368.294	91.0539, 108.0804	10824.6	0	18196.9	11181.4	12355.3	9091.96	43875.4	46675.9	49688.7	13680.5	16046	20019.5	12820	12730	17497	25203.3	32290.8	20620.3
334	C12H12N2O	Harmalol	Alkaloids	Tryptophan alkaloids	1	525-57-5	201.102	160.0752, 184.0753	0	0	0	0	0	0	0	54664.1	53004.4	362380	238944	268784	240845	372731	271325	0	0	0
335	C31H46O4	Polyporenic acid C	Terpenoids	Triterpenoids	-1	465-18-9	481.332	481.332, 437.3462	164030	161001	158621	0	0	0	289236	308596	257364	337311	254644	207086	0	0	0	122350	138045	135630
336	C21H27NO4	DL-Laudanosine	Alkaloids	Tyrosine alkaloids	1	2688-77-9	358.201	206.1171, 189.0906	114804	144538	137943	46018.8	63423.6	80204.7	401751	146663	246653	225383	160831	177062	97881.8	93422.5	96178.1	163461	185242	150764
337	C24H32N6O5	Segetalin B	Amino acids and Peptides	Oligopeptides	1	164991-89-3	485.25	159.0912, 258.123	311697	222027	304996	434478	439394	442658	78671.7	46422.6	58368.6	209656	176686	208897	301779	276506	245382	53967.2	63320.7	52794.4
338	C20H22N2O2	Gelsemine	Alkaloids	Tryptophan alkaloids	1	509-15-9	340.201	280.1274, 237.1105	213915	168264	213433	237501	201989	235718	22392.4	0	0	131878	103275	101363	107676	91349.8	88124.9	0	0	0
339	C18H34O3	9,10-Epoxystearic acid	Fatty acids	Octadecanoids	-1	24560-98-3	297.243	279.233, 171.1027	873658	867882	944650	78827.8	0	71622	176806	341693	216031	732033	735658	732152	158247	158068	165694	107348	112102	115719
340	C28H38N2O4	Cephaeline (dihydrochloride)	Alkaloids	Tyrosine alkaloids	1	5853-29-2	467.29	246.1481, 450.2628	51213.3	37135.1	21551.9	14898.8	28157.4	21084.5	30107.8	19569	16689.1	40337.7	22351.8	42437.9	25616.2	0	16774.3	0	21805.6	0
341	C12H13N5O4	Toyocamycin	Carbohydrates	Nucleosides	1	606-58-6	292.104	160.0614, 133.0492	686446	557368	627767	1.32042e+06	1.40302e+06	1.15749e+06	756718	648766	737504	883394	677091	685294	1.03647e+06	1.15569e+06	1.02597e+06	736256	675604	674724
342	C6H8N2	2-Ethylpyrazine	Alkaloids	Tetramate alkaloids	1	13925-00-3	109.076	94.0522, 109.076	2.05283e+06	1.8686e+06	1.59469e+06	3.19949e+06	2.35122e+06	1.78612e+06	747696	415091	639023	2.85052e+06	1.04733e+06	1.39695e+06	1.61707e+06	2.08139e+06	1.28796e+06	465672	490945	0
343	C29H38O4	Tripterin	Terpenoids	Triterpenoids	1	34157-83-0	451.284	201.0905, 215.1061	95225.3	74810.5	76596.6	32522.6	29408.8	43541.6	456446	391537	407838	236039	214091	199265	176647	175944	167238	297813	322785	288090
344	C23H34O5	Mevastatin	Polyketides	Cyclic polyketides	1	73573-88-3	391.247	185.132, 159.1164	56402.5	78637.6	38104.4	29994.4	42182.7	34449.8	53709.5	79838.7	82415.9	46966.9	86129.7	70901.9	112062	77221.1	97695.8	71576.1	103516	43397.3
345	C19H28O8	Artesunate	Terpenoids	Sesquiterpenoids	1	88495-63-0	402.212	163.1113, 145.1009	155207	228363	282835	40689.8	35221.1	37637	248127	200455	252450	389077	496157	342499	80730.4	79069.5	38791.5	134564	171852	225904
346	C11H20O2	10-Undecenoic acid	Fatty acids	Fatty Acids and Conjugates	1	112-38-9	202.18	102.0911, 62.0599	3.66728e+06	3.91912e+06	4.32559e+06	8.57877e+06	2.01518e+06	7.80254e+06	6.65409e+06	4.65833e+06	5.3511e+06	1.20688e+07	8.48979e+06	9.35794e+06	7.41653e+06	9.69611e+06	2.82058e+06	6.13901e+06	5.06299e+06	5.30265e+06
347	C21H18O12	Luteolin 7-O-glucuronide	Shikimates and Phenylpropanoids	Flavonoids	-1	29741-10-4	461.072	285.0405, 113.0245	3.13087e+07	3.45453e+07	3.41955e+07	4.81683e+07	4.92145e+07	4.77063e+07	4.9883e+06	5.54652e+06	5.47348e+06	2.17308e+07	2.16384e+07	2.14065e+07	2.99451e+07	2.50802e+07	2.75636e+07	5.82345e+06	5.94939e+06	5.90234e+06
348	C26H28O15	Leucoside	Shikimates and Phenylpropanoids	Flavonoids	-1	27661-51-4	579.135	284.0327, 429.083	1.53906e+06	1.43752e+06	1.47774e+06	1.53214e+06	1.57871e+06	1.6181e+06	376673	381085	383404	952372	592435	897697	630644	626415	598258	220584	270801	277005
349	C32H50O5	Alisol B 23-monoacetate	Terpenoids	Triterpenoids	1	26575-95-1	515.373	151.1113, 133.1008	33422.3	35460.4	33401.9	87472.1	80712.2	47521.4	102995	104637	87327.5	33034.2	37378.5	20597.8	241118	178172	188394	47443.2	67713.9	46545.1
350	C28H32O15	Neodiosmin	Shikimates and Phenylpropanoids	Flavonoids	1	38665-01-9	609.181	301.0698, 286.0464	481394	525778	235478	466107	262291	466197	60560.1	68342.9	63212.4	427874	311966	72792.4	203677	208762	344071	769468	867657	682938
351	C23H28O7	Schizandrol B	Shikimates and Phenylpropanoids	Lignans	1	58546-54-6	434.217	399.2362, 369.2161	1.17804e+06	1.56445e+06	1.4797e+06	559459	599338	504687	0	0	0	2.09583e+06	1.79363e+06	1.26239e+06	936444	1.08438e+06	945522	0	0	0
352	C23H48NO7P	18:0 LYSO-PE	Fatty acids	Glycerophospholipids	-1	69747-55-3	480.309	283.2955, 196.0529	8.31811e+06	8.30546e+06	8.50731e+06	4.41763e+06	4.02588e+06	4.6815e+06	2.90693e+06	3.01299e+06	2.04613e+06	5.54844e+06	6.69328e+06	7.20549e+06	1.3779e+06	878217	1.11138e+06	2.10535e+06	3.77597e+06	2.40425e+06
353	C21H24O10	Trilobatin	Shikimates and Phenylpropanoids	Flavonoids	1	4192-90-9	437.144	275.1203, 107.0532	590589	518663	521634	761601	737443	666267	14460.5	21815.5	16065.5	365623	369789	322844	325329	322348	308577	20301.5	18020.1	9725.53
354	C14H13N5O5S2	Cefdinir	Amino acids and Peptides	β-lactams	1	91832-40-5	396.043	227.043, 126.0202	25840.1	22223.8	21814.6	6558.14	62787.4	5033.49	13162.3	17428.9	7782.69	17033.1	20013.5	39859.9	15083.5	27679.4	15672.7	11153.6	12385.4	7376.41
355	C16H26N2O5S	Cilastatin	Amino acids and Peptides	Small peptides	1	82009-34-5	359.163	97.068, 202.1064	379926	850761	823072	0	0	0	0	0	0	4.90267e+06	2.97928e+06	3.1618e+06	0	0	0	0	0	0
356	C21H24O6	Arctigenin	Shikimates and Phenylpropanoids	Lignans	1	7770-78-7	373.164	137.0676, 177.0956	57167	34509.4	78332.4	55831.8	71966.5	52690.8	314236	439619	374708	135254	120625	114765	97363.3	98784.5	53625.9	221628	317947	180607
357	C15H22O	Zerumbone	Terpenoids	Sesquiterpenoids	1	471-05-6	219.174	123.1164, 109.0902	108438	110291	96433.2	66066.5	0	63633.7	156633	188471	177524	214338	153474	214910	82927.5	63725	99403.9	167512	117846	194585
358	C23H22O7	Lactupicrin	Terpenoids	Sesquiterpenoids	1	65725-11-3	411.143	259.1208, 213.1101	75394.2	70854.4	83241.3	37799.4	0	54334.3	7.17845e+06	6.9959e+06	7.2192e+06	26054	45861.3	37603.7	43366.4	29959.1	33361.2	5.38457e+06	2.87108e+06	2.71165e+06
359	C12H15N5O5	Sangivamycin	Carbohydrates	Nucleosides	1	18417-89-5	310.114	178.0858, 161.0569	4.31373e+06	4.79487e+06	3.08087e+06	207647	276436	167783	398110	351176	403066	1.66486e+07	2.18802e+07	1.01305e+07	95928.3	104880	84000.6	125650	155993	126936
360	C21H24O9	Rhapontin	Shikimates and Phenylpropanoids	Stilbenoids	-1	155-58-8	479.155	257.1077, 242.0842	209128	155663	217605	243837	163333	145053	26612.2	23290.4	16349.5	176544	125638	100435	170789	193003	198742	36297.5	23240	21342.8
361	C20H30O2	Continentalic acid	Terpenoids	Diterpenoids	-1	19889-23-7	301.217	301.217, 228.6724	5.48723e+06	5.95951e+06	5.70141e+06	8.30316e+06	6.33339e+06	7.86499e+06	1.04104e+07	1.07883e+07	6.26935e+06	5.51851e+06	5.83507e+06	6.12489e+06	4.56723e+06	3.45317e+06	3.65566e+06	5.2839e+06	9.21498e+06	7.83589e+06
362	C7H9NO	o-Hydroxybenzylamine	Amino acids and Peptides	Small peptides	1	932-30-9	124.075	107.0531, 79.0559	997599	820617	527652	37168.2	0	0	0	0	0	0	70013.5	78124	0	0	0	0	0	180352
363	C25H24O12	Isochlorogenic acid A	Shikimates and Phenylpropanoids	Phenylpropanoids	-1	2450-53-5	515.119	191.0709, 179.0484	301006	329391	282713	0	0	0	0	0	0	0	0	0	0	0	0	47362.5	0	0
364	C19H12O2	Alpha-Naphthoflavone	Shikimates and Phenylpropanoids	Flavonoids	1	604-59-1	273.091	171.0568, 129.0399	0	9110.57	0	0	0	0	158145	118307	109971	43324.5	0	44508	17692.8	0	0	55297.7	115863	78122.4
365	C32H50O5	3-O-Acetyl-16 alpha-hydroxytrametenolic acid	Terpenoids	Triterpenoids	-1	168293-13-8	513.358	513.358, 451.3758	8.81329e+06	9.62727e+06	8.14623e+06	1.14573e+07	1.07639e+07	1.03971e+07	1.35184e+07	1.33084e+07	1.14731e+07	1.11594e+07	1.14953e+07	1.10779e+07	8.55844e+06	7.37971e+06	7.30431e+06	1.17652e+07	1.27407e+07	1.12979e+07
366	C14H14S2	Dibenzyl disulfide	Shikimates and Phenylpropanoids	Flavonoids	1	150-60-7	247.06	188.0852, 160.0856	159774	124767	121986	0	0	0	529850	313304	390726	230305	202543	189084	58540.2	0	47542.7	192210	178987	162684
367	C25H22O10	Silydianin	Shikimates and Phenylpropanoids	Flavonoids	1	29782-68-1	483.128	153.0287, 465.1804	289082	320517	324254	866782	591014	436110	0	0	0	242806	346725	175407	177984	212861	205330	0	69115.3	34624.7
368	C16H14O6	Hematoxylin	Shikimates and Phenylpropanoids		-1	517-28-2	301.071	283.0896, 179.0483	1.3029e+07	1.24764e+07	9.7801e+06	1.37236e+07	1.39988e+07	1.58039e+07	2.22509e+06	2.20042e+06	2.10299e+06	6.56164e+06	8.09488e+06	8.28484e+06	9.8804e+06	9.68907e+06	1.01988e+07	2.42587e+06	2.15065e+06	2.67478e+06
369	C22H20O12	DiosMetin 7-O-beta-D-Glucuronide	Shikimates and Phenylpropanoids	Flavonoids	1	35110-20-4	477.102	301.1056, 286.0761	8.63671e+07	6.62814e+07	8.77966e+07	6.55493e+07	1.18874e+08	1.07905e+08	0	0	0	7.48147e+07	3.95387e+07	3.90942e+07	8.38236e+07	6.70448e+07	8.93377e+07	0	0	0
370	C18H26O5	Beta-Zearalanol	Polyketides	Macrolides	-1	42422-68-4	321.17	277.2124, 303.196	19491	27656.3	24349.5	18078.9	16953.1	23487.2	858190	997576	948224	31681	33993.9	31551	30006.3	30647.1	71881.6	368380	386411	408747
371	C20H22O6	Pinoresinol	Shikimates and Phenylpropanoids	Lignans	-1	4263-88-1	357.134	151.05, 136.0251	558700	576899	617714	139307	152171	138782	3.04448e+06	3.27832e+06	3.35851e+06	1.27329e+06	1.28885e+06	1.34809e+06	461661	451395	485758	2.68844e+06	2.73614e+06	2.83246e+06
372	C9H10O4	Veratric acid	Shikimates and Phenylpropanoids	Phenylpropanoids	-1	93-07-2	181.05	137.0689, 122.0439	30433.4	44369.3	40976.1	0	0	0	197998	220949	208419	63711.1	0	0	0	0	0	209328	215521	213943
373	C14H26O4	Tetradecanedioic acid	Fatty acids	Fatty Acids and Conjugates	-1	821-38-5	257.175	239.1893, 195.1921	1.37794e+06	1.35481e+06	1.45826e+06	0	0	0	776225	792349	783073	2.40975e+06	2.36622e+06	2.32844e+06	0	0	0	1.83692e+06	1.852e+06	1.89625e+06
374	C18H23NO3	Dobutamine	Alkaloids	Tyrosine alkaloids	1	34368-04-2	302.175	107.049, 91.0541	3.16383e+06	2.76429e+06	2.95805e+06	227458	233640	214958	246107	295661	290808	3.23253e+06	3.03001e+06	3.06457e+06	342868	433450	333704	228651	230205	224442
375	C28H38O6	Withanolide A	Terpenoids	Steroids	1		488.3	263.1682, 399.2814	155244	145997	173839	117878	127532	129512	31302.1	27727.1	43725.8	167148	152562	143584	77240.9	121455	115736	32500	32901.6	24296.3
376	C23H28O7	Magnolin	Shikimates and Phenylpropanoids	Lignans	1	31008-18-1	417.19	328.168, 151.0858	56936.7	49360.2	114646	45824	49432.9	59498.2	83327.9	98545.6	54531.7	75229.8	75250.8	82582.8	44471.5	32839.4	47786.3	109297	51237.2	69054.7
377	C19H33NO2	Fingolimod	Polyketides		1	162359-55-9	308.258	255.2342, 105.0739	98523.7	91836.2	191592	56826.6	48700.2	60954.9	665070	524604	527932	212586	155844	181629	139426	85694.1	61840.8	361761	282393	337338
378	C7H8O2	Orcinol			-1	504-15-4	123.045	81.0369, 79.0574	23618.2	19077.8	22196.7	0	5351.69	0	41372.7	30087.2	38651.9	14960.9	11683	21195.9	13611.8	14930.3	21999.2	38541	39753.5	51416.8
379	C18H16O7	Eupatorin	Shikimates and Phenylpropanoids	Flavonoids	1	855-96-9	345.096	312.1004, 330.11	30063	30766.7	0	0	0	0	58670.7	52402.2	48641	47746.9	0	13661.6	8131.74	0	0	55546.1	72851.6	59636.7
380	C10H12O4	Homoveratric acid	Shikimates and Phenylpropanoids	Phenolic acids	-1	93-40-3	195.066	136.0615, 121.0365	344321	310227	333806	102083	108675	110027	4.97497e+06	4.98257e+06	5.2405e+06	537593	512869	539965	674618	619230	644562	6.07771e+06	5.83775e+06	5.97376e+06
381	C12H17NO2	Salsolidine	Alkaloids	Tyrosine alkaloids	1	493-48-1	208.133	191.1221, 165.102	1.0257e+06	1.18224e+06	1.10422e+06	0	0	0	1.60928e+06	1.1904e+06	1.66184e+06	1.19691e+06	1.1065e+06	980584	0	0	0	718580	888048	857432
382	C21H18O12	Kaempferol 3-O-beta-D-glucuronide	Shikimates and Phenylpropanoids	Flavonoids	1	56162-40-4	463.087	287.084, 85.0308	1.06593e+08	1.08545e+08	1.09574e+08	1.43448e+08	1.33626e+08	1.50219e+08	6.22894e+07	5.32116e+07	6.72894e+07	8.49351e+07	7.80562e+07	8.00151e+07	1.0889e+08	1.02136e+08	1.0776e+08	5.9887e+07	5.99755e+07	5.15458e+07
383	C26H34O6	Cinobufagin	Terpenoids	Steroids	1	470-37-1	443.242	365.2541, 187.1572	155382	148320	81904.3	510488	929881	471374	173021	158118	145784	166693	128087	100213	363050	347481	323397	184684	358094	173562
384	C8H8O3	Methyl Paraben	Shikimates and Phenylpropanoids	Phenolic acids	-1	99-76-3	151.04	92.0303, 136.0252	782579	745128	648123	765457	705675	615340	2.29268e+06	2.44853e+06	2.49439e+06	468526	440440	419747	564589	567535	572202	943875	888089	891032
385	C21H20O12	Spiraeoside	Shikimates and Phenylpropanoids	Flavonoids	1	20229-56-5	465.102	303.0853, 85.0308	1.17546e+08	1.26146e+08	1.19668e+08	1.27732e+08	1.37534e+08	1.46243e+08	9.44634e+06	8.52217e+06	9.40328e+06	7.65818e+07	7.80393e+07	6.55602e+07	1.78127e+08	9.77827e+07	1.74168e+08	5.50587e+06	5.21777e+06	5.64538e+06
386	C25H42O5	Methyl cholate	Terpenoids	Steroids	1	1448-36-8	440.337	369.3254, 387.3356	74748.9	73252.9	39057.3	65401.7	79119.2	77432.8	93953.9	101211	93252.4	70048.9	74342.9	61996.5	92514.5	81298.8	86179.4	95630.8	110464	109952
387	C10H24N2O2	Ethambutol	Alkaloids	Peptide alkaloids	1	74-55-5	205.191	116.107, 98.0964	1.68173e+06	2.04354e+06	2.08618e+06	2.12494e+06	2.91474e+06	2.77126e+06	1.82259e+06	1.40187e+06	1.32186e+06	2.68151e+06	2.15071e+06	2.42771e+06	3.8889e+06	2.36533e+06	3.82449e+06	1.8777e+06	1.97349e+06	2.11225e+06
388	C16H9NO6	Aristolochic acid B			1	475-80-9	329.076	294.0739, 238.0739	197936	226024	244851	289333	278876	364346	554095	472140	532504	718305	609432	530336	542171	395584	515039	666790	634125	673093
389	C18H34O4	Octadecanedioic acid	Fatty acids	Fatty Acids and Conjugates	-1	871-70-5	313.238	251.2645, 295.2613	808986	814771	914749	326400	245777	260199	675067	684563	689070	553660	616474	592556	151612	141782	154582	690567	703588	751884
390	C11H20O4	Undecanedioic acid	Fatty acids	Fatty Acids and Conjugates	-1	1852-04-6	215.128	197.1355, 153.1398	4.33289e+06	3.96504e+06	3.77063e+06	0	0	0	2.77521e+06	2.71588e+06	2.83391e+06	7.27762e+06	7.02078e+06	7.30581e+06	0	0	0	2.32766e+06	2.45674e+06	2.59887e+06
391	C22H23ClN2O8	Chlortetracycline	Polyketides	Polycyclic aromatic polyketides	1	64-72-2	479.121	444.1446, 154.061	943949	804260	1.02674e+06	930176	1.11693e+06	787987	219337	275417	244759	702663	671274	585234	1.02385e+06	980794	917694	263196	283807	104979
392	C16H24N2O4	Bestatin	Amino acids and Peptides	Small peptides	1	58970-76-6	309.18	120.0865, 144.1104	61355.4	46914.1	72795.6	37727.5	58567.2	38568.6	0	0	32327.4	113000	97573.6	88733.5	200251	248461	120726	25386.6	34591.4	0
393	C18H33ClN2O5S	Clindamycin			1	21462-39-5	425.187	425.187, 126.1344	5.50193e+06	5.14854e+06	4.03334e+06	3.58139e+06	4.70742e+06	4.66109e+06	1.54439e+06	1.66003e+06	2.21601e+06	3.61862e+06	3.16888e+06	2.26055e+06	2.84848e+06	2.48739e+06	2.37661e+06	938892	1.11165e+06	1.20566e+06
394	C27H32O6	(2S)-2'-Methoxykurarinone	Shikimates and Phenylpropanoids	Flavonoids	1	270249-38-2	453.227	179.0463, 329.1394	198561	158621	170362	321024	267617	307849	317597	281607	310543	340747	348462	249470	461578	465960	408770	451718	389368	418945
395	C17H28O6	Spiculisporic acid			-1	469-77-2	327.181	265.2099, 239.2243	9103.1	12291.3	6297.39	14522.9	0	0	81589.8	87258.3	87247.1	7868.73	9027.09	13211.8	12935.2	0	2434.41	12828.3	15185.1	17218.1
396	C7H6O4	2,6-Dihydroxybenzoic acid	Shikimates and Phenylpropanoids	Phenolic acids	-1	303-07-1	153.019	109.0352, 135.0174	1.94666e+07	2.97273e+07	3.12524e+07	0	0	0	6.23979e+07	6.17662e+07	7.18718e+07	3.40847e+07	3.45314e+07	3.43192e+07	3.6468e+06	3.69643e+06	3.88979e+06	8.57007e+07	8.16788e+07	9.16581e+07
397	C19H22O6	Cynaropicrin	Terpenoids	Sesquiterpenoids	1	35730-78-0	364.175	181.1148, 171.1253	39511.6	49908.1	41468.4	17583.9	0	15093.5	38277.1	16365.9	27704.6	37639.1	47041.6	36919	12414.9	28360.2	15541.7	21208.5	17620.3	25510.7
398	C21H18O12	Luteolin 3'-o-glucuronide	Shikimates and Phenylpropanoids	Flavonoids	1	53527-42-7	463.087	287.0855, 329.0974	2.05334e+08	2.09291e+08	2.11469e+08	2.75998e+08	2.57055e+08	2.88072e+08	6.22894e+07	5.32116e+07	6.72894e+07	1.64107e+08	1.50795e+08	1.55045e+08	2.09712e+08	1.97252e+08	2.07839e+08	5.9887e+07	5.99755e+07	5.15458e+07
399	C21H22O12	Taxifolin 7-O-beta-D-glucoside	Shikimates and Phenylpropanoids	Flavonoids	-1	1195968-02-5	465.103	285.0732, 125.0311	1.10685e+06	1.04057e+06	758557	746539	1.04734e+06	908347	368045	208396	460711	422126	353310	521793	536255	509127	747498	99956.4	142756	112825
400	C17H26O11	8-O-Acetylharpagide	Terpenoids	Monoterpenoids	1	6926-14-3	424.181	167.0817, 149.0701	47202.2	78981.4	86408.7	127232	148142	135603	17506.2	44290.6	35353.1	71279.6	80746	85634.6	204467	325919	152041	23952.6	27743.7	19750.8
401	C11H15N5O3	Aristeromycin	Carbohydrates	Nucleosides	1	19186-33-5	266.124	136.0693, 95.0529	3.47893e+06	3.77922e+06	4.00698e+06	139370	143027	155603	109150	109878	109500	4.02295e+06	3.83992e+06	4.07715e+06	245978	236140	217249	141652	134398	133677
402	C21H20O11	Vincetoxicoside B	Shikimates and Phenylpropanoids	Flavonoids	-1	22007-72-3	447.093	301.0717, 151.0141	545029	532510	487330	541372	575818	904336	84654.8	76677.7	71167.3	8.03779e+06	8.87545e+06	7.71016e+06	338813	539205	523989	1.39455e+07	1.58731e+07	1.49107e+07
403	C30H40O	Apocarotenal	Terpenoids	Apocarotenoids	1	1107-26-2	417.315	119.0918, 121.1016	915437	868220	832672	1.05113e+06	946713	1.46966e+06	562451	558256	549273	1.541e+06	764579	1.21958e+06	1.06881e+06	1.04345e+06	1.13809e+06	1.06069e+06	1.06283e+06	1.08791e+06
404	C18H34N2O6S	Lincomycin	Carbohydrates	Aminosugars and aminoglycosides	1	7179-49-9	407.221	126.1343, 359.2659	124316	123156	128179	30530.5	35249.6	25762.6	656415	590473	1.28238e+06	75590.3	60587.7	65345.6	34311.3	24847.9	31082.3	774126	542066	1.2577e+06
405	C18H12O3	Tanshinone I	Terpenoids	Diterpenoids	1	568-73-0	277.085	249.1135, 193.1176	41222.1	46774.6	36882.3	0	0	0	224863	191336	179079	60772.2	51942.4	75765.8	0	24765.8	0	144511	253870	138968
406	C8H15NO4	Castanospermine	Alkaloids	Lysine alkaloids	1	79831-76-8	190.107	154.096, 136.0834	394174	323646	346798	592082	677232	601279	227293	221055	189512	210615	237376	219571	866756	820294	771966	377028	269167	272214
407	C13H20O3	Cyclopentaneacetic acid	Fatty acids	Octadecanoids	1	39924-52-2	225.148	151.1193, 147.1269	171931	145408	174847	245075	258249	204794	443012	336478	320704	157641	112239	160961	97520.3	98916.9	102703	314539	332469	312003
408	C10H12O5	2,4,5-Trimethoxybenzoic acid	Shikimates and Phenylpropanoids	Phenolic acids	1	490-64-2	213.075	195.0813, 180.0545	510256	339400	240111	48060	55017.1	47610.2	126903	64311.4	71901.7	486488	69598.7	143266	26528.4	11247.4	33148.8	77401.7	117715	58195
409	C8H6N2O2	Benzoyleneurea	Alkaloids	Anthranilic acid alkaloids	1	86-96-4	163.05	146.0338, 90.0369	1.16223e+06	879288	1.09026e+06	1.40619e+06	1.31185e+06	1.11234e+06	268906	163972	161883	1.26383e+06	859908	958751	1.39773e+06	1.61504e+06	1.65816e+06	197931	231338	213611
410	C24H28O4	Levistolide A	Polyketides	Cyclic polyketides	1	88182-33-6	381.206	191.1222, 135.055	126130	145193	130376	72978.5	0	67599.2	830794	752831	746881	210481	211494	206438	0	0	0	1.08524e+06	1.05523e+06	1.06154e+06
411	C8H10O3	3,5-Dimethoxyphenol	Polyketides	Phloroglucinols	-1	500-99-2	153.055	138.0415, 95.0179	16754.5	22653.1	21044.9	10551.3	17579.1	0	33218.2	19210.1	15871.4	21407.5	18512.2	37648.8	15140.6	11665.1	10091.6	8377.47	0	18103.6
412	C21H25N	Terbinafine	Fatty acids	Fatty acyls	1	91161-71-6	292.206	141.07, 91.0542	900015	810789	972377	193891	167377	331306	1.99364e+06	1.55478e+06	1.56464e+06	1.35789e+06	980023	1.08355e+06	424693	402479	350873	3.4585e+06	3.94178e+06	3.1608e+06
413	C25H26O6	Mulberrin	Shikimates and Phenylpropanoids	Flavonoids	1	62949-79-5	423.18	311.0885, 241.0718	0	47903.7	0	45345.2	0	0	122441	144045	202207	0	0	48667.7	76302.2	74474.6	105810	88751.3	154071	100141
414	C15H22N2O2	Oxysophocarpine			1	26904-64-3	263.175	245.19, 136.1194	252029	199116	155799	59112.8	66307.1	41199.5	61348.8	60221.6	57412.4	198197	146907	124194	37032.6	42009.3	33772.9	48074.5	37727.8	37635.3
415	C9H12O3	1,2,3-Trimethoxybenzene			1	634-36-6	169.085	138.0757, 154.0732	134127	145254	132961	80628.8	35929.2	54843.7	100241	57283.7	77129.7	123811	120568	86254.7	41542.4	0	0	28755.8	56597.9	0
416	C12H11N5	6-Benzylaminopurine	Alkaloids	Pseudoalkaloids	1	1214-39-7	226.108	91.0568, 148.0695	129928	89340.2	62181	85334.4	61425.5	45720.5	1.70025e+06	1.09391e+06	904991	258023	133946	137116	88137	59123.8	79366.8	943356	749049	640279
417	C16H26O7	Picrocrocin	Terpenoids	Apocarotenoids	-1	138-55-6	389.181	59.0142, 89.0276	314287	338974	385643	473496	497841	420266	0	0	45388.1	75892.6	143118	141054	108454	244036	137984	0	0	0
418	C9H10O4	3,5-Dimethoxybenzoic acid	Shikimates and Phenylpropanoids	Phenolic acids	-1	1132-21-4	181.05	137.0688, 122.0435	627320	582478	653035	0	0	0	0	0	0	855964	938632	940972	0	0	0	0	0	0
419	C18H22O5	Erianin	Shikimates and Phenylpropanoids	Stilbenoids	1		319.154	151.0854, 119.0548	63286.3	84780	0	59609	41823.5	0	158759	86014.4	115483	0	75050.9	58273.4	0	54494.6	50631.7	118352	112299	79337.2
420	C8H13NO	Tropinone	Alkaloids	Lysine alkaloids	1	532-24-1	140.106	98.0999, 82.0675	2.17386e+07	1.83588e+07	1.7641e+07	2.58717e+07	2.04077e+07	1.87863e+07	2.24339e+07	1.41661e+07	1.508e+07	2.59093e+07	1.43694e+07	1.76036e+07	1.97702e+07	2.17662e+07	1.68337e+07	1.76534e+07	1.7694e+07	1.34307e+07
421	C21H28O2	Pregna-4,17(20)-diene-3,16-dione	Terpenoids	Steroids	1	39025-24-6	313.216	109.0698, 97.0684	417304	350144	323138	0	0	23727.1	497843	362582	387379	784549	649994	692237	57036.7	37593	50986.4	522950	602594	565102
422	C9H7NO2	Jineol	Alkaloids	Tryptophan alkaloids	1	178762-28-2	162.054	144.053, 134.0679	193328	167766	174555	296230	270589	252580	0	0	0	401911	252804	273871	435155	466352	341389	0	0	0
423	C19H20O3	Cryptotanshinone	Polyketides	Naphthalenes	1	35825-57-1	297.148	251.1662, 279.1696	0	0	0	0	0	0	4.97334e+06	4.93749e+06	4.50656e+06	368610	0	0	0	0	0	2.59414e+06	2.89434e+06	2.43643e+06
424	C9H10O4	2,6-Dimethoxybenzoic acid	Shikimates and Phenylpropanoids	Phenolic acids	1	1466-76-8	183.065	165.0669, 107.0372	63862.6	0	0	0	61626.3	57003.4	0	0	0	616103	511454	565663	583980	757753	636379	0	0	0
425	C22H28O10	5-O-Methylvisammioside	Polyketides	Chromanes	1		453.175	291.1524, 273.142	428448	438830	432137	437700	398121	452837	89183.8	71407.5	72991.6	144728	98790.6	87719.2	109634	119124	107932	64061.9	34140.6	0
426	C12H24O3	12-Hydroxydodecanoic acid	Fatty acids	Fatty Acids and Conjugates	-1	505-95-3	215.165	169.1728, 197.1705	85511.3	111962	83091.8	59583.9	0	0	109311	112639	113416	149157	134904	133414	0	63958.3	0	137546	142579	154262
427	C21H20O11	Rhodionin	Shikimates and Phenylpropanoids	Flavonoids	1	85571-15-9	449.107	303.085, 85.0303	7.59003e+06	1.37672e+07	7.16204e+06	9.00533e+06	8.00853e+06	7.46893e+06	1.52145e+06	825877	1.43782e+06	1.70714e+07	1.3071e+07	1.29444e+07	4.98688e+06	9.17063e+06	8.94825e+06	2.64131e+07	2.44187e+07	2.52843e+07
428	C25H26O7	Kushenol I	Shikimates and Phenylpropanoids	Flavonoids	1	99119-69-4	456.201	179.0463, 123.0506	48827.8	53842.3	56701.5	38354.4	45983.8	38693	30019.1	0	27618.4	122959	128855	126025	135020	164724	189896	76670.7	80082.4	140910
429	C9H10O4	Methyl vanillate	Shikimates and Phenylpropanoids	Phenolic acids	-1	3943-74-6	181.05	166.0385, 151.014	51809.3	49192	61616	43376.4	46641.3	39327.3	670707	775129	686945	64309.9	51927.4	50520.4	54814.4	57857.9	51922.2	143739	146039	153974
430	C21H22N2O3	Perakine	Alkaloids	Tryptophan alkaloids	1	4382-56-3	351.17	204.097, 248.1291	23086.2	21021.6	11763.1	10673.1	12775.4	0	26537.5	37076.7	18266.7	19379.1	10913.2	17809.9	23183	15396.6	26911.3	31815.8	28577.5	26903.5
431	C3H7NO5S	L-Cysteic acid	Amino acids and Peptides	Small peptides	-1	23537-25-9	167.997	80.9651, 71.0138	21874	22434.1	25337.1	1858.8	2069.64	1820.11	13324.7	13132.5	12681.2	39587.9	40889.4	41338.7	3562.3	2631.75	4527.29	5256.7	6196.09	7644.55
432	C15H20O8	Androsin			-1		387.129	165.0666, 150.0426	568693	515650	545493	738244	756622	809835	10763.1	5314.06	6681.34	208583	228370	234729	270429	234448	266776	7521.66	13049.8	10093
433	C21H22O11	Taxifolin 7-O-rhamnoside	Shikimates and Phenylpropanoids	Flavonoids	-1	137592-12-2	449.108	285.0735, 125.031	339229	413586	371068	430568	463884	377146	45601.9	57600	38259.8	165683	180840	198786	250275	264747	268656	74093	117484	72201.7
434	C19H31NO3	Homodihydrocapsaicin	Alkaloids	Pseudoalkaloids	1	20279-06-5	322.237	137.0675, 198.2012	39746.4	31723.9	21182.6	0	0	0	325147	295236	273934	46070.1	42175.2	50609.6	0	18744.8	0	289259	270565	257052
435	C19H20O2	4-O-Methyl honokiol	Shikimates and Phenylpropanoids	Lignans	1	68592-15-4	281.153	135.0891, 107.0902	602650	501392	569693	1.163e+06	1.01198e+06	1.01849e+06	942682	973736	726085	1.07702e+06	834640	817074	1.20225e+06	1.28565e+06	1.08495e+06	686327	733017	703897
436	C20H22O9	2,3,5,4'-tetrahydroxystilbene-2-O-beta-D-glucoside	Shikimates and Phenylpropanoids	Stilbenoids	-1	82373-94-2	405.119	243.0904, 137.0314	17791.1	29811.5	37847.4	61247.7	41513.5	58195.4	115186	134783	124783	29177.1	26440.7	30433.1	36304.8	48015.1	47466.6	90602.4	95013.3	86750.5
437	C8H10O3	3,4-Dimethoxyphenol	Shikimates and Phenylpropanoids	Phenolic acids	-1	2033-89-8	153.055	123.0157, 138.0409	87691.7	58319.9	42813.1	97695	64453.4	76065.9	92169.4	102819	68624.8	65984.3	47632.1	56474.3	47604.1	52084.9	48530.8	55886.8	58122.8	54741.1
438	C17H14O6	Cirsimaritin	Shikimates and Phenylpropanoids	Flavonoids	1		315.086	254.0808, 282.082	0	0	0	0	0	0	335421	352213	345732	0	0	0	0	0	0	214771	261049	317153
439	C16H14O5	Isosakuranetin	Shikimates and Phenylpropanoids	Flavonoids	-1	480-43-3	285.076	164.0226, 243.0905	162812	165927	168468	67940.1	58576.7	63216.4	3.17672e+06	3.27324e+06	3.19175e+06	52901.2	89881.2	51789.2	0	0	0	3.44573e+06	3.72136e+06	3.54583e+06
440	C16H14O4	Alpinetin	Shikimates and Phenylpropanoids	Flavonoids	1	1090-65-9	271.096	167.0452, 131.0561	67983.2	125790	93032.4	111509	100685	119964	109385	109953	86604.1	64207.2	50709.2	69547.5	30801.9	39787	0	78218.7	112047	49461
441	C11H16O2	(±)-Dihydroactinidiolide	Terpenoids	Apocarotenoids	1	15356-74-8	181.122	135.1246, 107.0886	2.02646e+07	1.79546e+07	1.70734e+07	1.22909e+06	1.10916e+06	931282	4.50756e+06	3.51968e+06	3.44767e+06	3.50305e+07	2.36964e+07	2.72336e+07	959412	1.10804e+06	905205	1.82609e+06	1.79343e+06	1.55571e+06
442	C14H16O3	Fraxinellone	Terpenoids	Sesquiterpenoids	1	28808-62-0	233.117	215.1262, 187.1212	282125	231380	251247	322470	335408	214279	648494	443234	544123	449418	294284	326262	346745	228167	317837	413503	389797	375206
443	C23H26O10	Methylnissolin-3-O-glucoside	Shikimates and Phenylpropanoids	Isoflavonoids	1	94367-42-7	480.186	301.1372, 167.0816	9.16184e+07	4.04461e+07	9.24287e+07	1.21005e+08	6.08707e+07	9.6568e+07	0	0	0	7.09708e+07	1.32483e+08	1.07545e+08	8.58264e+07	5.59476e+07	8.4086e+07	0	0	5.98787e+07
444	C16H14O5	Oxypeucedanin	Shikimates and Phenylpropanoids	Coumarins	1	3173-02-2	287.091	203.0511, 85.0673	144516	125915	0	69548.3	108403	0	674682	551572	697267	115159	99266.3	81299.2	52657.4	0	0	739863	801103	905690
445	C16H17N3O2	Brevianamide F	Amino acids and Peptides	Small peptides	1	38136-70-8	284.139	130.0718, 170.072	32892.3	0	22183.7	0	10242	14297.4	95771.7	25697.8	0	34170.1	11796.3	25416.5	19020.2	21765.2	25813.5	142737	130643	115152
446	C15H16O9	Daphnin	Shikimates and Phenylpropanoids	Coumarins	1		341.086	179.046, 133.0356	6.43584e+07	5.53966e+07	5.94278e+07	8.4983e+07	8.99285e+07	8.49262e+07	0	253549	237711	2.4783e+07	1.97693e+07	2.22598e+07	3.60211e+07	3.7956e+07	3.56417e+07	0	0	0
447	C15H16O9	Cichoriin	Shikimates and Phenylpropanoids	Coumarins	-1	531-58-8	339.072	177.0319, 133.038	615521	888311	801381	1.34484e+06	1.36256e+06	1.65226e+06	27097.5	39214.1	30440.6	421828	540038	562853	2.17006e+06	1.79174e+06	2.29802e+06	18594.2	0	19854.4
448	C18H24O12	Asperulosidic Acid	Terpenoids	Monoterpenoids	1	25368-11-0	450.16	193.0652, 147.0539	515268	503851	555798	115146	123616	67895.6	209473	161472	233458	583308	484652	526825	186993	146875	136633	75437.1	60285	72203.3
449	C21H36O10	Atractyloside A	Terpenoids	Sesquiterpenoids	1	126054-77-1	466.264	251.189, 233.1761	42608.2	33035.4	38708.5	52057.7	81258.7	73146.3	21494.8	0	0	31968.4	40209.9	41849.4	92352.4	101686	77313.5	0	0	30734.6
450	C12H22O11	Palatinose	Carbohydrates	Saccharides	1	13718-94-0	360.15	145.0579, 127.0457	4.97344e+06	6.44318e+06	7.13353e+06	7.05588e+06	1.03347e+07	1.12392e+07	0	234307	0	3.71064e+06	4.56289e+06	4.57716e+06	4.52269e+06	4.41678e+06	5.34574e+06	0	0	0
451	C22H26O8	(-)-Syringaresinol	Shikimates and Phenylpropanoids	Lignans	-1	6216-81-5	417.155	181.0644, 166.0385	179004	158571	185549	39462	39357.7	42195.9	1.43658e+06	1.6013e+06	1.56824e+06	315478	304005	286548	147411	163853	165455	1.08522e+06	1.03821e+06	1.13188e+06
452	C15H22O3	Nardosinone	Terpenoids	Sesquiterpenoids	1	23720-80-1	251.164	233.1732, 163.1266	1.3388e+06	1.22034e+06	1.33863e+06	846116	687552	738973	6.58725e+06	6.10475e+06	6.47274e+06	1.19668e+07	1.02444e+07	1.05258e+07	1.13504e+06	1.21375e+06	1.22252e+06	8.96018e+06	9.01722e+06	8.84271e+06
453	C21H22O7	Praeruptorin A	Shikimates and Phenylpropanoids	Coumarins	1	73069-25-7	404.17	227.0897, 83.0516	159615	128383	181519	121785	122415	138670	305295	255755	119169	197409	160603	120797	95739.1	123921	108274	171096	79682.2	180540
454	C9H14O	2-Pentylfuran	Polyketides	Cyclic polyketides	1	3777-69-3	139.111	111.0924, 70.0664	3.99173e+06	3.12865e+06	3.12401e+06	8.59532e+06	3.8415e+06	3.4102e+06	5.27794e+06	3.20691e+06	4.20784e+06	4.50236e+06	3.35798e+06	4.00298e+06	6.08622e+06	6.30402e+06	5.74222e+06	4.17284e+06	3.70092e+06	3.21134e+06
455	C15H16O9	Esculin	Shikimates and Phenylpropanoids	Coumarins	-1	531-75-9	339.072	177.019, 339.072156	1.40949e+06	1.28352e+06	1.59729e+06	1.50482e+06	1.39753e+06	1.49431e+06	394898	158622	547584	496706	741429	573754	427500	428353	481795	259147	343722	174152
456	C18H19NO4	N-trans-Feruloyltyramine	Shikimates and Phenylpropanoids	Phenylpropanoids	1	66648-43-9	314.138	177.0688, 145.037	566230	719144	758938	0	37398.4	0	76888.2	76132.9	81251.9	165506	167345	185140	0	51051.8	0	77603.9	78227.5	110549
457	C17H23NO3	Tetrahydropiperine	Alkaloids	Lysine alkaloids	1	23434-88-0	290.175	86.0987, 168.1499	267534	272258	270088	176502	153484	157956	302761	330198	321099	457625	344966	372804	183422	179288	174188	306812	315839	280676
458	C21H20O10	Kaempferol-7-O-rhamnoside	Shikimates and Phenylpropanoids	Flavonoids	1	20196-89-8	433.112	287.0857, 71.05	339708	317525	372386	437626	452341	341677	0	49274.9	45744.1	435339	342019	285599	253199	155421	357565	640548	691339	609735
459	C18H12O6	Sterigmatocystine	Polyketides	Xanthones	1	10048-13-2	325.07	310.084, 281.0733	13105.7	5931.44	7530.28	6520.85	3988.34	0	74728.9	70024.1	56594.4	34926.2	31863.4	25860.2	14586.5	12431.1	9457.17	57108.6	58413.8	52354.2
460	C8H8O4	2,6-Dimethoxy-1,4-benzoquinone	Polyketides	Aromatic polyketides	1	530-55-2	169.049	141.0625, 111.0243	865553	812501	684911	568139	507329	445113	546426	519501	461614	1.09126e+06	1.06097e+06	918022	1.31072e+06	1.44415e+06	1.09728e+06	897787	984526	939468
461	C17H16O6	Byakangelicol	Shikimates and Phenylpropanoids	Coumarins	1	61046-59-1	317.101	233.0654, 231.0494	0	93900	0	0	0	0	503526	511313	481198	0	0	0	0	0	0	338078	315090	367490
462	C15H18O2	Furanodienone	Terpenoids	Sesquiterpenoids	1	24268-41-5	231.137	83.0741, 149.071	92378.3	153268	114223	0	0	0	112339	190981	152687	186736	223705	195388	0	57437.7	0	87439.7	85950.8	94550.8
463	C9H12O3	1,3,5-Trimethoxybenzene	Polyketides	Phloroglucinols	1	621-23-8	169.085	126.075, 154.0722	92515.3	115841	162882	64522.5	46587.2	62082.4	114782	60190.6	61191.1	188749	105243	233357	66046.9	63642.8	51173.7	0	96786	0
464	C10H10O2	2-Methoxycinnamaldehyde	Shikimates and Phenylpropanoids	Phenylpropanoids	1	1504-74-1	163.075	107.0535, 55.0176	126414	148506	130769	74464.6	55907.2	74602.2	525532	475818	495245	166407	141958	220296	131477	147477	87544.3	683084	673193	465036
465	C16H14O4	Cardamonin	Shikimates and Phenylpropanoids	Flavonoids	1	19309-14-9	271.096	167.0453, 131.0568	460989	463119	467410	1.28698e+06	1.34749e+06	1.28917e+06	45121.9	68336.4	52540.5	31105	0	29247	119953	102203	116008	37453.9	35102.8	36981.9
466	C11H13N3O	H-Trp-NH2.HCl	Amino acids and Peptides	Small peptides	1	5022-65-1	204.113	132.081, 130.065	3.92168e+07	3.87472e+07	4.18544e+07	4.06725e+06	3.63068e+06	3.75596e+06	8.20168e+07	6.36488e+07	6.86149e+07	1.02791e+08	7.60731e+07	7.8855e+07	2.11485e+07	2.42407e+07	2.24054e+07	2.41079e+07	2.224e+07	1.9643e+07
467	C20H18O4	Licoflavone A	Shikimates and Phenylpropanoids	Flavonoids	1	61153-77-3	323.127	267.0927, 149.0333	141953	64691.5	119391	0	17370.3	13265.4	675065	579772	597633	132690	193780	221412	26062.4	32007.3	37492.1	366519	216572	192428
468	C10H12O5	Methyl syringate	Shikimates and Phenylpropanoids	Phenolic acids	-1	884-35-5	211.061	181.0297, 153.0292	11750.6	10806.5	12196.7	0	8998.75	6022.52	47722.3	49126.4	43325.2	12574.2	24336.3	12559	7933.46	14895.1	11569.1	36892.9	39321.1	32813.8
469	C18H34O3	Ricinoleic acid	Fatty acids	Fatty Acids and Conjugates	-1	141-22-0	297.243	183.1543, 279.2636	0	0	0	5.30778e+06	5.11639e+06	0	0	0	0	0	0	0	0	0	0	0	0	0
470	C21H20O9	Toringin	Shikimates and Phenylpropanoids	Flavonoids	1	1329-10-8	417.118	255.0918, 85.0309	1.57778e+06	1.411e+06	837047	1.74447e+06	1.78856e+06	2.00958e+06	94184	98947.1	113312	301462	314643	483393	414377	291257	301457	71692.3	102352	69434.1
471	C12H12O2	3-Butylidenephthalide	Polyketides	Cyclic polyketides	1	551-08-6	189.091	171.0907, 143.0937	491270	592697	979573	618906	574586	343292	643609	338666	266750	557498	415449	511872	876298	570686	425194	508669	451485	454699
472	C19H22O3	Auraptene	Shikimates and Phenylpropanoids	Coumarins	1	495-02-3	299.164	163.051, 81.0719	140967	88236.1	116527	159846	137206	142147	58386.6	51076.3	53697.2	89146.1	73445.8	89194.2	61230.1	52463.1	48171.8	83584.8	96183.2	120467
473	C8H10N2O	2-Acetyl-3-ethylpyrazine	Alkaloids	Tetramate alkaloids	1	32974-92-8	151.086	109.0804, 123.0981	260157	223935	195304	264443	257719	352742	764869	302980	385105	201920	166241	229693	234004	213097	139910	64594.7	67879.7	0
474	C12H14O4	Ethyl ferulate	Shikimates and Phenylpropanoids	Phenylpropanoids	-1	4046-02-0	221.081	206.0755, 133.0384	0	0	0	0	0	0	579898	616478	590722	23585	27158.6	28976.9	0	0	0	3.22532e+06	3.55836e+06	3.44488e+06
475	C19H18O	Alnustone	Shikimates and Phenylpropanoids	Diarylheptanoids	1	33457-62-4	263.143	91.0574, 105.0738	34333.4	0	0	0	0	0	592520	525975	445564	17024.5	25508.3	0	0	0	0	454000	402468	374581
476	C8H13NO2	Scopine	Alkaloids	Ornithine alkaloids	1	498-45-3	156.101	84.0832, 98.0639	3.53685e+06	3.08388e+06	3.33353e+06	4.00441e+06	3.51505e+06	3.51607e+06	3.25629e+06	2.44518e+06	2.71225e+06	3.47541e+06	2.84408e+06	2.72688e+06	3.31237e+06	3.39258e+06	3.17934e+06	2.6193e+06	2.38244e+06	2.30731e+06
477	C8H15NOS2	Hesperin			1	4430-35-7	206.066	55.054, 83.0878	89020.2	91021.9	59273.1	0	0	0	135333	102950	92603.3	111950	107587	86802.2	0	0	0	128804	136683	95873.3
478	C8H8O4	5-Methoxysalicylic acid	Shikimates and Phenylpropanoids	Phenolic acids	-1	2612-02-4	167.034	108.0267, 152.0215	717186	702940	653378	222202	202163	232313	7.8485e+06	8.47848e+06	8.02444e+06	480564	306034	519191	156239	151402	134791	2.34267e+06	2.45979e+06	2.58037e+06
479	C19H18N2O3	N-Coumaroyl serotonin	Shikimates and Phenylpropanoids	Phenylpropanoids	1	68573-24-0	323.139	147.054, 119.0547	194034	227591	231538	26365.8	40047.5	51923.4	118435	110619	108472	186583	170974	144043	0	27377.9	43764.9	54998.7	59488	68338.4
480	C11H20O6	Crenulatin	Terpenoids	Monoterpenoids	-1	4444-74-0	307.139	59.0142, 101.0293	63833.4	61662.3	38523.6	68328.7	69331.2	82247.4	19482.6	15714.7	18780.1	35011.6	25287.4	38933.4	48712.9	59507.5	59321.5	18737.9	22273.3	28918.1
481	C18H34O2	trans-Vaccenic acid	Fatty acids	Fatty Acids and Conjugates	-1	693-72-1	281.248	263.2615, 281.248	1.90705e+07	1.98901e+07	1.98252e+07	0	0	0	6.67562e+07	6.97168e+07	4.63414e+07	2.34236e+07	2.42252e+07	2.25658e+07	3.01732e+07	2.12772e+07	1.87916e+07	3.589e+07	7.61841e+07	3.66536e+07
482	C7H14N2O3	Glycyl-L-valine	Amino acids and Peptides	Small peptides	1	1963-21-9	175.107	129.1097, 72.082	2.93907e+06	3.17335e+06	3.31952e+06	2.20124e+06	2.00233e+06	2.28746e+06	1.15046e+07	6.32172e+06	1.00655e+07	3.62674e+06	3.88573e+06	6.57306e+06	3.39107e+06	3.89446e+06	3.80619e+06	7.54763e+06	6.79688e+06	6.61913e+06
483	C12H14O5	3,4,5-Trimethoxycinnamic acid	Shikimates and Phenylpropanoids	Phenylpropanoids	-1	90-50-6	237.076	103.06, 133.074	372410	329938	335524	96176.3	111350	115721	1.01964e+06	998867	1.07282e+06	126877	141085	127083	110164	51922.9	87633.9	612318	624054	614973
484	C16H25NO2	Hydroxy-alpha-sanshool	Fatty acids	Fatty amides	1	83883-10-7	264.195	107.0869, 79.0563	63803.5	70599.5	69097.6	50827.2	39062.6	0	937255	779275	754468	92477	64503.9	95251.2	62154.5	42431	0	595818	606787	570374
485	C9H10O2	4'-Hydroxy-3'-methylacetophenone	Shikimates and Phenylpropanoids		-1	876-02-8	149.06	107.0552, 134.0451	54372.5	75470	41726.4	0	0	0	581409	606151	672325	96814.8	94334.9	85994.6	57700.4	70066.7	40207	1.37381e+06	1.3806e+06	1.5076e+06
486	C17H20O9	5-Feruloylquinic acid	Shikimates and Phenylpropanoids	Phenylpropanoids	-1	87099-72-7	367.107	193.051, 134.037	2.21278e+06	1.95016e+06	2.27962e+06	2.30689e+06	1.96381e+06	2.32516e+06	157038	246475	212193	3.63303e+06	3.73129e+06	3.72075e+06	5.35401e+06	5.04203e+06	5.24566e+06	558584	517136	585622
487	C15H20O3	Arteannuin B	Terpenoids	Sesquiterpenoids	1	50906-56-4	249.148	185.1464, 143.0953	123935	109267	90937.5	79208	89609.3	59153.3	360312	262774	343911	160435	212592	131062	78732.1	83442.2	104482	176534	196497	203321
488	C17H18O6	Agarotetrol	Polyketides		1	69809-22-9	319.117	255.1261, 283.1263	140469	170290	144251	94845.9	73555.8	68297.2	473258	693167	665644	699605	623255	692320	0	71498.8	32305.9	1.82379e+06	2.08559e+06	3.06183e+06
489	C17H20O9	4-Feruloylquinic acid	Shikimates and Phenylpropanoids	Phenylpropanoids	-1	2613-86-7	367.103	173.0584, 193.0679	1.10502e+08	1.37341e+08	1.60595e+08	1.29864e+08	1.41176e+08	1.53826e+08	0	1.68516e+07	0	1.03875e+08	1.11098e+08	1.0783e+08	1.71185e+08	1.69031e+08	1.83804e+08	3.9463e+07	4.09086e+07	4.12727e+07
490	C18H18O5	(E)-Flavokawain A	Shikimates and Phenylpropanoids	Flavonoids	1	3420-72-2	315.122	181.0622, 161.0716	144974	94749.7	169550	51523.6	43392.2	66082.1	316780	272796	254701	133181	123507	137875	0	0	0	245695	288289	254650
491	C9H8N2O	2-Methylquinazolin-4-ol	Alkaloids	Anthranilic acid alkaloids	1	1769-24-0	161.07	120.0507, 92.0522	167451	150881	183112	203086	204312	181306	0	0	0	135772	77898.1	80925.1	119881	171076	161804	0	0	0
492	C14H20N2O4	H-Val-Tyr-OH	Amino acids and Peptides	Small peptides	1	3061-91-4	281.149	72.082, 55.0542	2.08359e+06	2.37827e+06	2.21103e+06	2.4688e+06	2.39882e+06	2.27416e+06	218248	199375	207396	2.32748e+06	1.95222e+06	2.14875e+06	2.09302e+06	1.89867e+06	1.95748e+06	216608	197221	213243
493	C12H14O3	Ethyl p-methoxycinnamate	Shikimates and Phenylpropanoids	Phenylpropanoids	1	24393-56-4	207.101	161.072, 133.0724	530107	402674	442081	126558	122677	113687	299590	235305	252634	261771	194990	218053	64064.9	109800	58402.2	185387	182459	138494
494	C24H30O3	Ferulenol	Shikimates and Phenylpropanoids	Coumarins	1	6805-34-1	367.226	175.0516, 81.072	20852.5	20596.5	36769.4	19414.2	30529.3	19071.9	38227	34110.5	50153.4	18484.1	25353.5	25978.3	16309.8	11340.6	11993	45739.1	21355	26952
495	C20H26O5	Brevilin A	Terpenoids	Sesquiterpenoids	1	16503-32-5	347.185	83.0514, 173.1178	281841	307815	281642	87698.3	64460.9	70293.3	665923	621963	583325	451747	406059	411213	120771	134175	130959	1.1131e+06	1.17854e+06	1.22139e+06
496	C10H15N3O5	3-Methylcytidine	Carbohydrates	Nucleosides	1	2140-64-9	258.108	126.0733, 109.0441	1.24653e+06	1.37037e+06	1.29551e+06	1.08146e+06	1.04035e+06	1.03317e+06	158031	120916	133346	1.28427e+06	1.26479e+06	1.33266e+06	814979	756992	696884	210513	202315	239570
497	C10H10O4	Methyl caffeate	Shikimates and Phenylpropanoids	Phenylpropanoids	-1	3843-74-1	193.05	134.0453, 161.0369	937786	923075	852351	748613	726759	730784	1.20704e+06	1.29067e+06	1.26782e+06	1.46324e+06	1.40906e+06	1.4109e+06	1.89397e+06	1.89176e+06	1.76665e+06	2.74785e+06	2.83675e+06	2.76308e+06
498	C11H18N2O5S	gamma-Glutamyl-S-1-propenyl cysteine	Amino acids and Peptides	Small peptides	1		291.1	145.0405, 84.0465	8.42737e+06	7.20715e+06	8.17958e+06	1.47878e+07	1.56806e+07	1.70119e+07	1.01176e+07	9.59389e+06	8.50501e+06	8.80146e+06	7.98231e+06	8.52005e+06	1.40671e+07	1.2156e+07	1.35302e+07	9.50285e+06	8.00896e+06	8.68371e+06
499	C15H20O3	Rupestonic acid	Terpenoids	Sesquiterpenoids	1	115473-63-7	249.148	135.0884, 107.0889	480883	415787	515347	710358	661277	671503	351600	304847	356186	627676	502448	619952	495120	539477	479268	480071	302426	321595
500	C6H13NO5	Glucosamine	Carbohydrates	Aminosugars and aminoglycosides	1	14999-43-0	162.076	72.0444, 98.06	2.15281e+06	2.11587e+06	2.13257e+06	828067	712671	831766	1.17551e+06	1.11064e+06	955010	3.0986e+06	2.18818e+06	2.80698e+06	1.162e+06	1.34957e+06	1.18609e+06	1.32215e+06	1.4132e+06	1.62591e+06
501	C6H14O5	L-Fucitol	Fatty acids	Fatty acyls	-1	13074-06-1	165.076	59.0143, 73.0311	279446	267189	279722	289886	297814	327960	470300	434361	407045	290047	304384	303305	285254	312269	307785	594511	588610	616450
502	C10H12O4	Hydroxytyrosol acetate	Shikimates and Phenylpropanoids	Phenylethanoids	-1	69039-02-7	195.066	59.0143, 135.0537	46648.2	61465	44889.4	21249.1	25936.2	22921.2	811442	809484	786505	79606.8	83217.8	84106.3	98617.2	88386.2	96474.8	928753	894903	930588
503	C14H18O8	Glucovanillin	Shikimates and Phenylpropanoids	Phenolic acids	-1	494-08-6	373.114	151.0499, 136.0252	83638.2	85435.8	92796.2	97059.6	76672.2	110007	32460.2	31768.9	41271.1	63973.8	48045.7	58911.9	102817	101258	108787	7171.81	5901.11	9135.79
504	C15H20O3	Kanshone C			1	117634-64-7	249.148	189.108, 81.0724	179235	117973	109841	48145.5	67799.8	114868	521443	397174	373233	214797	144779	147806	118895	81652.5	118691	281949	310351	335937
505	C13H14O5	Citrinin	Polyketides	Chromanes	1	518-75-2	251.091	233.1038, 205.1038	427558	555601	541259	316933	311521	259636	1.63116e+06	1.40754e+06	1.32152e+06	3.66194e+06	2.70811e+06	2.67983e+06	498876	601815	450721	2.6296e+06	2.32661e+06	2.01484e+06
506	C11H12O4	Sinapaldehyde	Shikimates and Phenylpropanoids	Phenylpropanoids	-1	4206-58-0	207.066	192.0578, 177.0344	111685	93683.5	143425	11502.9	42615.9	40277.5	303216	554126	302729	75537.1	93410.1	62214.8	38890.8	42769.8	37270.2	198043	109115	144571
507	C15H22N2O3	Santacruzamate A	Alkaloids	Tyrosine alkaloids	1	1477949-42-0	279.17	105.0742, 190.1368	24758.6	39627.7	0	35762.6	0	0	104534	117934	179385	53651.5	67175.3	46201.1	49825.9	58052.3	62013	92909.3	143112	112896
508	C16H12O5	3-O-Methylgalangin	Shikimates and Phenylpropanoids	Flavonoids	-1	6665-74-3	283.061	211.0595, 239.06	205524	220912	248938	259189	279691	303334	34968.9	43920.1	30561.2	0	0	0	0	0	0	0	0	0
509	C9H6O4	5,7-Dihydroxychromone	Polyketides	Chromanes	1	31721-94-5	179.033	68.9982, 91.0196	3.76917e+06	3.63705e+06	3.88519e+06	1.83509e+06	1.46938e+06	1.25395e+06	1.41918e+07	1.09797e+07	1.1434e+07	3.09806e+06	2.51153e+06	2.64814e+06	1.87867e+06	2.59115e+06	2.01245e+06	9.33396e+06	9.26881e+06	7.02593e+06
510	C10H8O4	Noreugenin	Polyketides	Chromanes	1	1013-69-0	193.049	153.0275, 147.053	0	0	33639.4	63359.4	0	24584.2	119698	92752	105256	48774.4	0	0	0	0	0	254269	255242	247191
511	C14H18O9	Phaseoloidin	Shikimates and Phenylpropanoids	Phenolic acids	1	118555-82-1	348.128	123.0502, 151.0483	42730.7	107308	447870	891444	860887	1.07765e+06	14212.4	11738.3	12070.7	192607	68310.3	33191	497603	725990	659218	12750.3	8471.62	13150.2
512	C10H10O3	Methyl 4-hydroxycinnamate	Shikimates and Phenylpropanoids	Phenylpropanoids	-1	19367-38-5	177.055	118.0491, 145.0392	2.64095e+06	2.41217e+06	2.35997e+06	2.20797e+06	2.15394e+06	2.02089e+06	837918	867517	854534	2.09243e+06	2.02507e+06	2.12393e+06	2.03271e+06	2.14739e+06	2.02078e+06	933071	900883	981364
513	C17H18O3	trans-Trimethoxyresveratrol	Shikimates and Phenylpropanoids	Stilbenoids	1	22255-22-7	271.132	271.132, 243.1199	6.43455e+06	7.35703e+06	5.41592e+06	7.62934e+06	5.87375e+06	7.8667e+06	862683	1.23938e+06	949374	4.03055e+06	4.26521e+06	4.06739e+06	3.211e+06	3.98459e+06	3.48361e+06	846622	0	798096
514	C10H10O3	(E)-3,4-Dihydroxybenzylideneacetone	Shikimates and Phenylpropanoids	Phenylpropanoids	-1	123694-03-1	177.055	135.0539, 107.0562	228111	207536	182976	0	0	0	78030.8	42000.1	37671.7	166968	175362	142370	38437.6	0	0	40562.7	0	48128.8
515	C17H19N5O4	6-Benzyladenosine	Alkaloids	Tryptophan alkaloids	1	4294-16-0	358.2	226.1, 147.9	66944.4	59826.7	62499	49739.6	78527.1	73624.1	149154	109720	91250.1	78868.8	63001.5	70285.9	50900.1	42091.6	82578.3	90509.4	94078.3	129154
516	C12H11N5O	6-(2-hydroxybenzylamino)purine	Alkaloids	Tryptophan alkaloids	1	20366-83-0	242	136, 107.1	0	26400.6	19691.3	0	0	0	168212	162602	147613	22854.9	26439.3	0	0	0	0	33096.6	18382.8	12177
517	C19H22O5	5-Deoxystrigol	Alkaloids	Tryptophan alkaloids	1	151716-18-6	331	216, 147.2	39519.1	38309.2	38349.1	0	0	19396.8	695324	659852	606686	54901.4	36980.5	56141.1	26769.5	0	0	475324	471614	510437
518	C9H13NO3	Racepinephrine	Alkaloids	Tyrosine alkaloids	1	329-63-5	166.09	107.049, 120.081	468148	428591	408911	516251	495680	436372	0	0	0	372973	500167	363941	389307	626603	584781	0	0	0
519	C6H12O6	Chiro-Inositol	Carbohydrates	Polyols	-1	643-12-9	239.077	141.019, 87.0085	589995	564217	597115	913405	832848	952722	1.8694e+06	1.83144e+06	1.09584e+06	423063	458223	459659	856987	931029	855597	2.19019e+06	2.11548e+06	2.1631e+06
520	C27H34O3	Durabolin	Terpenoids	Steroids	1	62-90-8	407.258	105.07, 91.0541	1.17821e+06	1.01047e+06	963465	1.10843e+06	954228	916792	1.89317e+06	1.77311e+06	1.7172e+06	2.03569e+06	1.93489e+06	1.8628e+06	2.23646e+06	2.5283e+06	2.50791e+06	2.08515e+06	1.90912e+06	1.694e+06
521	C15H12O6	(+/-)-Eriodictyol	Shikimates and Phenylpropanoids	Flavonoids	-1	4049-38-1	287.058	135.045, 109.03	975081	514337	570797	138758	251890	319235	2.96728e+06	2.91315e+06	3.02058e+06	608948	663179	326207	493971	504375	452443	2.45208e+06	2.99251e+06	2.82289e+06
522	C7H5NOS	2(3H)-Benzothiazolone	Alkaloids	Anthranilic acid alkaloids	-1	934-34-9	150.002	150.001909, 122.007	0	0	0	2.06733e+06	1.95102e+06	1.89656e+06	4.17902e+06	4.41869e+06	4.29959e+06	1.27971e+06	1.14654e+06	1.21564e+06	2.72578e+06	2.72296e+06	2.57158e+06	3.20547e+06	3.06847e+06	3.42621e+06
523	C6H6N2O	pyridine-2-carboxamide	Alkaloids	Nicotinic acid alkaloids	1	1452-77-3	123.055	78.0338, 96.0444	0	168398	0	360610	456161	374382	0	0	0	0	0	0	187041	268833	202163	0	0	0
524	C12H10O4	Ethyl coumarin-3-carboxylate	Shikimates and Phenylpropanoids	Coumarins	1	1846-76-0	219.069	173.023, 191.034	183463	187164	197452	222217	152879	186549	63073.8	102151	74234.7	182618	137658	145652	89585	171332	122101	122640	158102	166603
525	C5H6N2O	2-Amino-3-hydroxypyridine	Amino acids and Peptides	Small peptides	1	16867-03-1	111.055	93.0448, 112.059	2.15041e+06	0	2.19151e+06	0	0	0	7.74467e+06	7.06802e+06	6.72611e+06	2.84399e+06	0	0	0	0	0	4.04921e+06	0	3.75737e+06
526	C43H55N5O7	Vindesine	Alkaloids	Tryptophan alkaloids	1	59917-39-4	754.417	355.202, 124.112	12144.1	9949.76	9002.35	22007.1	20340.5	11437.1	22821.4	14241.9	12323.8	12836.5	9342.4	17681	11510.3	9592.84	12001	7905.4	7731.98	9769.35
527	C12H12O3	7-Ethoxy-4-methylcoumarin	Shikimates and Phenylpropanoids	Coumarins	1		205.086	105.07, 121.065	949361	853491	641234	717664	966811	611944	0	0	0	1.09013e+06	908891	898551	475189	401319	634470	0	0	0
528	C7H6O4	2,4,6-trihydroxybenzaldehyde	Polyketides	Phloroglucinols	-1	487-70-7	153.019	151.003, 83.0137	859345	867331	798511	537222	507245	519036	148943	167853	160354	405132	399788	418281	268286	278762	269964	251455	259206	313348
529	C20H30O3	Tripterifordin	Terpenoids	Diterpenoids	1	139122-81-9	319.227	131.085, 95.0854	88015.6	77727.3	80379.2	54784.9	41204.4	0	96369.3	93069.2	93427.8	93239.7	69649.5	53456.9	43492.8	53172.7	38025.9	78870.9	100509	102143
530	C13H14N2O2	Tetrahydroharman-3-carboxylic acid	Alkaloids	Tryptophan alkaloids	1		231.113	158.096, 146.06	947665	695490	883320	152670	0	0	2.29137e+07	1.61768e+07	1.77502e+07	1.04282e+06	740423	768702	0	0	0	4.33456e+06	4.0789e+06	3.17232e+06
531	C10H8O3	6-hydroxy-4-methyl-chromen-2-one	Shikimates and Phenylpropanoids	Coumarins	-1	2373-31-1	175.046	147.045, 119.05	31304	21181.2	27454.6	24759.8	25891.1	38505.9	15189.6	16813.2	15333.5	22650.8	29151.2	33516.1	42610.1	28762.6	24279.4	22668.3	9977.11	20576
532	C11H14O4	1-(4-hydroxy-3,5-dimethoxy-phenyl)propan-1-one			-1	5650-43-1	209.087	194.058, 179.035	57624.1	49351.2	53078.7	37545.7	38800.8	41376.5	1.77389e+06	1.93092e+06	1.87144e+06	99011.7	61135.6	59392.2	39499.9	44420.5	41180.6	733687	841259	815516
533	C9H10O5	2-hydroxy-3,4-dimethoxy-benzoic acid	Shikimates and Phenylpropanoids	Phenolic acids	-1	5653-46-3	197.052	123.008, 166.998	32320	0	0	0	0	0	156181	162723	117389	48648.2	0	0	0	36341	46513.6	228966	223127	230737
534	C16H24O6	beta-D-Glucopyranoside, 5-methyl-2-(1-methylethyl)phenyl	Terpenoids	Monoterpenoids	-1	20772-23-0	371.172	149.098, 71.0141	12154.9	13207.6	11446.9	9066.59	9636.65	13478.2	106649	96553.5	128561	11945.9	12994.2	15353.9	9916.89	8272.66	10613.6	38949	25203.1	23069.8
535	C17H20N2O	1,3-Diphenethylurea	Alkaloids	Tyrosine alkaloids	1	5467-84-5	269.165	105.07, 122.096	64038.1	73432.6	97407.2	29091.4	0	0	132460	124097	124331	146240	104907	85240.1	0	0	21810	175037	201739	175811
536	C8H8O3	4-Hydroxyphenyl acetate	Shikimates and Phenylpropanoids	Phenolic acids	-1	3233-32-7	151.043	108.041, 108.021	333079	251451	285226	0	35432.6	0	44452.3	36286.8	0	334047	306861	348632	0	0	34462.9	0	36579.7	47134.8
537	C21H24N2O4	(3R,20S)-19alpha-Methyl-2-oxoformosanan-16-carboxylic acid methyl ester	Alkaloids	Tryptophan alkaloids	1		369.181	337.155, 160.076	71928.1	53260.7	91609.2	106059	96874.7	98627.1	64578.7	83292.5	83209.7	76825.6	52311.8	65432.5	54178.2	66297.3	33207.1	70620.8	56497.4	63443.9
538	C11H16O3	Loliolide	Terpenoids	Apocarotenoids	1		197.123	133.101, 107.086	4.0322e+07	3.66076e+07	3.63269e+07	4.07749e+06	3.443e+06	3.11123e+06	2.1587e+07	1.64745e+07	1.66891e+07	6.43849e+07	3.85279e+07	4.81444e+07	2.12707e+06	2.77338e+06	1.99363e+06	1.28033e+07	1.24242e+07	9.47899e+06
539	C11H13NO4	H-Asp(OBzl)-OH	Amino acids and Peptides	Small peptides	1	2177-63-1	224.092	91.0542, 178.086	950005	737871	1.01882e+06	454475	411391	527899	0	0	199196	363740	467931	268464	258855	446749	285307	0	138681	0
540	C21H28O3	16alpha,17-Epoxyprogesterone	Terpenoids	Steroids	1	1097-51-4	329.211	109.065, 97.0648	515823	503822	544660	314178	170559	251582	1.37927e+07	5.74824e+06	1.27098e+07	899263	605422	796807	471526	492888	411343	5.93256e+06	9.4229e+06	6.94022e+06
541	C30H48O5	Caulophyllogenin	Terpenoids	Triterpenoids	-1	52936-64-8	487.347	393.315, 405.315	2.09211e+06	2.25274e+06	2.5807e+06	4.35352e+06	4.43623e+06	4.7035e+06	4.06555e+06	4.77455e+06	4.84969e+06	2.74204e+06	3.3184e+06	2.98688e+06	5.50744e+06	5.41193e+06	5.50763e+06	7.02709e+06	6.81726e+06	7.59727e+06
542	C10H14O4	4,7,7-trimethyl-3-oxo-2-oxabicyclo[2.2.1]heptane-1-carboxylic acid	Terpenoids	Monoterpenoids	-1	67111-66-4	197.083	153.143, 153.092	163870	127058	131086	98103	110950	90294.2	1.63166e+06	1.74972e+06	1.77094e+06	88948.2	0	0	0	0	0	528712	487447	674600
543	C10H13NO2	N-Acetyltyramine	Alkaloids	Tyrosine alkaloids	1	1202-66-0	180.102	121.065, 91.0538	391065	258324	313903	299616	185879	324452	249665	242726	131232	348921	169446	163734	229074	322888	251635	185738	179329	338022
544	C7H7NO3	3-Amino-5-hydroxybenzoic acid	Amino acids and Peptides	Small peptides	-1	76045-71-1	152.035	108.076, 108.045	107453	120937	113188	21390.3	24571.2	20284	810264	730982	841171	118191	127571	119538	7053.58	0	0	225448	271320	250739
545	C18H26O10	Benzyl beta-primeveroside			1	130622-31-0	420.187	91.0539, 85.0281	4.662e+06	4.87765e+06	4.73258e+06	6.02641e+06	5.15369e+06	5.44496e+06	238805	222755	227086	3.71756e+06	3.00189e+06	3.28015e+06	4.35809e+06	4.14305e+06	4.09375e+06	161889	150874	143730
546	C23H26O7	Vermixocin B	Polyketides	Aromatic polyketides	1	133806-59-4	432.202	163.039, 269.08	50740.5	52428.8	44382.5	38361.5	45482.9	36839	58746.2	55454.2	52748.2	61742.5	64200.3	60896	90096.4	79759.6	111968	76068.1	58660.9	70890.8
547	C20H24O3	Yakuchinone-A	Shikimates and Phenylpropanoids	Diarylheptanoids	-1	78954-23-1	311.165	175.112, 121.029	5994.47	9552.68	10743.2	7094.29	10090.6	8712.44	990775	1.07177e+06	1.01182e+06	12894.9	15192.3	12394.4	13081.3	22400	12434.1	341168	331106	334942
548	C23H30O6	Virolongin B	Shikimates and Phenylpropanoids	Lignans	1		425.193	216.075, 176.044	697406	775735	738415	1.16234e+06	1.62933e+06	1.24984e+06	1.20227e+06	1.0952e+06	1.35505e+06	1.28543e+06	1.10142e+06	1.16688e+06	1.56735e+06	1.73864e+06	1.978e+06	2.162e+06	2.52062e+06	2.74526e+06
549	C21H30NO4+	Butylscopolamine			1	149-64-4	360.217	138.091, 121.065	1.9684e+06	1.83086e+06	1.88465e+06	306879	619328	333699	1.10023e+06	1.23346e+06	1.24357e+06	1.61023e+06	1.40717e+06	1.59527e+06	265607	318711	254327	712379	668682	670763
550	C19H18O3	Tanshinone IIA	Polyketides	Naphthalenes	1	568-72-9	295.133	277.122, 249.127	4.2591e+06	3.70986e+06	3.83845e+06	639362	470494	418268	2.36482e+07	1.84859e+07	1.8813e+07	4.67636e+06	4.08861e+06	4.46505e+06	1.06078e+06	1.12647e+06	898085	1.68445e+07	1.66119e+07	1.3671e+07
551	C28H40O8	Taxusin	Terpenoids	Diterpenoids	1	19605-80-2	522.306	119.086, 95.0857	28939.3	39111.8	51857.3	11060	13099	18706.9	8984.47	13953.5	14407.5	24009.9	24564.3	28767.6	13183.4	10632.7	11739.8	12106.9	11925.1	9072.73
552	C17H20O5	Dendrophenol	Shikimates and Phenylpropanoids	Stilbenoids	1	108853-14-1	305.143	151.076, 91.0542	218975	255087	191451	122934	176124	190007	1.98257e+06	1.64719e+06	1.68696e+06	220519	177841	168512	95077.5	122244	146741	1.00868e+06	957555	833886
553	C17H24O11	Theviridoside	Terpenoids	Monoterpenoids	-1	23407-76-3	463.147	101.024, 143.035	35648.5	37276.9	41585	72596.7	66967.5	68753.6	4196.52	3834.61	3202.78	21167.3	17928.9	22912.4	58999.9	62796.7	59124.2	1650.39	1816.09	3953.63
554	C14H18O9	Myrciaphenone A	Polyketides	Phloroglucinols	-1	26089-54-3	329.092	167.035, 123.045	353521	425590	440462	508729	549625	483330	72972.3	50006.6	48100.5	190935	257626	244299	401884	353459	406373	0	36054	90856.4
555	C16H14O6	Aromadendrin 7-methyl ether	Shikimates and Phenylpropanoids	Flavonoids	-1	37971-69-0	301.077	165.019, 139.04	135302	192088	107109	100217	68912.7	72032	1.44575e+06	1.91276e+06	1.42191e+06	74731.8	98703.5	93486.1	0	57845.8	0	1.12939e+06	1.05308e+06	1.22492e+06
556	C20H19NO5	Pseudoprotopine	Alkaloids	Tyrosine alkaloids	1	24240-05-9	354.14	188.07, 149.059	130190	175679	130646	51171.6	34879.9	42374.8	207528	181282	196887	144474	194512	131830	38333.9	41264.7	25015.2	64025.8	57585	56740.1
557	C15H22O4	Cyperanic acid	Terpenoids	Sesquiterpenoids	1	117869-89-3	249.149	143.085, 119.085	228222	212937	181837	46957	111329	88632.5	508701	301761	234821	253177	209792	235784	54519.1	65350.5	55578	356944	330523	310347
558	C15H12O4	5,7-Dihydroxyflavanone	Shikimates and Phenylpropanoids	Flavonoids	-1	68745-38-0	255.07	171.045, 83.014	243948	253042	275084	262983	302503	315344	489634	432353	479816	41164.6	43260.7	48480.3	23467.6	25966.3	30822.9	558376	509881	501105
559	C20H21NO4	(-)-Dicentrine	Alkaloids	Tyrosine alkaloids	1	28832-07-7	340.159	279.102, 251.107	229365	227965	364782	384162	304222	319113	2.22202e+06	2.29757e+06	2.24078e+06	376595	289485	344867	295151	323909	271230	1.96695e+06	1.78057e+06	1.79439e+06
560	C20H32O3	Diterpene deriv 329	Terpenoids	Diterpenoids	1		321.242	135.08, 95.0852	0	0	69373.4	0	0	0	6.74159e+06	4.36969e+06	4.40505e+06	30030.9	0	0	86905.9	0	0	3.69015e+06	3.20967e+06	3.04675e+06
561	C20H24O6	Dihydrodehydrodiconiferyl alcohol	Shikimates and Phenylpropanoids	Lignans	-1	28199-69-1	359.156	314.115, 311.092	47751.7	35867.6	42247.8	18791.1	27120.5	14480.4	543489	517599	592855	35841.6	51927.3	48125.9	32241.9	30875	32708.6	458613	489177	488405
562	C8H15N	Octahydro-1H-isoindole	Alkaloids	Lysine alkaloids	1	21850-12-4	126.128	67.0543, 109.101	266448	224007	103778	235623	0	0	1.17266e+07	1.01475e+06	3.38871e+06	231947	208238	232862	185560	0	0	3.55836e+06	1.76295e+06	3.9324e+06
563	C14H19N2O2+	[1-carboxy-2-(1H-indol-3-yl)ethyl]-trimethyl-ammonium			1		247.144	146.06, 118.065	114719	109320	0	0	0	0	499055	465315	454498	193873	155748	231704	0	0	0	173654	192386	160256
564	C6H7NO2	6-(hydroxymethyl)pyridin-3-ol	Alkaloids	Nicotinic acid alkaloids	1		126.055	108.044, 126.054955	7.13393e+06	6.30546e+06	6.58829e+06	0	0	0	0	0	0	8.09398e+06	5.57347e+06	6.27003e+06	0	1.07639e+06	0	0	0	2.67129e+06
565	C11H14O4	4-Hydroxy-3,5-dimethoxy-cinnamyl alcohol	Shikimates and Phenylpropanoids	Phenylpropanoids	-1	537-33-7	209.083	179.035, 161.024	40386.1	40308.1	29224.3	26707.3	35615.1	29037.4	26216.2	29171.5	19600.3	66069.9	70172.2	57279	67563.3	81239.1	65134.2	19614.6	22255.5	26984.4
566	C18H32O16	D-Gal alpha 1->6D-Gal alpha 1->6D-Glucose	Carbohydrates	Saccharides	-1	13382-86-0	503.162	383.118, 89.0243	79752.2	131565	111341	215001	159170	171314	25000.9	27065.2	28182.1	80754.5	67778.1	97355.6	92194.5	102342	153621	28988.2	27712.7	26266.5
567	C10H12N2O5S	7-Aminocephalosporanic acid	Amino acids and Peptides	β-lactams	1	957-68-6	295.036	296.038716, 297.034291	1.42823e+07	3.0206e+07	2.85415e+07	6.41683e+06	6.13544e+06	7.14904e+06	3.74766e+06	2.81253e+06	3.54778e+06	1.89989e+07	3.4263e+07	3.30822e+07	9.11991e+06	8.3644e+06	9.46609e+06	3.00839e+06	2.65291e+06	3.10819e+06
568	C7H16O7	Perseitol	Carbohydrates	Saccharides	-1	527-06-0	211.082	101.024, 71.0137	56277.9	53788.9	57554.3	36365	36606.9	43390.5	674597	654716	677059	74374.6	74828	76009.5	32520	35160.2	35719.7	695029	678719	691157
569	C27H34O12	Eucommin A	Shikimates and Phenylpropanoids	Lignans	1	99633-12-2	568.242	175.075, 137.06	83877.8	80239.6	79481.9	104669	101370	74323	137390	143663	133495	296461	230168	347570	263120	264343	271586	112497	93888.3	135403
570	C12H14O3	4-hydroxy-3-(3-methylbut-2-enyl)benzoic acid	Shikimates and Phenylpropanoids	Phenolic acids	-1	1138-41-6	205.087	161.097, 106.043	0	0	0	0	0	0	98809.9	98613.2	94535	57422.1	0	0	0	0	0	73430.1	68264.1	75155.2
571	C17H16O4	3,9-Dimethoxypterocarpan	Shikimates and Phenylpropanoids	Isoflavonoids	1		285.114	137.059, 109.064	33008.2	0	40319	0	0	0	62121.2	44905.4	51499.1	75686.1	61927.8	59844.8	0	33005.7	36893.2	67454.7	94631.7	69485.5
572	C15H12O4	3-phenyl-1-(2,4,6-trihydroxyphenyl)prop-2-en-1-one	Shikimates and Phenylpropanoids	Flavonoids	-1	4197-97-1	255.067	171.045, 107.014	347348	340384	366542	391993	416454	418189	672011	626930	638982	59832	59144.4	63829.5	32760.2	34343.3	40311.8	751789	715415	721061
573	C30H48O4	Lucidumol A	Terpenoids	Triterpenoids	1	217476-73-8	473.363	455.351, 121.064	191256	206974	137774	193471	152332	167057	253778	256623	279982	198098	189962	192631	221633	319633	256715	228542	145770	219753
574	C12H16O8	Phlorin	Polyketides	Phloroglucinols	-1		347.098	125.024, 83.014	82929.7	93121.1	77084.4	120438	145947	141872	0	2502.7	2552.24	35829.3	36597.1	31226	34561.8	32105.7	41231.7	1344.98	0	1472.27
575	C16H16O6	4-(2,3-Dihydroxy-3-methylbutoxy)furo(3,2-g)chromen-7-one	Shikimates and Phenylpropanoids	Coumarins	1		305.105	203.033, 147.044	0	0	0	0	0	0	579587	583683	606305	0	0	63636.8	0	0	0	438275	442416	392444
576	C26H32O11	Matairesinoside	Shikimates and Phenylpropanoids	Lignans	1		538.228	341.139, 137.06	416598	352529	520847	531244	480962	543811	166316	119281	219169	989443	1.03802e+06	962320	625860	810837	736669	190175	194940	269057
577	C15H20O3	Parthenium	Terpenoids	Sesquiterpenoids	1		231.138	145.101, 131.085	155444	73361.2	85399.5	84288.9	92615.4	82912.7	86948.6	115534	85881.1	157630	145125	154958	100639	131130	87319.5	111024	112776	128256
578	C10H12N2O	2,2-dimethyl-1,3-dihydroquinazolin-4-one	Alkaloids	Anthranilic acid alkaloids	1		177.102	160.076, 117.057	728096	972077	969141	1.69433e+06	3.1258e+06	2.63555e+06	284864	0	290945	5.03208e+06	6.34977e+06	4.70413e+06	6.60849e+06	4.61592e+06	9.07644e+06	2.94308e+06	1.51769e+06	2.21081e+06
579	C17H24O11	PRZVXHGUJJPSME-UHFFFAOYSA-N	Terpenoids	Monoterpenoids	-1		463.149	139.04, 101.024	34410.7	30483.4	44417.4	65358.7	57222.4	57069.2	3780.97	6207.7	7438.34	18615.8	18960.1	18067.7	48287.8	52059.6	42352	3852.89	4652.35	5058.8
580	C11H11NO2	4(1H)-Quinolinone	Alkaloids	Anthranilic acid alkaloids	1		190.086	175.063, 147.068	162870	139884	153616	331796	215132	192181	89519.3	85821.6	0	150336	87430.7	131333	204598	174207	174607	119121	84273.8	73381.4
581	C18H16O5	4',6,7-Trimethoxyisoflavone	Shikimates and Phenylpropanoids	Isoflavonoids	1	798-61-8	313.11	297.076, 269.081	38629.1	30889.3	43188.3	22921.1	13330.6	0	798431	659368	668649	296805	248547	251904	17363.7	29267	24001.9	43912.9	28663.4	29842.5
582	C17H17NO	(E)-3-phenyl-N-(2-phenylethyl)prop-2-enamide	Shikimates and Phenylpropanoids	Phenylpropanoids	1	103188-43-8	252.138	103.054, 105.07	96213.4	106422	84577.6	31352.3	0	0	149824	92936.8	105961	125202	91746.2	82051.8	38242.7	0	0	142149	151361	137365
583	C13H16N2O2	11-Acetyl-6-oxo-7,11-diazatricyclo[7.3.1.0<2,7>]trideca-2,4-diene	Alkaloids	Lysine alkaloids	1	6018-52-6	233.128	148.076, 191.118	132676	125525	100083	195387	141226	171960	0	52296.1	77523.6	136080	86711.4	97058.4	222601	229238	194054	74347	80463	0
584	C30H24O9	Hypocrellin b	Polyketides	Polycyclic aromatic polyketides	1	123940-54-5	529.149	487.139, 471.108	8588.36	6976.2	8310.9	5175.34	6903	13967.1	30548.1	29527.5	30880.1	10327.4	4836.83	9438.05	6281.91	6878.64	0	11368.8	7400.4	6238.77
585	C26H32O5	Colladin	Shikimates and Phenylpropanoids	Coumarins	1	28691-96-5	442.265	163.039, 147.117	69116.4	57689.7	79230.6	46987.7	0	0	97649.4	87956.7	126965	59259.1	90203.5	66105.9	86110.3	74037	59059.8	83369.5	95948.3	89208
586	C22H28N2O3	Hirsutine	Alkaloids	Tryptophan alkaloids	1	7729-23-9	369.217	144.081, 170.097	30849	39794.6	54701	38876	47676.6	54743.4	66710.4	46977.1	43841.6	32231.7	23637.1	48705	50073.7	54697.3	30267	69270.4	49664.9	37081.9
587	C20H28O13	Primeverin			-1		535.167	181.051, 71.014	69518.5	56030.1	57531.5	56612.5	69958.2	55475.6	4272.52	4087.38	5700.5	35254.7	40679.5	44219.4	36734.9	44134.6	48307.5	3056.44	4162.34	7299.81
588	C12H19N3O6	Gly-pro-glu	Amino acids and Peptides	Small peptides	1		302.135	70.0651, 148.06	376833	346676	254878	339989	200550	213751	287241	874775	434727	554235	376455	443431	534753	670461	229484	372468	417691	343545
589	C27H41NO4	Yibeissine	Alkaloids	Pseudoalkaloids	1	143502-51-6	444.311	114.091, 109.101	19658.5	13945.1	11417.7	8623.37	19869.6	12964.7	37291	28898.8	34498.4	27141.8	30935.9	15956.1	19558.5	13064.7	21386.3	16244.5	10317.3	12123.4
590	C27H30O15	Vicenin-2	Shikimates and Phenylpropanoids	Flavonoids	-1		593.16	353.066, 383.077	24244.3	25887.4	29610.6	6592.41	3920.21	3392.91	6143.88	8374.91	7542.77	4007.66	4133.89	4069.58	2522.63	1909.38	3584.38	67319.3	69207.4	69839.9
591	C16H14O6	(+/-)-Homoeriodictyol	Shikimates and Phenylpropanoids	Flavonoids	-1	446-71-9	301.076	151.004, 107.014	2.07407e+07	2.95586e+07	1.75032e+07	1.83097e+07	0	0	2.82532e+08	2.7163e+08	2.80564e+08	1.31205e+07	1.79195e+07	1.20784e+07	0	0	0	1.76959e+08	1.87538e+08	2.0504e+08
592	C17H24O11	6alpha-Hydroxygeniposide; Deacetylasperulosidic acid methyl ester	Terpenoids	Monoterpenoids	-1		463.148	139.04, 101.024	34410.7	30483.4	44417.4	65358.7	57222.4	57069.2	3780.97	6207.7	7438.34	18615.8	18960.1	18067.7	48287.8	52059.6	42352	3852.89	4652.35	5058.8
593	C24H38O6	7-[2,6-dimethyl-8-(2-methylbutanoyloxy)-1,2,6,7,8,8a-hexahydronaphthalen-1-yl]-3,5-dihydroxy-heptanoic acid	Polyketides	Cyclic polyketides	1	75225-51-3	405.264	199.148, 173.132	256613	177415	288096	669305	475102	567989	520216	709029	705136	593842	294392	403559	773115	1.03718e+06	1.15214e+06	523816	523920	706242
594	C20H24O6	4-(4-hydroxy-3-methoxy-phenyl)-2,3-bis(hydroxymethyl)-7-methoxy-tetralin-6-ol	Shikimates and Phenylpropanoids	Lignans	-1		359.158	241.051, 109.03	20652.7	13858.1	16218.4	16644	15101.5	10258.7	76227.1	81392	102459	28001.8	34407.9	28925.8	8497.28	8886.78	7268.07	95570.4	108040	80687.4
595	C21H20O10	5,7-dihydroxy-2-(4-hydroxyphenyl)-6-[3,4,5-trihydroxy-6-(hydroxymethyl)tetrahydropyran-2-yl]chromen-4-one	Shikimates and Phenylpropanoids	Flavonoids	-1		431.106	311.057, 283.062	10758.3	41249.4	26676.7	10770.2	13984.6	0	97908.2	100313	89543.4	57896.7	63934.8	65614	27017.7	16190.9	13279.6	185982	180553	167153
596	C20H22O6	2,3-bis(1,3-benzodioxol-5-ylmethyl)butane-1,4-diol	Shikimates and Phenylpropanoids	Lignans	1		341.138	135.044, 131.049	70092.9	40786.3	42625.1	53027.7	0	26179.4	865249	822714	814814	46762.9	0	42416	38795.9	0	0	318423	270200	258211
597	C15H14O5	7,8-Dihydro-5,6-dehydromethysticin	Shikimates and Phenylpropanoids	Styrylpyrones	1	3155-53-1	275.096	135.044, 153.054	855048	788926	800195	174871	182653	211810	1.51309e+06	1.34862e+06	1.48032e+06	1.10071e+06	921077	1.03275e+06	361729	337815	402726	3.0031e+06	2.96011e+06	3.3655e+06
598	C16H18O8	4-p-Coumaroylquinic acid	Shikimates and Phenylpropanoids	Phenylpropanoids	-1	53539-37-0	337.097	173.046, 93.0347	5.46687e+07	6.05566e+07	6.59764e+07	7.2935e+07	7.48406e+07	7.63301e+07	3.04102e+06	3.31028e+06	3.60065e+06	7.95949e+07	8.8929e+07	8.65688e+07	6.89878e+07	6.87161e+07	7.38589e+07	3.23455e+06	3.39253e+06	3.88779e+06
599	C18H32O3	(10E,12E)-9-hydroxyoctadeca-10,12-dienoic acid	Fatty acids	Octadecanoids	-1		295.228	277.217, 171.102	7.66317e+06	7.90097e+06	8.16425e+06	770931	657174	733418	1.15518e+08	1.20324e+08	1.14013e+08	1.35572e+07	1.33619e+07	1.31604e+07	1.20737e+06	1.23057e+06	1.23003e+06	7.35048e+07	6.84686e+07	7.30757e+07
600	C21H28O2	Ethisterone			1	434-03-7	313.221	97.0648, 109.065	1.1308e+06	940495	981465	547733	557986	565318	1.46301e+06	1.48847e+06	1.36667e+06	1.70977e+06	1.4354e+06	1.57243e+06	152923	148271	129174	1.14179e+06	1.17482e+06	1.05985e+06
601	C19H22O4	Rutamarin alcohol	Shikimates and Phenylpropanoids	Coumarins	1	118389-19-8	315.16	273.111, 241.085	238448	265143	269108	0	0	0	57800.4	52231.4	0	156080	205218	215080	0	0	0	77653.4	82771.3	78259.1
602	C19H20O5	(8,8-dimethyl-2-oxo-9,10-dihydropyrano[2,3-h]chromen-9-yl) (Z)-2-methylbut-2-enoate	Shikimates and Phenylpropanoids	Coumarins	1	19427-82-8	329.142	187.038, 159.044	61844.3	65773.5	109800	19888.4	29743.8	25312.3	486859	436547	464258	83635.1	76856.8	98449.8	24554.8	0	21223.1	550791	527715	450634
603	C20H24O7	Isoolivil	Shikimates and Phenylpropanoids	Lignans	-1		375.149	360.121, 257.081	19572.6	19958.1	15297	12447.3	19658.8	16700.5	207887	183306	224372	7921.42	10053.1	8548.78	7940.9	11301.8	5456.68	239456	229310	267521
604	C12H16O8	Dianthoside	Polyketides	Cyclic polyketides	1	20847-13-6	311.076	149.021, 185.042	728968	816186	860388	3.60285e+06	3.43453e+06	3.92294e+06	0	43083.3	0	921451	725747	527915	406929	338464	403577	0	20309.1	0
605	C17H18O4	1-(2,6-dimethoxyphenyl)-3-(4-hydroxyphenyl)propan-1-one	Shikimates and Phenylpropanoids	Flavonoids	1	221696-69-1	287.128	107.049, 135.08	670432	656717	537281	555048	405137	0	5.77944e+06	5.72273e+06	5.78734e+06	0	0	0	0	0	0	7.79848e+06	8.16121e+06	7.38446e+06
606	C20H20O13	Ginnalin A	Shikimates and Phenylpropanoids	Phenolic acids	1	76746-56-0	469.098	153.018, 111.044	81805	55061.6	113743	163357	106655	169158	0	0	28966.4	66216.6	25572.6	56813	68197.3	75829.1	68593.5	14830.4	0	0
607	C15H8O7	Isodemethylwedelolactone	Shikimates and Phenylpropanoids	Isoflavonoids	-1	350681-33-3	299.025	271.024, 227.035	626332	463196	605566	790377	712089	721725	1.07281e+06	803480	774138	508431	860858	573831	458862	873859	627001	661782	1.02609e+06	918862
608	C15H12O5	Microminutin	Shikimates and Phenylpropanoids	Coumarins	1	84041-46-3	273.077	189.054, 203.07	163950	164744	162611	134951	139439	155581	1.20824e+06	1.05502e+06	1.21459e+06	213217	184092	249510	224684	214103	120683	567183	648575	489529
609	C21H22O10	Salipurposid	Shikimates and Phenylpropanoids	Flavonoids	-1		433.118	271.062, 151.004	299522	272689	324599	228925	273742	245925	59918.4	49000.9	39647.1	768755	775715	773033	467388	454264	464436	35502.1	0	24579.9
610	C26H32O11	Symplocosin	Shikimates and Phenylpropanoids	Lignans	-1		519.187	151.04, 136.017	368160	354610	415946	312182	323770	313138	0	0	0	497585	480330	456900	331580	332469	339884	0	0	0
611	C17H14O7	4',5,7-Trihydroxy-3,6-dimethoxyflavone	Shikimates and Phenylpropanoids	Flavonoids	-1	22697-65-0	329.065	299.02, 271.025	1.27769e+06	1.21023e+06	1.21411e+06	30634.7	34185.8	31739.1	42002.4	39419.7	43963.5	33339.7	26663.1	28738.2	0	0	0	208693	228436	238815
612	C18H28O3	8-[3-oxo-2-[(E)-pent-2-enyl]cyclopenten-1-yl]octanoic acid	Fatty acids	Octadecanoids	1	93633-61-5	293.211	93.0696, 81.0697	2.0413e+06	1.87808e+06	1.77094e+06	850809	795575	697599	3.28637e+07	2.69256e+07	2.90992e+07	3.88689e+06	3.00655e+06	3.23642e+06	1.39791e+06	1.3892e+06	1.38101e+06	2.36524e+07	2.07151e+07	2.24657e+07
613	C11H14O3	3,4-Dimethoxycinnamyl alcohol	Shikimates and Phenylpropanoids	Phenylpropanoids	1	40918-90-9	177.093	145.065, 117.07	7.00304e+06	7.03534e+06	5.2945e+06	7.30505e+06	6.18671e+06	4.50524e+06	0	959025	1.84143e+06	6.5582e+06	4.16374e+06	7.11261e+06	7.39106e+06	7.87832e+06	6.61901e+06	1.46198e+06	702726	0
614	C30H44O5	Poricoic acid B	Terpenoids	Triterpenoids	-1	137551-39-4	483.312	409.273, 367.3	14281.9	12231.2	12468	9563.41	10503.8	8360.48	47316	43275.9	51814.2	17306.5	17794.3	16660.2	21954.7	22710.7	22817	40444.4	42451.5	42731.1
615	C21H20O13	Myricetin 3-galactoside	Shikimates and Phenylpropanoids	Flavonoids	-1	15648-86-9	479.087	316.023, 271.025	1.76104e+06	1.68867e+06	1.92944e+06	1.59091e+06	1.75432e+06	1.62008e+06	255257	267138	236055	2.19487e+06	2.72321e+06	2.22902e+06	1.56882e+06	1.43623e+06	1.31424e+06	188786	210305	184741
616	C30H46O4	18alpha-Glycyrrhetic acid	Terpenoids	Triterpenoids	1	1449-05-4	471.347	121.101, 95.0852	614375	1.03113e+06	853585	687223	592096	815733	1.32154e+06	1.37486e+06	1.16347e+06	1.28838e+06	982343	1.21149e+06	1.39328e+06	1.4542e+06	1.24015e+06	1.12495e+06	1.21635e+06	1.05247e+06
617	C16H12O5	5-O-Methylgenistein	Shikimates and Phenylpropanoids	Isoflavonoids	1	4569-98-6	285.076	285.07575, 270.052	6.2287e+06	5.43216e+06	6.06389e+06	9.82186e+06	5.74638e+06	7.52166e+06	5.63651e+06	4.78558e+06	4.36711e+06	6.01586e+06	4.87098e+06	3.72974e+06	5.12533e+06	5.68885e+06	6.99715e+06	4.28069e+06	4.72918e+06	5.05335e+06
618	C19H18O5	Coumarin deriv	Shikimates and Phenylpropanoids	Coumarins	1	53771-63-4	327.123	163.039, 91.0539	64634.4	138006	112092	33354.2	61072.4	26173.8	322928	271869	297912	92668.8	76383.1	64381	44416.7	56347.7	69823.5	242425	252133	219060
619	C20H24O5	4-[1-hydroxy-2-[2-methoxy-4-[(E)-prop-1-enyl]phenoxy]propyl]-2-methoxy-phenol	Shikimates and Phenylpropanoids	Lignans	1		327.159	163.075, 107.049	488048	266687	259280	364059	332210	193742	2.26443e+06	1.59041e+06	1.73219e+06	206752	184700	161924	296306	308310	302188	2.07202e+06	1.99053e+06	1.97865e+06
620	C21H20O11	2-(3,4-dihydroxyphenyl)-5,7-dihydroxy-6-[3,4,5-trihydroxy-6-(hydroxymethyl)tetrahydropyran-2-yl]chromen-4-one	Shikimates and Phenylpropanoids	Flavonoids	-1		447.093	327.052, 299.056	361813	303829	343045	0	0	0	25216.8	43630.7	32148.7	0	0	0	0	10101.5	0	393882	393197	481113
621	C21H38O8	Icariside C(1)	Terpenoids	Monoterpenoids	-1		477.276	101.025, 71.014	992330	981697	1.05462e+06	2.95122e+06	2.85781e+06	3.05712e+06	0	0	0	609925	670762	660006	2.05556e+06	2.04453e+06	2.09139e+06	52351.6	0	38546.3
622	C21H18O6	Clausenacoumarine	Shikimates and Phenylpropanoids	Coumarins	1	87838-97-9	367.118	203.033, 91.0539	240478	185842	218351	32544.2	75560.7	99329.8	87448.7	167531	169634	377007	215028	462108	77833.8	101737	89234.3	75703	127187	86162.3
623	C25H36O4	Actinopyrone A	Polyketides	Linear polyketides	1		383.258	95.0854, 133.101	24665.5	27597.9	35325.2	0	0	0	1.32126e+06	1.19814e+06	1.21212e+06	17243.4	30143.2	29541.7	0	0	20636.2	729961	804145	699249
624	C16H29NO	2,4-Dodecadienamide	Fatty acids	Fatty amides	1	24738-51-0	252.232	95.0852, 81.0333	18108.4	16349.7	24588.3	20441.6	16527.4	0	112154	94640.3	109710	63806	52497.8	57893.9	32617.3	27935.2	24402.1	154926	159651	138101
625	C21H36O10	Geranyl 6-O-beta-D-xylopyranosyl-beta-D-glucopyranoside	Terpenoids	Monoterpenoids	1	150995-11-2	466.266	81.0697, 95.0853	2.87395e+06	2.97642e+06	3.08282e+06	6.1288e+06	5.97716e+06	5.85012e+06	68247.9	37863	59733.4	2.34176e+06	2.21031e+06	1.93846e+06	2.48131e+06	2.45321e+06	2.31312e+06	34978.8	39010.1	28069.3
626	C20H22O2	Longistylin C	Shikimates and Phenylpropanoids	Stilbenoids	-1		293.155	235.077, 223.077	294589	281085	326879	8992.73	9027.58	7045.09	557332	576305	571213	601273	636309	587646	17803.3	12431.9	18326.6	353985	378861	368629
627	C19H28O11	Benzyl gentiobioside			1	56775-64-5	450.197	91.0539, 85.0281	270471	186687	275235	170911	141517	135439	28164.1	7544.49	15390.3	118453	104632	135387	161313	177107	164601	26777.9	18125.1	12569.5
628	C11H18O4	(2E)-2-hexylidene-3-methylbutanedioic acid	Fatty acids	Fatty Acids and Conjugates	-1		213.118	169.124, 195.103	182064	161752	167410	255530	269071	247747	243937	256995	240405	142913	163382	150879	75474.3	95362.2	87248.5	318130	291398	319377
629	C46H50N4O8	N1,N5,N10,N14-Tetra-trans-p-coumaroylspermine	Alkaloids	Ornithine alkaloids	1		787.37	641.333, 204.102	175662	148507	170202	98882	94360.6	91328	84211	49173.6	71841.8	46548	35444.1	47313.6	14612.2	24659.8	20371.2	32550.2	36452.6	27577.3
630	C17H14O7	5,7,2'-Trihydroxy-6,8-dimethoxyflavone	Shikimates and Phenylpropanoids	Flavonoids	-1		329.069	314.044, 299.02	1.50052e+06	1.4107e+06	1.44311e+06	37722.9	38256.3	36025.2	49653.5	54974.1	48824.2	35740.1	36628.1	32512.9	0	0	0	254786	293021	299879
631	C15H12O6	(2S,3S)-3,4',5,7-Tetrahydroxyflavanone	Shikimates and Phenylpropanoids	Flavonoids	-1	480-20-6	287.06	125.024, 151.004	450712	497333	462418	208102	228116	236159	1.75517e+06	1.96325e+06	1.98321e+06	284294	298779	300727	359654	358038	378083	1.88564e+06	1.98866e+06	2.21599e+06
632	C30H48O4	(1R,2R,4aS,6aS,6bR,10S,12aR)-1,10-dihydroxy-1,2,6a,6b,9,9,12a-heptamethyl-2,3,4,5,6,6a,7,8,8a,10,11,12,13,14b-tetradecahydropicene-4a-carboxylic acid	Terpenoids	Triterpenoids	-1	13849-91-7	471.354	453.338, 427.358	3.51007e+06	3.99764e+06	3.77979e+06	3.62819e+06	3.7747e+06	4.02129e+06	3.86247e+06	3.41593e+06	3.82338e+06	3.93221e+06	3.53956e+06	3.67529e+06	2.38929e+06	2.87546e+06	2.81588e+06	4.30968e+06	4.29934e+06	3.93761e+06
633	C18H34O5	Pinellic acid	Fatty acids	Octadecanoids	-1		329.231	211.133, 229.143	2.00039e+07	2.03713e+07	1.97703e+07	3.01235e+06	2.92974e+06	3.13141e+06	1.49829e+07	1.55686e+07	1.57721e+07	2.1587e+07	2.37871e+07	2.23528e+07	4.82244e+06	4.73238e+06	5.39464e+06	3.18273e+07	2.8076e+07	3.13787e+07
634	C12H16O7	Pyrocatechol monoglucoside	Shikimates and Phenylpropanoids	Phenolic acids	-1	2400-71-7	271.087	109.03, 101.025	13128.8	18623.3	16867.5	17673.4	15077.5	21234.6	8227.41	8889.37	5888.58	9478.76	10469	9533.56	15182.7	15511	25997.2	7203.17	7367.72	7494.11
635	C27H33NO10S	Thiocolchicoside	Alkaloids	Tyrosine alkaloids	1	602-41-5	564.19	402.137, 360.127	42348.5	59672.2	56817.1	82838.2	34931.5	47882.8	41694.5	55883.4	42074.6	67225.9	59629.2	96381.6	66292.9	53929.1	56024.5	231307	245293	244836
636	C12H20O5	(e)-4-Hydroxy-dodec-2-enedioic acid	Fatty acids	Fatty Acids and Conjugates	-1		243.124	207.102, 125.097	1.48006e+06	1.33127e+06	1.4377e+06	394638	251092	390556	858481	913721	955955	1.58073e+06	1.91843e+06	1.1934e+06	478486	279014	324682	781130	749912	810282
637	C16H18O8	3-p-Coumaroylquinic acid	Shikimates and Phenylpropanoids	Phenylpropanoids	-1		337.102	163.04, 119.05	1.33585e+06	1.38788e+06	1.48506e+06	1.60251e+06	1.6996e+06	1.68994e+06	95081.4	69702.6	99732.6	1.72707e+06	1.8071e+06	1.77909e+06	1.37792e+06	1.43701e+06	1.49067e+06	77694.7	83998.4	70614.2
638	C17H26O11	Acetylharpagide	Terpenoids	Monoterpenoids	-1	6926-14-3	405.14	71.014, 101.025	21639.2	21442.4	21413.2	32542.8	22251.5	20655.8	3142.36	6857.25	6301.41	7335.36	13241.4	10781.5	6784.98	11718.7	12319.3	2433.93	3312.4	3062.43
639	C26H26O12	4,5-Di-O-caffeoylquinic acid methyl ester	Shikimates and Phenylpropanoids	Phenylpropanoids	-1	188742-80-5	529.141	161.024, 135.045	65602.2	58085.2	69097.1	45557.4	38046.2	41272.7	17462	11073.2	5974.03	36974.9	52640.9	40746.1	53846	45728.1	53476.8	5138.46	9878.72	9668.36
640	C21H20O11	kaempferol 7-O-glucoside	Shikimates and Phenylpropanoids	Flavonoids	-1	16290-07-6	447.097	285.04, 151.003	1.06053e+07	1.01249e+07	8.81766e+06	1.18495e+07	1.10472e+07	9.18047e+06	1.35989e+06	1.18628e+06	1.31435e+06	5.92952e+06	6.59705e+06	6.68588e+06	6.68439e+06	6.10939e+06	7.01381e+06	4.74157e+06	4.80548e+06	4.80374e+06
641	C20H22O8	cis-Piceid	Shikimates and Phenylpropanoids	Stilbenoids	-1	148766-36-3	389.129	227.071, 185.061	555194	542890	513319	818159	802849	906946	0	0	0	531616	599169	569146	660169	566615	632355	0	0	0
642	C16H18N2O2	Quinolactacin A	Alkaloids	Anthranilic acid alkaloids	1		271.144	271.144104, 214.073	1.71937e+07	1.17136e+07	1.58524e+07	1.40196e+07	1.02978e+07	1.79352e+07	2.32746e+06	2.65994e+06	1.91179e+06	7.08354e+06	4.91814e+06	5.99623e+06	5.17774e+06	5.34705e+06	6.49374e+06	0	0	1.98603e+06
643	C20H34O17	Xylotetraose	Carbohydrates	Saccharides	-1	22416-58-6	605.193	101.024, 71.0138	17067.8	17684.6	23281	22463	17775.3	21142.5	2353.78	2805.42	3951.15	11497.5	10716.9	10705.4	9244.16	11717.5	10787.2	4061.28	4606.63	3967.86
644	C15H12O5	Thunberginol C	Shikimates and Phenylpropanoids	Coumarins	-1		271.061	253.051, 143.051	287639	308052	318331	136547	148946	143992	1.26006e+06	1.28711e+06	1.19076e+06	269886	298396	282025	205399	187374	215457	1.306e+06	1.35309e+06	1.41854e+06
645	C16H28O7	Betulalbuside A	Terpenoids	Monoterpenoids	-1		391.199	101.025, 71.014	131630	123769	121289	149375	188043	174924	4047.84	3856.14	3517.77	44171.3	66847.1	42912.1	132640	118720	118077	6344.66	1917.01	3891.55
646	C15H20O10	Glucosyringic acid	Shikimates and Phenylpropanoids	Phenolic acids	-1	33228-65-8	359.098	123.008, 138.032	777714	853831	931472	874213	948969	936132	11318.4	16722.4	18554	571020	600483	580922	1.55098e+06	1.38101e+06	1.50073e+06	25053.3	21312.9	24231.1
647	C23H32O3	Ilicicolin B	Terpenoids	Meroterpenoids	1	22581-07-3	356.235	163.039, 107.085	18936.2	31805.3	21263.4	10791.1	6162	4991.62	508071	496025	433016	24070.4	16025.4	17901.5	13146.3	27927.6	10178.2	538346	555730	503874
648	C19H28O12	Orcinol gentiobioside	Polyketides		-1	164991-86-0	447.151	123.045, 71.0138	104069	92632.5	94975.7	106444	102810	108253	50191.3	67738.8	66247.8	53642.7	39483.3	59654.9	93857.5	87092.9	77150.6	30375.5	41483.7	38818.7
649	C19H26O3	9-Hydroxy-4-androstene-3,17-dione	Terpenoids	Steroids	1	560-62-3	303.195	137.096, 97.0648	0	0	0	0	0	0	9.01896e+07	7.22378e+07	9.26761e+07	0	0	0	0	0	0	4.94711e+07	5.80148e+07	4.37116e+07
650	C15H14O7	(+)-Epigallocatechin	Shikimates and Phenylpropanoids	Flavonoids	-1	13425-13-3	305.071	125.025, 137.025	9.17109e+06	8.22615e+06	8.60749e+06	7.30603e+06	7.39959e+06	7.9819e+06	4.4586e+06	4.40276e+06	4.08144e+06	1.18383e+07	1.26794e+07	1.21364e+07	6.01688e+06	5.80003e+06	5.9833e+06	3.80539e+06	3.36172e+06	3.46733e+06
651	C9H16O3	4-Hydroxy-2-nonenoic acid	Fatty acids	Fatty Acids and Conjugates	-1		171.103	127.113, 99.0813	3.44399e+06	3.22922e+06	3.13553e+06	284654	272770	0	538042	565345	586713	4.21676e+06	3.9269e+06	4.18557e+06	259811	278076	291400	632223	610929	604681
652	C14H16N2O3	cyclo(L-Phe-trans-4-hydroxy-L-Pro)	Amino acids and Peptides	Small peptides	1	118477-06-8	261.123	120.081, 86.0599	0	32740.4	28154.2	29816.5	27911.6	0	178460	155756	101089	43584.9	0	0	0	32854.4	0	81568.7	68966.5	50196.1
653	C17H19N5O5	N6-(4-Hydroxybenzyl)-adenosine	Carbohydrates	Nucleosides	1	110505-75-4	374.146	136.062, 107.049	806411	717863	841903	1.19631e+06	1.1821e+06	1.00755e+06	1.40003e+06	1.46753e+06	1.3872e+06	676602	721934	550120	387733	902209	354608	1.63024e+06	1.67451e+06	1.55799e+06
654	C14H20O7	Icariside D2	Shikimates and Phenylpropanoids	Phenylethanoids	-1	38954-02-8	359.135	137.061, 119.05	1.21781e+06	1.23461e+06	1.28135e+06	2.14534e+06	2.22028e+06	2.28469e+06	0	0	0	141561	266609	141373	310758	286928	272640	0	0	0
655	C27H32O15	Isorubrofusarin 10-gentiobioside	Polyketides	Xanthones	1	200127-93-1	597.181	273.076, 435.128	258810	208237	226222	257220	218183	256072	86417.7	77808.6	73343.1	116042	116526	127689	191014	153584	169452	56676.1	50098.4	28302
656	C19H26O13	Sibiricose A3	Shikimates and Phenylpropanoids	Phenolic acids	-1	139726-39-9	461.13	137.025, 93.0347	516883	432148	498876	445815	468709	457516	22980.3	36472	21316.4	529494	578508	553263	698045	619975	654844	22298.6	26417.2	17454
657	C27H38O4	(25R)-Spirost-4-ene-3,12-dione	Terpenoids	Steroids	1	6875-60-1	427.284	109.065, 97.0648	46975.2	67688.2	45766.8	52562.4	56831.1	54380	125857	104920	113192	61624.2	81254.3	56874.6	79910.7	74632.6	77441.6	76425.2	79114.2	71413.4
658	C5H10O5	D-arabinofuranose	Carbohydrates	Saccharides	-1	147-81-9	149.046	71.0138, 101.024	391667	384513	392444	429623	422524	439108	190325	212932	207928	98780.1	115558	109500	111020	120198	130086	260574	259196	282259
659	C17H19NO4	[3-[(E)-2-(1,3-benzodioxol-5-yl)vinyl]oxiran-2-yl]-(1-piperidyl)methanone	Alkaloids	Lysine alkaloids	1		302.145	112.075, 199.038	0	0	0	0	0	0	2.29004e+06	2.1793e+06	2.37106e+06	0	0	0	0	0	0	1.3637e+06	1.55501e+06	1.46417e+06
660	C15H20O5	Artemisitene	Terpenoids	Sesquiterpenoids	1	101020-89-7	263.128	159.08, 131.086	41998.1	45238.2	50360.1	0	0	27681.4	155674	151889	130573	75785.1	62761.5	38723.2	53392.3	0	0	120528	125924	104028
661	C19H30O3	methyl 8-[(1S,5R)-4-oxo-5-[(Z)-pent-2-enyl]cyclopent-2-en-1-yl]octanoate	Fatty acids	Octadecanoids	1		307.227	105.07, 81.0697	146365	97126.3	104949	56682.4	45891.7	45832.9	8.95448e+06	7.59478e+06	7.62969e+06	617455	502044	535120	348027	357245	312738	5.70598e+06	5.39186e+06	4.80666e+06
662	C19H23NO5	Sinomenine N-oxide			1	1000026-77-6	346.165	314.139, 74.0601	20921	12700.4	12148.7	0	18053.2	19557.6	37391.2	0	36814.1	0	11579.8	15455.3	0	14610	13231.2	23534.6	0	16697.7
663	C11H18O5	(-)-9-Hydroxyhexylitaconic acid	Fatty acids	Fatty Acids and Conjugates	-1		229.112	185.118, 125.097	552890	521098	520651	72440.3	72122.3	69226.9	2.33419e+06	2.44589e+06	4.74972e+06	850802	844173	839306	86356.6	105989	102600	806086	1.36517e+06	1.54837e+06
664	C19H32O8	Ampelopsisionoside	Terpenoids	Apocarotenoids	-1	138665-44-8	447.221	225.15, 153.092	684038	793874	893784	819050	970155	1.00135e+06	87447.1	62475.6	62985.1	278826	367137	352836	399214	369584	461263	10496.9	7892.34	0
665	C14H20O6	Phenylethyl beta-D-glucopyranoside	Shikimates and Phenylpropanoids	Phenylethanoids	-1	18997-54-1	343.14	89.0245, 71.0139	34152.6	37971.9	0	69775.2	46530.2	33399.4	0	0	0	26996.5	16298.4	21046.3	26116.1	22091.6	24405.8	0	0	0
666	C11H18O4	Hexylitaconic Acid	Fatty acids	Fatty Acids and Conjugates	-1	94513-51-6	213.119	169.123, 169.183	529408	497019	479229	0	0	0	295605	316861	302002	797326	832941	776760	0	0	121575	296864	270013	277055
667	C12H22O11	Galactinol	Carbohydrates	Polyols	-1	3687-64-7	341.111	89.0242, 71.0137	6.12683e+06	5.97253e+06	5.22004e+06	1.20195e+07	1.03924e+07	1.17627e+07	0	0	0	2.7613e+06	3.10847e+06	4.26076e+06	3.70423e+06	4.85041e+06	3.29856e+06	0	0	0
668	C12H10O2	2H-Pyran-2-one	Polyketides	Cyclic polyketides	1	4467-30-5	187.075	141.07, 91.0542	240428	299923	347958	186399	218728	234613	193624	88586.3	0	505548	274248	283105	218291	191477	233722	0	0	0
669	C14H18O8	Pungenin			-1	55483-00-6	313.089	151.04, 108.021	113460	124432	154965	118326	126087	132634	14819.3	6291.51	12209.2	47932	44701.7	47905.4	25649.9	22428.1	29462.2	11287.2	8025.36	7965.68
670	C30H48O5	1,10-dihydroxy-9-(hydroxymethyl)-1,2,6a,6b,9,12a-hexamethyl-2,3,4,5,6,6a,7,8,8a,10,11,12,13,14b-tetradecahydropicene-4a-carboxylic acid	Terpenoids	Triterpenoids	-1		487.349	469.333, 437.307	1.28885e+07	1.19642e+07	1.33486e+07	1.81777e+07	1.81033e+07	1.73109e+07	1.81856e+07	2.13343e+07	1.94977e+07	1.54158e+07	1.8662e+07	1.51929e+07	2.7237e+07	2.40018e+07	2.28538e+07	2.37847e+07	3.09057e+07	3.85706e+07
671	C27H42O10	[6-acetoxy-7-hydroxy-1-(3-methylbutanoyloxy)-7-(3-methylbutanoyloxymethyl)-4a,5,6,7a-tetrahydro-1H-cyclopenta[c]pyran-4-yl]methyl 3-methylbutanoate	Terpenoids	Monoterpenoids	1		544.312	161.06, 105.07	66694.3	0	0	257529	244144	440257	0	0	0	49093.8	0	0	84013	155816	91778	0	0	0
672	C26H28O14	Corymboside	Shikimates and Phenylpropanoids	Flavonoids	-1		563.142	353.067, 383.078	0	0	0	0	0	0	0	0	0	0	0	0	0	0	0	366285	299201	384157
673	C30H46O6	ilexgeninA	Terpenoids	Triterpenoids	-1		501.322	439.322, 483.313	654891	1.11293e+06	651179	520119	569591	455887	967305	1.16926e+06	864420	1.5542e+06	1.82682e+06	1.73004e+06	1.56798e+06	1.51135e+06	1.2397e+06	1.24577e+06	1.63341e+06	1.30209e+06
674	C15H24O3	3,11-Dihydroxy-7-drimen-6-one	Terpenoids	Sesquiterpenoids	1		253.18	111.08, 95.0853	106658	96702.8	104622	55003.8	0	0	151751	0	0	109535	136839	168082	0	82008.1	0	138879	109946	112631
675	C20H24O10	Pasakbumin B	Terpenoids	Triterpenoids	-1	138809-10-6	423.135	331.118, 301.108	21567.1	25566.6	26659.7	35479.6	42194.5	30315	39082.3	37135.1	36922.4	26183.1	26306.5	35567.5	36587.9	35250.5	38156.6	52557	44678.4	63313.3
676	C24H28O5	(E)-3-(4-methoxyphenyl)-1-[2,4,6-trimethoxy-3-(3-methylbut-2-enyl)phenyl]prop-2-en-1-one	Shikimates and Phenylpropanoids	Flavonoids	1		397.201	147.08, 91.0539	288218	341868	267991	168455	134708	197047	1.6059e+06	1.41179e+06	1.92402e+06	1.02643e+06	995368	970800	385290	479006	417389	2.42685e+06	2.40098e+06	2.63789e+06
677	C20H26O4	15-Hydroxy-7-oxodehydroabietic acid	Terpenoids	Diterpenoids	1		313.18	185.096, 211.111	637457	550031	752689	390298	380706	417583	1.02669e+06	823267	981131	1.21611e+06	1.09856e+06	992898	123037	133788	119881	691933	634712	602962
678	C26H34O12	Olivil 4'-O-glucoside	Shikimates and Phenylpropanoids	Lignans	1	76880-93-8	556.245	187.075, 137.059	3.25965e+06	3.78568e+06	2.87495e+06	3.96857e+06	3.56071e+06	4.3736e+06	0	0	0	1.10087e+06	892769	980319	1.89356e+06	1.859e+06	2.00821e+06	0	0	0
679	C18H26O10	Icariside F2	Shikimates and Phenylpropanoids		-1	115009-57-9	401.145	101.024, 71.014	890924	899937	984964	1.14657e+06	1.03272e+06	1.03645e+06	68257.8	67398.5	70730.8	397214	412708	403195	518309	628804	571922	31677.1	40358	47575.6
680	C14H18O9	3-methoxy-4-[3,4,5-trihydroxy-6-(hydroxymethyl)tetrahydropyran-2-yl]oxy-benzoic acid	Shikimates and Phenylpropanoids	Phenolic acids	-1		329.09	108.022, 152.012	1.94015e+06	1.84844e+06	1.95515e+06	2.16241e+06	2.41047e+06	2.33866e+06	32797.8	41603.9	37169.7	1.01845e+06	1.01685e+06	1.10316e+06	1.88237e+06	1.65311e+06	1.86527e+06	46154.3	45745.9	44997.8
681	C16H22O11	Secologanoside 7-methyl ester	Terpenoids	Monoterpenoids	-1		389.109	121.066, 95.0503	15144.5	21759.5	28141.1	20443.6	19598.6	11642.6	18029	25252.2	23690.8	15083.3	20499.7	16340.4	12457.5	17790.6	12655.6	19595.1	18777.7	14782.2
682	C20H20NO5+	Hydroprotopine			1	128397-41-1	354.139	188.071, 149.06	130190	175679	130646	51171.6	34879.9	42374.8	207528	181282	196887	144474	194512	131830	38333.9	41264.7	25015.2	64025.8	57585	56740.1
683	C18H24O4	2,6-dihydroxy-7-methoxy-1,1,4a-trimethyl-3,4,10,10a-tetrahydro-2H-phenanthren-9-one	Terpenoids	Diterpenoids	1		305.175	151.039, 201.091	93138	0	0	0	0	0	2.09313e+06	2.02185e+06	1.90516e+06	0	0	0	0	0	0	1.32586e+06	1.23616e+06	1.28154e+06
684	C20H20O7	Glycosmisic Acid	Shikimates and Phenylpropanoids	Lignans	-1		371.114	338.081, 323.055	10228.7	7901.47	10851.9	4170.45	2624.99	3114.75	76359.1	76531.8	75098.1	13299.8	20019.3	13792.8	5690.99	3459.83	8012.51	53036.3	56347.7	50053.5
685	C21H20O7	(+)-Zeylenol	Shikimates and Phenylpropanoids	Phenolic acids	1		367.118	105.033, 95.049	572562	681198	636906	34964.1	42691.1	37484	462772	323200	432795	973804	879624	954988	170911	158461	141522	345680	298392	334898
686	C14H18O8	2-[4-(beta-d-Glucopyranosyloxy)phenyl]acetic acid	Shikimates and Phenylpropanoids		1		332.134	85.0282, 107.049	757778	748822	723279	1.13893e+06	1.03282e+06	1.12858e+06	423283	503065	468373	560296	501797	574972	928066	944364	799575	175682	379139	340456
687	C33H44O9	Euphornin	Terpenoids	Diterpenoids	1		602.332	283.205, 105.033	43979.7	41253.8	35405.5	23311.9	16889.8	11428.1	55640.4	65561.6	51771.8	37704.5	28251.4	23531.6	13977.5	3168.8	6114.33	47265.1	55774.3	57810.6
688	C18H24O10	Regaloside H	Shikimates and Phenylpropanoids	Phenylpropanoids	-1	126239-77-8	399.132	145.029, 119.05	1.41025e+06	1.42539e+06	1.54352e+06	1.38656e+06	1.42235e+06	1.50557e+06	69276	59544.5	53584.4	388935	430933	460783	300128	281083	322519	25643.5	14987.3	22732.9
689	C27H49N5O7	FellutamideB	Amino acids and Peptides	Oligopeptides	1		556.37	226.155, 87.0552	0	39498.8	0	24026.6	0	0	0	0	49377	55705.1	0	37496.9	0	0	0	0	0	0
690	C26H34O11	Dihydrodehydroconiferyl alcohol 4-O-glucoside	Shikimates and Phenylpropanoids	Lignans	1		540.248	287.127, 151.075	2.73344e+06	2.90702e+06	2.71632e+06	4.44914e+06	4.03212e+06	3.87956e+06	86794.8	87043.8	39799.3	4.11372e+06	2.92979e+06	3.34694e+06	4.56241e+06	4.40261e+06	4.34461e+06	70274.6	87775.2	73507.4
691	C21H36O10	2-[[3,4-dihydroxy-5-(hydroxymethyl)tetrahydrofuran-2-yl]oxymethyl]-6-[1-methyl-1-(4-methylcyclohex-3-en-1-yl)ethoxy]tetrahydropyran-3,4,5-triol	Terpenoids	Monoterpenoids	-1		507.245	101.025, 71.014	251837	258470	243801	451436	426070	448011	17191.7	27246.4	23354.4	101291	125327	138529	188344	162804	183219	10799.7	20752.5	13933.8
692	C16H22O8	[(E)-2-acetoxy-5,6-dihydroxy-1-methyl-6-(6-oxo-2,3-dihydropyran-2-yl)hex-3-enyl] acetate	Polyketides		-1		401.153	83.0503, 81.0347	314417	300725	336682	322191	308609	337491	0	0	0	14601.9	23270.1	22581.3	25644.1	29246.3	44036.9	0	0	0
693	C34H37N3O6	Tricoumaroyl spermidine	Alkaloids	Ornithine alkaloids	1	131086-78-7	584.276	147.044, 204.101	311939	433922	592778	111960	149139	169713	231752	228044	220750	1.74736e+06	1.77194e+06	1.83498e+06	170763	156262	171071	486516	509859	359951
694	C17H20O5	1,10-Epoxydecompositin	Terpenoids	Sesquiterpenoids	1	40072-67-1	305.144	175.075, 212.083	104824	148570	98748.4	66138.4	35340.9	57267.4	1.0022e+06	1.17769e+06	1.18711e+06	202424	79126.3	132244	33888.1	44441.3	61530.8	680486	493927	426854
695	C25H32O9	1,7-bis(4-hydroxyphenyl)-5-[(2R,3R,4S,5S,6R)-3,4,5-trihydroxy-6-(hydroxymethyl)tetrahydropyran-2-yl]oxy-heptan-3-one	Shikimates and Phenylpropanoids	Diarylheptanoids	1	90803-80-8	494.238	107.049, 133.064	52381.6	72183.9	36109.9	58619	41652.1	30004.2	16279.7	17719.8	23455.9	40396.1	36286.2	39292.2	42992.8	36041.6	43618	10783.6	20884.5	13343.5
696	C10H16O4	Nepetalinic acid	Amino acids and Peptides	Small peptides	-1		199.104	155.108, 137.098	1.24366e+06	1.56215e+06	1.61016e+06	2.94744e+06	2.9755e+06	3.05236e+06	1.77112e+06	1.84491e+06	2.15789e+06	2.262e+06	1.08577e+06	2.35073e+06	2.03734e+06	3.68174e+06	3.57422e+06	2.27131e+06	2.35316e+06	2.35451e+06
697	C17H24O4	[(1S,5Z,9R,10R)-6-(hydroxymethyl)-10-methyl-2-methylene-7-oxo-10-bicyclo[7.2.0]undec-5-enyl]methyl acetate	Terpenoids	Sesquiterpenoids	1		315.162	102.091, 315.16168	1.30834e+06	1.31918e+06	1.36007e+06	991223	873203	959427	2.69262e+06	2.23618e+06	2.05444e+06	2.06814e+06	1.8618e+06	1.89308e+06	0	0	0	3.31616e+06	3.29438e+06	2.74684e+06
698	C13H16O5	LL-D-253alpha	Polyketides	Chromanes	1	92589-99-6	253.107	193.049, 220.073	49927.1	44306	31818.9	67413.1	61684.9	60664.8	49481.6	65287	56802.1	71220.2	41426.7	59312.6	53334	71227.3	46122.1	28048.8	35467.5	17366.9
699	C15H22O3	Carabrol	Terpenoids	Sesquiterpenoids	1	68776-20-5	233.156	105.07, 131.085	184852	145780	105499	110857	99464.6	129046	786182	700069	700302	390426	362845	511251	363253	344549	305957	714085	748041	650495
700	C17H24O6	3,5,7-Trihydroxy-p-menth-1-en-6-one, 5-Tigloyl, 3	Terpenoids	Sesquiterpenoids	1		347.147	83.0489, 123.044	96397.7	123730	134231	34972.5	35489.3	25784.4	206832	284349	162227	219176	171202	190028	38692.3	41692.4	68926.9	386994	374654	389376
701	C23H32O9	Wedeliatrilolactone A	Terpenoids	Sesquiterpenoids	1	156993-29-2	470.238	199.112, 181.101	744281	774416	819330	442805	549098	523200	168981	167202	205051	926370	765858	794874	601772	514798	620684	139140	145678	121903
702	C14H18O8	Prunasin acid	Shikimates and Phenylpropanoids	Phenylpropanoids	-1		313.094	71.014, 85.0296	198989	232648	219895	282293	292368	302380	13904.5	7510.15	13211	143664	160291	147934	231633	206742	221178	23570.4	13692.5	0
703	C11H12O5	2-(2-Acetyl-3-hydroxy-5-methoxyphenyl)acetic acid	Polyketides		1		207.067	179.07, 137.061	717111	915525	734740	594591	785818	730843	1.41768e+06	680896	601336	493471	655206	581879	357392	788084	467192	1.05485e+06	679943	1.06894e+06
704	C20H20O14	2-C-((Galloyloxy)methyl)-D-ribose 5-gallate	Shikimates and Phenylpropanoids	Phenolic acids	-1	469-32-9	483.081	169.014, 125.024	1.96425e+06	1.81094e+06	1.96572e+06	1.71241e+06	1.99557e+06	1.49611e+06	262339	289205	270524	1.35596e+06	1.2369e+06	1.38423e+06	882488	1.38929e+06	2.04214e+06	514930	444151	459865
705	C26H32O12	8-Hydroxypinoresinol 4'-glucoside	Shikimates and Phenylpropanoids	Lignans	1	102582-69-4	554.224	163.075, 131.049	2.0817e+06	2.32445e+06	2.41865e+06	2.70838e+06	2.16643e+06	2.53354e+06	43285.2	0	0	2.11874e+06	1.75894e+06	2.01938e+06	2.30669e+06	2.13463e+06	2.27017e+06	0	0	27718.5
706	C27H34O7	Methyl angolensate	Terpenoids	Triterpenoids	1	2629-14-3	488.269	95.0489, 81.0332	56181.7	68622.7	45749.8	207192	231122	216772	151545	136325	114676	64307.4	34547.9	67762.1	193078	210234	234479	163446	160983	142458
707	C11H11NO	1,7-dimethylindole-3-carbaldehyde	Alkaloids	Tryptophan alkaloids	1	164353-61-1	174.091	131.073, 105.07	160130	171623	200556	86027.6	97093	70866.4	303457	256693	250804	245804	177233	220990	124365	122410	134140	290882	259346	283419
708	C18H24O12	Licoagroside B			1		433.134	127.039, 85.0282	128747	172600	130776	305365	240389	278073	39368.5	53074	0	534882	436921	532700	303410	267101	259579	72859.6	29823.6	30885.7
709	C24H32O5	7-[(E)-5-(3,6-dihydroxy-2,2,6-trimethyl-cyclohexyl)-3-methyl-pent-2-enoxy]chromen-2-one	Shikimates and Phenylpropanoids	Coumarins	1		423.214	105.07, 163.039	251446	291239	306336	176401	177450	198915	195846	149569	92101.3	230771	308501	267026	193538	198940	297768	81497.4	31555.7	70659
710	C20H22N2O10	[(2R,3R,4R,5R)-4-acetoxy-5-(2,4-dioxopyrimidin-1-yl)-2-(hydroxymethyl)tetrahydrofuran-3-yl] 4-hydroxy-2-methoxy-6-methyl-benzoate	Carbohydrates	Nucleosides	-1		449.12	111.02, 137.061	65412	55078.5	60342.5	222100	230239	291229	20751.5	9675.36	14169.4	61967.7	40669.7	59938.6	334143	483631	318600	13969.2	15308.2	11415.6
711	C28H40O13	(2R,3R,4S,5S,6R)-2-[4-hydroxy-2,3-bis[(4-hydroxy-3,5-dimethoxy-phenyl)methyl]butoxy]-6-(hydroxymethyl)tetrahydropyran-3,4,5-triol	Shikimates and Phenylpropanoids	Lignans	1		602.281	167.07, 193.086	76458.7	79472.3	81121.3	88133.3	71577	73087.5	19904.8	19916.1	28612.3	67584.3	70894.8	67838.4	56116.4	73609.6	59721.8	27484.8	16942	21935.7
712	C15H22O3	2-[(2S,4aR,8aS)-2-hydroxy-4a-methyl-8-methylene-decalin-2-yl]prop-2-enoic acid	Terpenoids	Sesquiterpenoids	-1		249.153	205.159, 71.0137	1.61839e+06	1.55528e+06	1.6324e+06	1.53767e+06	1.38488e+06	1.40364e+06	677890	632808	581812	932953	902974	901431	903362	934798	929233	426753	528878	0
713	C21H18O7	2',3'-Epoxyindicolactone	Shikimates and Phenylpropanoids	Coumarins	1	312619-44-6	383.113	203.033, 135.08	173135	198890	195739	682539	634671	650462	0	27753.9	31236.3	233456	219910	153338	298150	421627	434324	0	48592.1	23018.6
714	C20H24O10	Praeroside III	Shikimates and Phenylpropanoids	Coumarins	1		442.171	187.039, 85.0282	2.04554e+06	2.07021e+06	1.69257e+06	1.50067e+06	1.09375e+06	1.31724e+06	22156	25008.7	18300.6	720435	591191	676858	1.35306e+06	1.23776e+06	1.27471e+06	0	0	0
715	C27H30O15	7-[(2S,3R,4S,5S,6R)-6-[[(2S,3R,4R)-3,4-dihydroxy-4-(hydroxymethyl)tetrahydrofuran-2-yl]oxymethyl]-3,4,5-trihydroxy-tetrahydropyran-2-yl]oxy-5-hydroxy-3-(4-hydroxyphenyl)-6-methoxy-chromen-4-one	Shikimates and Phenylpropanoids	Isoflavonoids	1	365544-05-4	595.17	301.071, 286.048	4.56101e+06	5.50782e+06	5.52855e+06	5.26839e+06	5.89583e+06	5.59974e+06	557864	645566	755890	1.86609e+06	1.91646e+06	1.73027e+06	4.01365e+06	3.85736e+06	4.27765e+06	411752	407679	551619
716	C18H32O4	(10Z,13Z)-15,16-dihydroxyoctadeca-10,13-dienoic acid	Fatty acids	Octadecanoids	-1		311.223	223.17, 87.0449	3.04817e+06	3.35698e+06	3.47181e+06	51807.8	47589.5	80791.7	5.15897e+06	5.08365e+06	4.79809e+06	3.52294e+06	4.12696e+06	3.86845e+06	44889	30928.3	36662.8	7.32095e+06	6.96494e+06	7.34737e+06
717	C20H34O7	2-[5-[2-[2-[5-(2-hydroxypropyl)tetrahydrofuran-2-yl]propanoyloxy]propyl]tetrahydrofuran-2-yl]propanoic acid	Polyketides	Polyethers	1		387.238	111.08, 93.0695	797529	684649	692420	719747	698795	675654	641850	626706	589479	651034	475009	559091	566171	590570	544835	934997	909411	800145
718	C20H30O5	[(1S,2R,4aR)-1-hydroxy-7-isopropylidene-1,4a-dimethyl-6-oxo-decalin-2-yl] 2,3-dimethyloxirane-2-carboxylate	Terpenoids	Sesquiterpenoids	1		333.212	95.0852, 120.057	104321	111620	100798	33209	30067	37315.6	314619	260086	289392	141439	122208	132389	82544.6	52713.5	43977.9	327604	304330	278707
719	C27H30O15	3''-O-L-Rhamnopyranosylastragalin	Shikimates and Phenylpropanoids	Flavonoids	-1	28447-29-2	593.161	285.04, 257.045	918250	920733	1.01401e+06	832025	877943	897739	248578	278880	297332	608778	748957	665008	737710	701287	779214	648691	639876	796129
720	C26H34O11	(2R,3R,4S,5S,6R)-2-[[7-hydroxy-1-(4-hydroxy-3-methoxy-phenyl)-3-(hydroxymethyl)-6-methoxy-tetralin-2-yl]methoxy]-6-(hydroxymethyl)tetrahydropyran-3,4,5-triol	Shikimates and Phenylpropanoids	Lignans	-1		521.208	359.151, 344.128	137828	96187.1	136600	131555	162740	138987	0	10095.3	19206.8	52727	57406.3	51166.3	32016.5	32178.4	34819.9	9477.59	10553.4	0
721	C36H58O11	D9K7_[(2S,3R,4S,5S,6R)-3,4,5-trihydroxy-6-(hydroxymethyl)tetrahydropyran-2-yl] (1R,2R,4aS,6aS,6bR,9R,10R,11R,12aR)-1,10,11-trihydroxy-9-(hydroxymethyl)-1,2,6a,6b,9,12a-hexamethyl-2,3,4,5,6,6a,7,8,8a,10,11,12,13,14b-tetradecahydropicene-4a-carboxylate	Terpenoids	Triterpenoids	-1	95262-48-9	725.425	503.335, 485.325	2.91388e+07	3.05539e+07	3.04999e+07	1.98824e+07	2.00248e+07	2.1772e+07	0	0	0	1.69069e+07	1.88997e+07	1.81736e+07	9.38593e+06	9.14964e+06	9.32429e+06	383825	354683	403329
722	C16H28O7	2-(hydroxymethyl)-6-[[(1S,4R)-1,3,3-trimethyl-2-oxabicyclo[2.2.2]octan-6-yl]oxy]tetrahydropyran-3,4,5-triol	Terpenoids	Monoterpenoids	-1		391.2	101.024, 71.0139	78319	82699.7	91524.9	144792	188043	144436	3311.89	3026.23	5871.86	39116	65793.3	41574.3	86807.2	111459	89008.1	1878.55	1883.86	3553.93
723	C30H48O6	(10S,11R)-1,10,11-trihydroxy-9-(hydroxymethyl)-1,2,6a,6b,9,12a-hexamethyl-2,3,4,5,6,6a,7,8,8a,10,11,12,13,14b-tetradecahydropicene-4a-carboxylic acid	Terpenoids	Triterpenoids	-1		503.332	485.328, 375.306	2.3314e+06	2.29064e+06	2.38607e+06	3.03279e+06	3.28321e+06	3.86865e+06	5.2213e+06	5.41081e+06	5.27645e+06	4.12181e+06	4.23391e+06	4.22222e+06	5.15268e+06	6.81479e+06	6.39947e+06	6.41742e+06	5.29975e+06	4.4229e+06
724	C12H20O4	Acremin F	Terpenoids	Meroterpenoids	-1	863480-61-9	287.15	133.066, 109.066	112132	100807	93160.9	164839	159780	159643	203567	208657	246640	107026	97095.1	98379.4	162563	171414	161949	218444	181326	179205
725	C16H14O6	methyl 2-(2,6-dihydroxybenzoyl)-3-hydroxy-5-methyl-benzoate	Polyketides	Aromatic polyketides	-1		301.079	91.019, 109.03	532026	776007	366692	352676	284270	277832	6.58107e+06	5.90573e+06	7.03734e+06	333148	431575	307109	0	0	0	3.73122e+06	4.7884e+06	4.41201e+06
726	C18H32O5	(11E,15Z)-9,10,13-Trihydroxy-11,15-octadecadienoic acid	Fatty acids	Octadecanoids	-1		327.224	171.103, 85.0296	1.54228e+07	1.49182e+07	1.49733e+07	2.37059e+06	2.44765e+06	2.55689e+06	3.35969e+07	3.6578e+07	3.63298e+07	1.39575e+07	1.60253e+07	1.55655e+07	6.08298e+06	5.11867e+06	5.85038e+06	5.05618e+07	5.09821e+07	5.58171e+07
727	C19H20O6	[(3S,4R,8R,9E)-10-methyl-5-methylene-6,14-dioxo-7,13-dioxatricyclo[10.2.1.04,8]pentadeca-1(15),9-dien-3-yl] 2-methylprop-2-enoate	Terpenoids	Sesquiterpenoids	1	38927-54-7	345.137	167.085, 105.07	365150	438054	495443	171521	135443	159052	1.1111e+06	1.10658e+06	1.1578e+06	624302	553855	614053	216206	224046	203177	2.0267e+06	1.91651e+06	2.27672e+06
728	C17H29NO6	3-hydroxy-6-[[(E)-3-hydroxy-2,4-dimethyl-hept-4-enoyl]amino]-2,4-dimethyl-5-oxo-hexanoic acid	Polyketides	Linear polyketides	1		326.196	109.101, 114.055	149867	116434	82510.8	64074.8	77474.8	73792.6	670734	661377	616900	0	0	76189.8	72525.5	89951	72489.7	213113	219883	213295
729	C26H34O10	(2R,3S,4S,5S,6R)-2-[4-[3-(hydroxymethyl)-5-(3-hydroxypropyl)-7-methoxy-2,3-dihydrobenzofuran-2-yl]-2-methoxy-phenoxy]-6-methyl-tetrahydropyran-3,4,5-triol	Shikimates and Phenylpropanoids	Lignans	-1		565.229	329.14, 341.14	109573	106533	138414	103658	116566	136186	54438.3	62476.5	46242.1	158059	140357	142348	135553	140170	140127	114435	87521.4	108743
730	C26H32O9	19-hydroxy-1,8-dimethoxy-4,14,17,22-tetramethyl-11,16,20,24,25-pentaoxaheptacyclo[20.2.1.04,23.05,17.07,15.09,13.019,23]pentacosa-7(15),8,13-trien-10-one	Terpenoids	Meroterpenoids	1		489.212	207.065, 177.055	3.17493e+06	3.41476e+06	3.46949e+06	2.79587e+06	2.19361e+06	1.97594e+06	100101	35328.4	43790.1	4.51924e+06	3.64828e+06	4.18129e+06	2.01779e+06	2.11452e+06	2.07066e+06	92048.2	86740.3	93046
731	C19H18O4	1,7,8-trihydroxy-3-methyl-2,3,4,7-tetrahydro-1H-benzo[a]anthracen-12-one	Polyketides	Polycyclic aromatic polyketides	1		311.128	239.07, 151.039	77980.9	85528.5	106042	34963.7	64272.1	39350.7	262453	226841	268789	151120	126514	126850	43750.5	49918	32896.5	244041	263144	217577
732	C23H28O12	6'-(p-Hydroxybenzoyl)mussaenosidic acid	Terpenoids	Monoterpenoids	-1	87667-61-6	495.152	137.025, 179.035	1.01763e+06	1.11309e+06	1.24586e+06	1.24029e+06	1.41848e+06	1.32396e+06	285208	343936	319919	1.69396e+06	1.76972e+06	1.7841e+06	1.44812e+06	1.4275e+06	1.46485e+06	1.4019e+06	1.53822e+06	1.65132e+06
733	C15H14O5	(5E)-4-methoxy-5-[methoxy-[(2R,3S)-3-phenyloxiran-2-yl]methylene]furan-2-one	Shikimates and Phenylpropanoids		1	40072-82-0	275.092	105.033, 91.054	3.95341e+06	4.03002e+06	4.24823e+06	922865	825120	873106	7.76984e+06	7.07356e+06	6.59614e+06	5.87748e+06	4.87716e+06	5.10406e+06	1.85142e+06	2.02023e+06	1.89119e+06	1.52165e+07	1.53987e+07	1.67582e+07
734	C32H36O15	5-hydroxy-7-(4-hydroxyphenyl)-2-methyl-2-[[(2R,3R,4S,5S,6R)-3,4,5-trihydroxy-6-[[(2R,3R,4R,5R,6S)-3,4,5-trihydroxy-6-methyl-tetrahydropyran-2-yl]oxymethyl]tetrahydropyran-2-yl]oxymethyl]pyrano[3,2-g]chromen-6-one	Shikimates and Phenylpropanoids	Isoflavonoids	1		661.213	353.102, 283.06	50984.4	36840.2	44352.9	33680.2	24082.4	26075.1	79470.5	67459.9	84807.8	100263	80954.4	104724	44282.1	53121.9	42862.8	25368.6	31353.4	22210
735	C27H34O8	methyl (2R)-2-[(1S,3S,7R,8R,9R,12S,13S)-13-(3-furyl)-6,6,8,12-tetramethyl-17-methylene-5,15-dioxo-2,14-dioxatetracyclo[7.7.1.01,12.03,8]heptadecan-7-yl]-2-hydroxy-acetate	Terpenoids	Triterpenoids	1		504.259	95.049, 81.0334	133847	139021	139005	785900	700122	738522	74172.2	64899.5	75719	52010	50982.5	55697.7	69783	103059	95928.2	66235.6	79998.2	59137.4
736	C36H56O9	(1S,2R,4aS,6aR,6bR,10S,12aR,14bS)-1,2,6b,9,9,12a-hexamethyl-10-[(2R,3R,4R,5R,6S)-3,4,5-trihydroxy-6-methyl-tetrahydropyran-2-yl]oxy-2,3,4,5,6,6a,7,8,8a,10,11,12,13,14b-tetradecahydro-1H-picene-4a,6a-dicarboxylic acid	Terpenoids	Triterpenoids	-1	68680-67-1	631.39	587.392, 587.637	342272	358421	362337	138084	149436	160495	519057	568780	545340	423763	451146	401096	154015	153152	163217	699238	705312	733055
737	C27H22O18	[(1R,21S,23R)-6,7,8,11,12,13,22,23-octahydroxy-3,16-dioxo-2,17,20-trioxatetracyclo[17.3.1.04,9.010,15]tricosa-4,6,8,10,12,14-hexaen-21-yl] 3,4,5-trihydroxybenzoate	Shikimates and Phenylpropanoids	Phenolic acids	-1	23094-69-1	633.073	300.998, 275.019	4.37811e+06	4.22589e+06	3.85981e+06	2.63651e+06	3.10342e+06	2.73483e+06	397477	386858	445047	5.05052e+06	6.24178e+06	6.43841e+06	2.39965e+06	2.15675e+06	2.30579e+06	860558	1.85208e+06	1.04589e+06
738	C27H32O14	[3,4,5-trihydroxy-6-[4-hydroxy-2-[(1,2,3,6-tetrahydroxycyclohexanecarbonyl)oxymethyl]phenoxy]tetrahydropyran-2-yl]methyl benzoate	Shikimates and Phenylpropanoids	Phenolic acids	1		598.213	105.034, 123.044	45338.2	50723.3	36429.7	52431.4	56866.5	56903.6	32897	22494.5	26766.3	50807	47623	57533.9	41843.4	30999.1	34654.7	25128.2	26287.2	31513.7
739	C12H11NO4	ethyl 2,3-dioxo-1,4-dihydroquinoline-4-carboxylate			1		234.081	188.034, 160.039	97137.4	83766.2	55602.4	145212	100109	79958.1	165354	194503	167567	524658	255232	335389	621532	601682	590430	213449	203587	132378
740	C24H30O13	(5Z)-4-[2-[2-(3,4-dihydroxyphenyl)ethoxy]-2-oxo-ethyl]-5-ethylidene-6-[(2S,3R,4S,5S,6R)-3,4,5-trihydroxy-6-(hydroxymethyl)tetrahydropyran-2-yl]oxy-4H-pyran-3-carboxylic acid	Terpenoids	Monoterpenoids	-1	52077-55-1	525.158	89.0246, 101.025	55702.6	74667.2	70061.2	44220.8	64434.9	59649.2	16842.1	13960	17543.3	50363.2	71461.3	56980.7	75065.1	64623.2	72799.8	15626	12427.6	14291.7
741	C20H30O4	7-hydroxy-7-isopropyl-1,4a-dimethyl-9-oxo-2,3,4,4b,5,6,10,10a-octahydrophenanthrene-1-carboxylic acid	Terpenoids	Diterpenoids	-1		333.212	271.208, 315.198	165962	176069	202302	110556	136001	129868	103083	135745	132631	110062	94319	88892.9	0	0	34914.3	135062	138419	127930
742	C48H76O19	Tuberoside A	Terpenoids	Triterpenoids	1	107241-05-4	974.532	439.357, 191.179	19939.8	19896.2	14722.7	17437.2	0	10888.1	12142.7	0	0	22607.1	0	14342.2	18052.4	50965	27039.1	11650.5	0	0
743	C30H46O7	(2S,9R,13R,14S,16R)-17-[(1R)-1,5-dihydroxy-1,5-dimethyl-2-oxo-hexyl]-2,16-dihydroxy-4,4,9,13,14-pentamethyl-2,7,8,10,12,15,16,17-octahydro-1H-cyclopenta[a]phenanthrene-3,11-dione	Terpenoids	Triterpenoids	1		501.321	113.096, 95.0854	53426.9	46242.3	55206.3	68920	105111	83929.4	23592	20812.4	22212.9	99250.3	40767.8	28664.2	71168.7	76787.2	50087.8	33357.6	18763.8	15369.4
744	C18H34O5	(Z)-5,8,11-trihydroxyoctadec-9-enoic acid	Fatty acids	Octadecanoids	-1		329.245	171.103, 211.134	1.66517e+07	1.66637e+07	1.70349e+07	2.15652e+06	2.71222e+06	2.46177e+06	1.85041e+07	1.92936e+07	1.99143e+07	1.83047e+07	2.16399e+07	1.89403e+07	4.3834e+06	3.95035e+06	4.74276e+06	3.12166e+07	2.95132e+07	3.19917e+07
745	C25H34O8	aceroside VII	Shikimates and Phenylpropanoids	Diarylheptanoids	1	104109-45-7	480.259	107.049, 85.0282	205524	145061	180542	351348	285033	305756	29567.4	23343.3	45290.9	178494	98848.2	90872.4	251329	301893	278333	0	19555.1	22040.4
746	C21H28O6	8-hydroxy-2,7,7,11,15-pentamethyl-5,12,14-trioxapentacyclo[9.8.0.02,8.04,6.013,18]nonadec-13(18)-ene-3,17-dione	Terpenoids	Meroterpenoids	1		377.197	173.132, 141.054	43925.2	53472.5	35722.8	14438	18432.8	15409.2	35210.6	13852	18284.2	38681.5	39525.7	48883.4	12212	23475.9	19405.2	16388.4	17653.3	17866.7
747	C16H22O5	(E)-7-(4-methoxy-5-methyl-6-oxo-pyran-2-yl)-5-methyl-oct-6-enoic acid	Polyketides	Cyclic polyketides	1		295.159	137.096, 95.0855	817723	710817	739758	164104	275423	214754	1.09013e+06	882211	790433	1.20819e+06	1.06827e+06	1.1746e+06	321480	211128	352595	2.12952e+06	1.95524e+06	1.87732e+06
748	C26H34O11	(2R,3R,4S,5S,6R)-2-[3-[2-(4-hydroxy-3-methoxy-phenyl)-3-(hydroxymethyl)-7-methoxy-2,3-dihydrobenzofuran-5-yl]propoxy]-6-(hydroxymethyl)tetrahydropyran-3,4,5-triol	Shikimates and Phenylpropanoids	Lignans	1		540.25	151.075, 137.059	1.84564e+06	2.26371e+06	1.88304e+06	3.1333e+06	2.96884e+06	3.12506e+06	86787	47569	57202.9	2.73661e+06	2.37106e+06	2.71364e+06	3.36832e+06	3.50621e+06	3.13796e+06	84536.4	77477.8	66339.6
749	C16H14O8	(2S,3S)-3,5,7-trihydroxy-6-methyl-2-(3,4,5-trihydroxyphenyl)chroman-4-one	Shikimates and Phenylpropanoids	Flavonoids	-1	75513-81-4	333.064	139.04, 165.019	1.29543e+06	1.27116e+06	1.30539e+06	1.42054e+06	1.42769e+06	1.43477e+06	120519	120773	118538	636149	600234	637859	747300	750743	921581	451531	445741	539244
750	C27H28N4O2	Felluntanine B	Alkaloids	Peptide alkaloids	1		441.229	130.065, 198.127	305619	277837	285926	210547	225824	138875	41380.8	31415.7	20739	327382	351383	375393	147213	202024	210530	18744.4	0	24090.9
751	C11H14O3	5-[(E)-but-1-enyl]-4-methoxy-6-methyl-pyran-2-one	Polyketides	Cyclic polyketides	1		195.102	91.0541, 117.07	569080	626676	626583	141461	92861.2	83364.8	950547	819361	697882	856599	630237	705012	265182	320967	222489	2.2657e+06	1.95674e+06	1.69201e+06
752	C10H14O4	5-(4-methyl-5-oxo-2H-furan-3-yl)pentanoic acid			-1		197.086	83.0504, 151.077	55486.9	41679.7	61228	24538.3	0	0	586863	620744	663373	0	19927.4	0	0	0	0	205874	176400	180085
753	C21H22O10	Robustaside D	Shikimates and Phenylpropanoids		-1	262352-32-9	433.123	109.03, 179.035	16105.2	10220.4	13753.7	12120.9	7695.64	9941.68	190101	210930	247402	21198.5	14348	14012.8	7768.62	5146.42	5584.19	14818.2	26368.7	47944.6
754	C21H22O12	(2S,3S)-3,5,7-trihydroxy-2-[4-hydroxy-3-[(2S,3R,4S,5S,6R)-3,4,5-trihydroxy-6-(hydroxymethyl)tetrahydropyran-2-yl]oxy-phenyl]chroman-4-one	Shikimates and Phenylpropanoids	Flavonoids	-1	31106-05-5	465.104	125.025, 152.012	515790	412976	492752	344863	449575	358269	30881.2	29597.5	20920.2	196050	234247	237203	189465	199531	229923	13973.6	11847.8	10072
755	C21H24O11	Coatline B	Shikimates and Phenylpropanoids	Flavonoids	-1	87441-89-2	451.125	209.046, 161.025	94628.1	90625.4	137636	46720.5	49331.4	60217.7	33985	23157.7	20802.3	128172	213678	123841	99913.5	41967.1	95512	28509	19978	22006.8
756	C21H22O8	(2S)-2-phenyl-7-[(2S,3R,4S,5S,6R)-3,4,5-trihydroxy-6-(hydroxymethyl)tetrahydropyran-2-yl]oxy-chroman-4-one	Shikimates and Phenylpropanoids	Flavonoids	-1		461.151	239.071, 197.061	341473	366126	417682	532862	476307	469858	42540.6	56586.4	41392.5	206692	231505	187515	314150	296441	339110	59459.2	61694	57632.9
757	C20H22O9	Afzelechin 7-O-beta-D-apiofuranoside	Shikimates and Phenylpropanoids	Flavonoids	-1		405.124	273.076, 137.024	13634.9	14049.4	0	0	9682.37	0	19886.3	13990.3	31374.4	0	9267.18	0	6789.85	0	0	0	7216.92	0
758	C29H43NO4	(8E,12E)-3-benzyl-11-hydroxy-6,8,10,12,14-pentamethyl-15-sec-butyl-1-oxa-4-azacyclopentadeca-8,12-diene-2,5-dione	Amino acids and Peptides	Oligopeptides	1		452.316	120.081, 109.101	416148	420990	444533	467442	450712	456218	1.00241e+06	751819	702349	1.11435e+06	833075	877232	935962	1.21173e+06	974169	1.00162e+06	978896	800381
759	C15H12O8	2-[2-(3,4-Dihydroxybenzoyl)oxy-4,6-dihydroxyphenyl]acetic acid	Polyketides	Aromatic polyketides	-1		319.047	139.04, 109.03	2.38515e+06	2.34506e+06	2.52157e+06	1.17875e+06	1.12359e+06	1.13729e+06	735672	747317	736538	640447	707513	698844	218295	157463	166452	3.01911e+06	2.64155e+06	2.9823e+06
760	C28H32O15	Chrysoeriol 7-neohesperidoside	Shikimates and Phenylpropanoids	Flavonoids	1	111133-90-5	609.185	301.07, 85.0282	566348	463562	551023	582809	510152	572647	65803.1	59609.1	56883.6	325917	268383	265747	251659	301975	377864	1.26547e+06	1.74999e+06	994787
761	C15H20O4	(4aR,6aS,9aR)-1,8,8-trimethyl-2-oxo-1,4,4a,6a,7,9-hexahydropentaleno[1,6a-c]pyran-5-carboxylic acid	Terpenoids	Sesquiterpenoids	-1	138458-84-1	263.132	219.139, 73.0296	62912.9	38600.3	0	0	0	0	763265	716362	659447	553975	546037	575437	0	0	0	1.52125e+06	1.83104e+06	1.63293e+06
762	C19H26O10	5-[(6-benzyloxy-3,4,5-trihydroxy-tetrahydropyran-2-yl)methoxy]-3-hydroxy-3-methyl-5-oxo-pentanoic acid			-1		413.147	99.0453, 71.014	248604	217303	243154	223211	216404	232800	7668.66	6362.73	7808.29	371499	380156	355439	607779	674230	664070	4533.4	5529.19	6384.88
763	C19H28O11	Darendoside A	Shikimates and Phenylpropanoids	Phenylethanoids	-1	149596-95-2	431.161	99.0089, 71.014	55917.7	53708	65084.2	45055.5	51985.3	47410	9529.75	5011.63	7093.83	24526.9	25178.7	13445	10625.8	8453.66	8845.26	9738.68	15973.1	7661.9
764	C21H24O5	Isodihydrofutoquinol B	Shikimates and Phenylpropanoids	Lignans	1		357.171	105.07, 135.044	41943.9	96636.2	33143.4	21446.3	15613.1	0	228145	195985	215282	18234.8	0	38215.7	0	44918.3	11162.9	218049	193756	213706
765	C26H34O11	2-[4-[4-[(4-hydroxy-3-methoxy-phenyl)methyl]-3-(hydroxymethyl)tetrahydrofuran-2-yl]-2-methoxy-phenoxy]-6-(hydroxymethyl)tetrahydropyran-3,4,5-triol	Shikimates and Phenylpropanoids	Lignans	-1		521.207	329.14, 175.077	284648	266638	310732	375595	354893	376033	14531.1	0	0	289222	306118	289180	103771	104947	95778.9	6315.93	5359.05	7257.73
766	C21H24O9	Rhapontigenin 3'-O-glucoside	Shikimates and Phenylpropanoids	Stilbenoids	-1	94356-22-6	479.156	257.081, 241.05	128860	120684	167686	144523	188810	142808	55880	62049.6	58390.5	130316	200534	66487.6	175321	188941	152140	50163.8	55803.3	67318.2
767	C12H20O4	3-(5,6-dihydroxyheptyl)-4-methyl-2H-furan-5-one	Polyketides		1		229.143	93.0698, 81.0698	210311	170510	137452	97885.1	64768.1	91481.9	64043.3	60255.6	62747.6	79173.9	107514	63150.5	91324.2	102893	75074.1	43897.8	59499.1	89129.4
768	C26H34O9	2,19-dihydroxy-13,20-dimethoxy-4,7,17,22,22-pentamethyl-5,10,21,23-tetraoxahexacyclo[18.2.1.01,17.04,16.06,14.08,12]tricosa-6(14),7,12-trien-11-one	Terpenoids	Meroterpenoids	1		491.229	207.065, 177.054	249302	274248	267491	204314	200883	195198	10926.3	19141.2	18121.1	315772	206313	292873	160546	158831	183095	17828.3	24956.4	22804.3
769	C30H46O5	Melaleucic aicd	Terpenoids	Triterpenoids	-1		485.329	441.338, 485.329249	9.51214e+06	8.90441e+06	1.07979e+07	1.4214e+07	1.36754e+07	1.46923e+07	1.37732e+07	1.58664e+07	1.47737e+07	1.1603e+07	1.19881e+07	1.14751e+07	2.07691e+07	1.91988e+07	2.18056e+07	2.00532e+07	1.7963e+07	1.89454e+07
770	C16H24O10	3-O-methyl 2-O-[(2S,3R,4S,5S,6R)-3,4,5-trihydroxy-6-(hydroxymethyl)oxan-2-yl] 2-methyl-7-oxabicyclo[2.2.1]heptane-2,3-dicarboxylate	Terpenoids	Monoterpenoids	1		394.174	137.059, 81.0697	293050	220648	279487	283375	259862	290007	83525	124197	49545.8	71970.8	87498	64020.3	113117	106739	104843	0	0	56707.5
771	C24H28O13	[(3S,4R,5S)-5-[(2S,3R,4S,5S,6R)-4,5-dihydroxy-6-(hydroxymethyl)-2-(4-hydroxyphenoxy)tetrahydropyran-3-yl]oxy-3,4-dihydroxy-tetrahydrofuran-3-yl]methyl 4-hydroxybenzoate	Terpenoids	Meroterpenoids	-1	220778-23-4	523.146	137.025, 93.0347	140606	114513	147968	38969	30906.9	40850.9	412526	508246	448552	47371.9	44383.7	63981.7	34036.1	29671.3	31784	197030	218522	198175
772	C16H26O5	[5-hydroxy-3-(hydroxymethyl)-6-isopropyl-2-oxo-cyclohex-3-en-1-yl] 3-methylpentanoate	Terpenoids	Sesquiterpenoids	1		321.167	205.083, 303.157	0	0	23695	0	0	0	126064	67706.5	70547.8	17511.9	22502.5	0	0	0	0	226322	147248	226568
773	C17H26O6	[5-acetoxy-3-(hydroxymethyl)-6-isopropyl-2-oxo-cyclohex-3-en-1-yl] 3-methylbutanoate	Terpenoids	Sesquiterpenoids	1		349.162	123.044, 165.091	31987.3	45153.2	31623.4	16299.8	0	27041.2	97901.9	124247	83875.1	109512	23234.8	18028.9	0	35225.1	18638.1	140684	65844.1	89405
774	C20H24O10	2-(1-hydroxy-1-methyl-ethyl)-3-[(2R,3R,4S,5S,6R)-3,4,5-trihydroxy-6-(hydroxymethyl)tetrahydropyran-2-yl]oxy-2,3-dihydrofuro[3,2-g]chromen-7-one	Shikimates and Phenylpropanoids	Coumarins	-1		483.157	243.066, 203.035	18417.9	13032.4	31489.4	12032.7	6485.34	17427.9	32836	28240.1	22302.3	19789.3	43173.8	27335.3	23003.6	16515.9	16977.4	29375.5	28700.3	39375.3
775	C19H22O5	5'-(3-furyl)-4a-hydroxy-4,7-dimethyl-spiro[5,6,7,8a-tetrahydro-1H-naphthalene-8,3'-tetrahydrofuran]-2,2'-dione	Terpenoids	Diterpenoids	1		331.157	199.112, 121.065	69986.2	57564.6	58573.9	25820.6	45633.3	0	95871.2	108842	84967.1	74029.4	40906.6	60843.2	41573.7	28578.6	0	53670.2	47515.9	45875
776	C15H22O4	(4aR,5S)-9,9a-dihydroxy-3,4a,5-trimethyl-5,6,7,8,8a,9-hexahydro-4H-benzo[f]benzofuran-2-one	Terpenoids	Sesquiterpenoids	1		249.153	175.149, 109.101	191526	133119	133530	155186	131317	117699	415754	309046	321445	207376	165119	195515	98239.5	132650	67202.4	299321	255042	237350
777	C23H30O12	3,5-dihydroxy-4-[3,4,5-trihydroxy-6-[[4-(1-hydroxy-1-methyl-ethyl)cyclohexene-1-carbonyl]oxymethyl]tetrahydropyran-2-yl]oxy-benzoic acid	Shikimates and Phenylpropanoids	Phenolic acids	-1		497.167	169.014, 125.025	112178	109288	140117	119374	90721	101561	22236.4	22805.7	16408.8	82723.9	69691.6	83246.9	104298	109951	94125.1	22445.3	14373.7	0
778	C25H24O6	3-(2,4-dihydroxyphenyl)-5-hydroxy-8,8-dimethyl-6-(3-methylbut-2-enyl)pyrano[2,3-h]chromen-4-one	Shikimates and Phenylpropanoids	Isoflavonoids	1		421.165	365.101, 347.091	28501.1	34161.5	26520.4	20823.4	13919.6	13960.4	45261.7	31676.5	39124	36176.3	40853.1	33641.3	15718.4	16514.6	20313.4	54497.3	43992.3	49606.7
779	C30H44O7	9-hydroxy-1-isopropenyl-5b,8,11a-trimethyl-1,2,3,4,5,6,7,7a,9,10,11,11b,12,13,13a,13b-hexadecahydrocyclopenta[a]chrysene-3a,5a,8-tricarboxylic acid	Terpenoids	Triterpenoids	-1		515.301	471.312, 469.297	602895	633715	654266	68462.5	70285.5	65516.9	1.85466e+06	1.8881e+06	1.95577e+06	569612	577383	598463	68840.8	90465.8	77707.7	585895	688412	684234
780	C38H61NO8	Aridanin	Terpenoids	Triterpenoids	1	81053-26-1	660.447	204.086, 138.055	34132.6	46601.4	59774.1	65941.5	56032	51573.8	34673.3	30465.8	34437.8	49512.9	55059.5	32371.7	52482.6	64127.2	55878.4	22190.6	20309.5	22182.2
781	C24H30O4	7-[(E)-3-methyl-5-[(1R,2R,4R)-1,3,3-trimethyl-7-oxabicyclo[2.2.1]heptan-2-yl]pent-2-enoxy]chromen-2-one	Shikimates and Phenylpropanoids	Coumarins	1	512-17-4	383.228	163.038, 119.085	54736.3	46091	57158.7	0	0	0	1.7309e+06	1.52004e+06	1.52788e+06	60405.8	41566.5	49370.6	0	0	0	1.00134e+06	955993	890919
782	C19H36O10	(2R,3R,4S,5S,6R)-2-octoxy-6-[[(2S,3R,4S,5R)-3,4,5-trihydroxytetrahydropyran-2-yl]oxymethyl]tetrahydropyran-3,4,5-triol	Fatty acids	Fatty acyl glycosides	1		442.265	85.0281, 73.0281	758752	760528	750718	657718	548679	587021	3.68039e+06	1.68946e+06	3.39306e+06	1.82762e+06	1.39911e+06	1.41474e+06	731983	747712	728465	373320	394511	324258
783	C33H24O13	Edgeworoside A	Shikimates and Phenylpropanoids	Coumarins	-1	120040-21-3	627.114	481.057, 161.025	64011.8	50531.5	72365.9	50670	60174.7	66831.6	12203.9	12561	0	46518	44949.5	28378.4	64317.2	34706.7	35098.9	5484.28	6663.33	14223.6
784	C18H20O5	Verimol A	Shikimates and Phenylpropanoids	Phenolic acids	1		299.129	135.044, 77.0382	114434	108715	61790.5	0	0	0	82989.1	0	102813	169641	138734	132014	0	0	0	529593	510646	516579
785	C28H38N2O6	(3E,5S,7R,8R,11E,13S,15R,16R)-3,5,7,11,13,15-hexamethyl-8,16-bis(oxazol-5-ylmethyl)-1,9-dioxacyclohexadeca-3,11-diene-2,10-dione	Polyketides		1	72263-05-9	499.28	204.138, 121.101	34112.5	37991.6	29464.7	31172.1	17329.8	22818.5	50909.9	30005	44030.7	66711.4	48936.7	57336.6	39289.1	55072.2	37861	27118.7	37476.5	54259.2
786	C13H18O4	1-(4-hydroxy-1,3-dihydroisobenzofuran-5-yl)-3-methyl-butane-2,3-diol	Polyketides		1		221.117	145.065, 105.07	104156	0	0	0	158310	133163	114377	164342	112655	265154	187259	237686	0	0	0	0	50581.4	0
787	C33H40O19	3-[4,5-dihydroxy-3-[(2R,3R,4R,5R,6S)-3,4,5-trihydroxy-6-methyl-tetrahydropyran-2-yl]oxy-6-[[(2R,3R,4R,5R,6S)-3,4,5-trihydroxy-6-methyl-tetrahydropyran-2-yl]oxymethyl]tetrahydropyran-2-yl]oxy-5,7-dihydroxy-2-(4-hydroxyphenyl)chromen-4-one	Shikimates and Phenylpropanoids	Flavonoids	-1		739.212	284.033, 255.031	7605.26	13003.7	8931.74	0	0	4353.09	3487.76	0	0	192089	234776	244699	4576.83	6519.51	3249.65	0	13700.8	4868.3
788	C24H30O9	alnuside A	Shikimates and Phenylpropanoids	Diarylheptanoids	-1		461.182	189.092, 83.0504	803970	801679	836592	891308	1.03577e+06	965305	76104	91190.1	75510.4	381426	397313	390793	477269	461777	471913	91269.3	71784.2	89310.3
789	C36H58O11	E2D1_[(2S,3R,4S,5S,6R)-3,4,5-trihydroxy-6-(hydroxymethyl)tetrahydropyran-2-yl] (1S,4aR,6aS,6bR,8R,10R,11R,12aR,14bS)-1,8,10,11-tetrahydroxy-2,2,6a,6b,9,9,12a-heptamethyl-1,3,4,5,6,6a,7,8,8a,10,11,12,13,14b-tetradecahydropicene-4a-carboxylate	Terpenoids	Triterpenoids	-1		725.424	503.336, 485.325	2.91388e+07	3.05539e+07	3.04999e+07	1.98824e+07	2.00248e+07	2.1772e+07	0	0	0	1.69069e+07	1.88997e+07	1.81736e+07	9.38593e+06	9.14964e+06	9.32429e+06	383825	354683	403329
790	C36H36O18	[(2R,3S,4S,5R,6S)-6-[(2S,4R,5R,6S)-2-[2-(3,4-dihydroxyphenyl)-5,7-dihydroxy-4-oxo-chromen-3-yl]oxy-4,5-dihydroxy-6-methyl-tetrahydropyran-3-yl]oxy-3,4,5-trihydroxy-tetrahydropyran-2-yl]methyl (E)-3-(4-hydroxyphenyl)prop-2-enoate	Shikimates and Phenylpropanoids	Flavonoids	1	107190-71-6	757.197	147.044, 303.05	33883.5	47970	33670.8	37157.2	17679.4	63821.1	26406.8	30183.7	45739.5	45014.9	19845	34050.7	32904.8	21041.7	33062.7	84922.9	40925.2	59556.6
791	C22H34O12	[3,4,5-trihydroxy-6-[[3,4,5-trihydroxy-6-(hydroxymethyl)tetrahydropyran-2-yl]oxymethyl]tetrahydropyran-2-yl] 2,6,6-trimethylcyclohexa-1,3-diene-1-carboxylate	Terpenoids	Monoterpenoids	1		508.239	167.106, 85.0283	35590.1	39519.9	40978.7	38994.3	41873.2	35718	25693.5	20996.8	29474.6	44664.9	37013.8	46087	31883.2	31656.8	41639.9	41696.9	54411.3	36005.1
792	C22H24N2O4	(Z)-3-(4-hydroxyphenyl)-N-[4-[[(Z)-3-(4-hydroxyphenyl)prop-2-enoyl]amino]butyl]prop-2-enamide	Alkaloids	Ornithine alkaloids	1		381.182	147.044, 119.049	141623	255892	154826	102284	202258	118394	141395	119734	119339	226367	119986	196852	137324	134706	253552	75290.1	95239.6	73021.3
793	C21H38O8	(2S,3R,4S,5S,6R)-2-[(5E)-2,9-dihydroxy-1,1,5,9-tetramethyl-undeca-5,10-dienoxy]-6-(hydroxymethyl)tetrahydropyran-3,4,5-triol	Terpenoids	Monoterpenoids	-1		477.28	101.025, 71.014	992330	981697	1.05462e+06	2.95122e+06	2.85781e+06	3.05712e+06	0	0	0	609925	670762	660006	2.05556e+06	2.04453e+06	2.09139e+06	52351.6	0	38546.3
794	C26H32O6	6-hydroxy-8-(2-hydroxy-4-methoxy-6-pentyl-phenoxy)-3-pentyl-isochromen-1-one	Shikimates and Phenylpropanoids	Coumarins	1		441.227	371.149, 137.06	42536	59376.2	41402.3	67667	58459.8	47546	53790.7	62667.4	46278.2	73821.5	59741	63859.8	62834.5	76818.4	63479.7	81492	52012.7	69397
795	C15H22O9	2-[(4-Hydroxy-3,5-dimethoxyphenyl)methoxy]-6-(hydroxymethyl)oxane-3,4,5-triol	Shikimates and Phenylpropanoids		-1		405.144	168.043, 153.019	64344.9	73135.4	74391.3	98157.7	101527	104505	6492.02	7406.95	10965.5	17313.9	19140.1	17455.4	25759	29791.3	25283.1	6719.88	4985.97	2407.35
796	C21H36O11	2-[[3,4-dihydroxy-4-(hydroxymethyl)tetrahydrofuran-2-yl]oxymethyl]-6-(5-hydroxy-1,7,7-trimethyl-norbornan-2-yl)oxy-tetrahydropyran-3,4,5-triol	Terpenoids	Monoterpenoids	1	217969-13-6	482.273	109.101, 97.0281	20963.2	28610.6	33276	18353.9	10714.8	15499.9	15126.1	8558.6	13123.6	29336.6	22882.3	39176.7	31285.8	17482.7	24397.3	9285.75	7482.8	5367.15
797	C15H16O4	3-(1,1-Dimethylallyl)-8-hydroxy-7-methoxycoumarin	Shikimates and Phenylpropanoids	Coumarins	1	61899-42-1	261.114	205.049, 176.046	23582.9	0	0	0	0	0	476312	474884	454784	94589.6	69981.7	64673.6	33070.7	0	0	53976.6	55401.1	0
798	C20H34O3	1-(1-hydroxy-1-methyl-ethyl)-3a-methyl-6,10-dimethylene-2,3,4,5,7,8,9,11,12,12a-decahydro-1H-cyclopenta[11]annulene-5,9-diol	Terpenoids	Diterpenoids	1		305.248	269.226, 81.0697	71362.4	64820	51154.6	71951.7	41119.8	66093.9	271898	223038	283896	74834.4	80487.2	83292.8	27154.1	29823	27176.9	146746	178894	102171
799	C22H22O12	5,7-dihydroxy-2-[4-hydroxy-3-[(2S,3R,4S,5S,6R)-3,4,5-trihydroxy-6-(hydroxymethyl)tetrahydropyran-2-yl]oxy-phenyl]-3-methoxy-chromen-4-one	Shikimates and Phenylpropanoids	Flavonoids	-1	115473-28-4	477.11	315.052, 300.028	509849	480533	577506	688915	813281	527475	210207	163805	396476	659194	567615	527438	736089	571185	508297	0	617213	0
800	C19H32O8	4-[4-hydroxy-2,6,6-trimethyl-3-[(2R,3R,4S,5S,6R)-3,4,5-trihydroxy-6-(hydroxymethyl)tetrahydropyran-2-yl]oxy-cyclohexen-1-yl]butan-2-one	Terpenoids	Apocarotenoids	-1		447.224	101.025, 71.0139	507826	521101	546533	1.00978e+06	913257	1.03027e+06	16905.3	40258.1	31545.5	265766	294367	237463	191292	204209	255401	9473.78	11769.7	11741.8
801	C18H34O3	(E)-6-hydroxyoctadec-4-enoic acid	Fatty acids	Octadecanoids	-1		297.25	279.232, 171.102	873658	867882	944650	78827.8	0	71622	176806	341693	216031	732033	735658	732152	158247	158068	165694	107348	112102	115719
802	C19H34O10	(2R,3S,4S,5R,6R)-2-[[(2R,3R,4R)-3,4-dihydroxy-4-(hydroxymethyl)tetrahydrofuran-2-yl]oxymethyl]-6-(1-vinylhexoxy)tetrahydropyran-3,4,5-triol	Fatty acids	Fatty acyl glycosides	1		440.253	85.0281, 97.028	2.52678e+06	2.41761e+06	2.45592e+06	1.1914e+06	1.10522e+06	1.17716e+06	48852.7	41506	0	3.20325e+06	2.56335e+06	2.78949e+06	2.12999e+06	2.30323e+06	1.95916e+06	16201.2	0	19816.1
803	C18H20O5	(1S,2R,9R,11R,12R,15R)-11-hydroxy-2,6,9,15-tetramethyl-13-oxatetracyclo[10.2.1.02,10.05,9]pentadeca-4,6-diene-3,8,14-trione	Terpenoids	Sesquiterpenoids	1		334.165	253.122, 225.127	27141.2	35289.5	42685.4	11416.5	28827.2	21343.3	29164.6	0	27475.5	58973.6	59847.3	56762.6	18497.2	0	0	12877.9	0	18384.7
804	C23H30O12	3,4-dihydroxy-5-[(2S,3R,4S,5S,6R)-3,4,5-trihydroxy-6-[[4-(1-hydroxy-1-methyl-ethyl)cyclohexene-1-carbonyl]oxymethyl]tetrahydropyran-2-yl]oxy-benzoic acid	Shikimates and Phenylpropanoids	Phenolic acids	-1		497.168	169.014, 125.025	112178	109288	140117	119374	90721	101561	22236.4	22805.7	16408.8	82723.9	69691.6	83246.9	104298	109951	94125.1	22445.3	14373.7	0
805	C17H24O12	3-[(2S,3R,4S,5S,6R)-6-[[(2R,3R,4R)-3,4-dihydroxy-4-(hydroxymethyl)tetrahydrofuran-2-yl]oxymethyl]-3,4,5-trihydroxy-tetrahydropyran-2-yl]oxy-2-methyl-pyran-4-one	Polyketides		1		443.116	317.084, 149.021	85106.3	105219	115951	123500	117486	133971	48510.5	38177.1	55426.9	141444	117614	163267	86450.3	65587.2	77542.3	85999	43291.8	83622.4
806	C21H20O12	2'-(beta-D-Glucopyranosyloxy)-3,5,6',7-tetrahydroxyflavone	Shikimates and Phenylpropanoids	Flavonoids	-1	172428-47-6	463.09	301.035, 151.004	1.28158e+06	1.26614e+06	1.60145e+06	1.7691e+06	1.71809e+06	1.72535e+06	12304	49713.3	49851	571758	744944	706830	931086	932648	976123	238390	191206	221976
807	C35H28O19	[6-[5,7-dihydroxy-2-(4-hydroxyphenyl)-4-oxo-chromen-3-yl]oxy-3,4-dihydroxy-5-(3,4,5-trihydroxybenzoyl)oxy-tetrahydropyran-2-yl]methyl 3,4,5-trihydroxybenzoate	Shikimates and Phenylpropanoids	Flavonoids	1		753.13	153.018, 127.039	4017.66	11343.8	7298.25	15688.3	14489	11631.5	5484.83	10808.9	8659.11	30248.4	5923.04	11785.8	17303.2	38139.5	28020.1	9145.53	13502.4	10230.6
808	C22H21ClN2O8	meclocycline	Polyketides	Polycyclic aromatic polyketides	1	73816-42-9	477.106	460.079, 235.016	149309	202887	112438	170436	154456	140682	36923.2	41501.2	74770.3	96014.3	80307.8	72595.6	88858.6	125233	72304.8	32264	51791.2	45090.1
809	C9H6O5	3,4,8-trihydroxychromen-2-one	Shikimates and Phenylpropanoids	Coumarins	1		217.011	157.011, 98.9753	1.7149e+06	1.83926e+06	2.06015e+06	2.54314e+06	2.16746e+06	2.03422e+06	1.51371e+06	1.33919e+06	1.56519e+06	1.48785e+06	1.34133e+06	1.41893e+06	1.6112e+06	1.63657e+06	1.75234e+06	1.50257e+06	1.37187e+06	1.32161e+06
810	C8H10O3	4-hydroxy-3,5,6-trimethyl-2H-pyran-2-one	Polyketides	Cyclic polyketides	1		155.07	81.0698, 79.0542	196455	217020	0	209973	216428	209968	190806	0	193625	0	0	0	212736	225546	181836	229794	207723	191758
811	C5H5NO2	2,4-Dihydroxypyridine	Alkaloids	Nicotinic acid alkaloids	1	626-03-9	112.039	112.039304, 94.0283	0	6.00734e+06	2.85052e+06	4.51532e+06	5.85691e+06	4.42797e+06	1.50915e+06	0	0	1.20603e+07	8.07511e+06	6.40278e+06	7.80052e+06	8.5607e+06	1.71841e+07	2.03956e+06	0	2.09117e+06
812	C27H37NO4	N-demethylsambutoxin	Alkaloids	Nicotinic acid alkaloids	1		440.28	216.065, 242.081	114017	112002	116511	160743	151993	154451	284045	246802	229155	259543	174573	190681	285733	290764	278221	362441	336200	316585
813	C21H20O13	11-o-Galloylbergenin	Shikimates and Phenylpropanoids	Coumarins	-1	82958-44-9	479.089	193.013, 207.029	29496.7	32635.3	42259.4	33414	23784.4	21785.1	215545	269030	257305	70618.2	76588	99281	45751.1	55884.8	64261.3	103696	102681	134113
814	C15H22N2O6	4-amino-2-hydroxy-5-[[2-hydroxy-1-methyl-2-(2-oxo-1-bicyclo[4.1.0]hept-3-enyl)ethyl]amino]-5-oxo-pentanoic acid			1		327.155	147.08, 107.049	359902	314297	236483	61364.1	38302	51370.6	62909.5	32828.7	56292.2	774926	1.19352e+06	584490	28919.3	42489.1	30079.2	39024.2	28882.4	27620.3
815	C19H28O10	(2R,3S,4S,5R,6R)-2-[[(2S,3R,4R)-3,4-dihydroxy-4-(hydroxymethyl)tetrahydrofuran-2-yl]oxymethyl]-6-(2-phenylethoxy)tetrahydropyran-3,4,5-triol	Shikimates and Phenylpropanoids	Phenylethanoids	1		434.201	85.0282, 97.0281	398120	340538	340488	367373	319436	338507	38341.8	25728.8	44544.8	418459	360746	373536	356322	367356	314155	23998.6	25617.1	21689.8
816	C18H30O3	(2E,4Z)-9-oxooctadeca-2,4-dienoic acid	Fatty acids	Fatty Acids and Conjugates	-1		293.212	113.097, 139.113	780181	773645	808525	84709.5	91705.5	107404	1.22632e+06	1.22026e+06	1.24838e+06	1.2329e+06	1.36063e+06	1.22411e+06	243768	219942	218500	953458	869557	908236
817	C22H28O7	[(6E,10Z)-10-(acetoxymethyl)-6-formyl-3-methylene-2-oxo-3a,4,5,8,9,11a-hexahydrocyclodeca[b]furan-4-yl] 2-methylbutanoate	Terpenoids	Sesquiterpenoids	1		422.217	169.101, 119.085	205729	193716	240631	233000	177852	211387	25781.2	25397	33498.7	329771	307740	209915	172519	124530	184311	28625.2	0	0
818	C20H16O12	Ellagic acid 3-O-|A-L-rhamnopyranoside	Shikimates and Phenylpropanoids	Coumarins	-1	1422265-57-3	447.057	299.991, 257.008	6.32384e+06	5.2455e+06	3.04952e+06	2.39709e+06	4.93934e+06	4.21983e+06	784395	815539	930558	5.26424e+06	2.7478e+06	5.21378e+06	2.78161e+06	5.63838e+06	3.15125e+06	811437	712434	731869
819	C18H34O5	3-(3-hydroxydecanoyloxy)octanoic acid	Fatty acids	Fatty Acids and Conjugates	1		353.23	183.099, 193.12	57738.1	36735.2	51289.2	29440.6	31359.3	32123	481518	437892	460753	104309	85552.5	87533.9	291181	244686	254107	627189	680061	727008
820	C18H18O5	Naringenin trimethyl ether	Shikimates and Phenylpropanoids	Flavonoids	1	38302-15-7	315.123	181.049, 161.06	130912	179478	162571	64991.8	59758.2	63156.1	340039	269411	260061	182729	153987	165420	33356.3	17464.4	20660.8	255099	257115	280370
821	C22H28O8	2,3-bis(hydroxymethyl)-8-methoxy-1-(3,4,5-trimethoxyphenyl)tetralin-6,7-diol	Shikimates and Phenylpropanoids	Lignans	-1		419.171	373.129, 359.114	17116.4	10536.2	12147.8	7559.93	8385.5	9886.25	158250	189750	182160	9284.62	6834.46	6785.11	5756.02	8991.75	12814.7	294214	270154	317197
822	C20H28O10	5-[(2R,3R,4S,5R,6R)-3,5-dihydroxy-2-(hydroxymethyl)-6-(2-phenylethoxy)tetrahydropyran-4-yl]oxy-3-hydroxy-3-methyl-5-oxo-pentanoic acid			-1		427.162	99.0453, 125.025	139669	145848	123981	145440	139924	135194	129397	223261	132408	116119	127789	110215	82649	65555.4	76488.8	132511	69771	162130
823	C14H18O6	6-[1-hydroxy-1-(3-methyl-5-oxo-tetrahydrofuran-2-yl)ethyl]-4-methoxy-3-methyl-pyran-2-one	Polyketides	Cyclic polyketides	1		283.118	139.039, 83.049	34489.9	31634.2	32846.4	24013.2	0	17169.1	36910.7	0	18116.2	41331.4	0	42720.1	10788.9	20843.9	0	20459	0	0
824	C21H36O10	(2R,3S,4S,5R,6R)-2-[[(2R,3R,4R)-3,4-dihydroxy-4-(hydroxymethyl)tetrahydrofuran-2-yl]oxymethyl]-6-[(6,6-dimethylnorpinan-2-yl)methoxy]tetrahydropyran-3,4,5-triol	Terpenoids	Monoterpenoids	1		466.265	85.0282, 97.0282	791910	857867	816215	1.76778e+06	1.66046e+06	1.69457e+06	20386	22228.4	26518.9	610255	537495	509523	636305	698368	636025	0	20850.6	15221.1
825	C36H50O12	[(1S,2S,4S,5R,6R,7S,9R,12R)-12-acetoxy-6-(acetoxymethyl)-2-hydroxy-2,10,10-trimethyl-4,5-bis(2-methylbutanoyloxy)-11-oxatricyclo[7.2.1.01,6]dodecan-7-yl] benzoate	Terpenoids	Sesquiterpenoids	1		692.364	105.033, 229.122	25449.6	14414.8	25703.6	28388.5	33390.7	28289.6	28991.7	36730.2	35821.9	19439.5	25875.9	17393	99707.6	172703	171413	15898.4	19188.4	22389.8
826	C18H21N3O3	10-hydroxy-4-isopropyl-1-(2-methylpropylidene)-4H-pyrazino[2,1-b]quinazoline-3,6-dione	Alkaloids	Anthranilic acid alkaloids	1		328.166	246.123, 83.0489	93997.2	94243.2	159065	79775.5	149273	138247	620159	533361	530834	97391.4	100339	95455.6	116467	185969	116437	681862	688343	714751
827	C30H46O5	1,11-dihydroxy-1,2,6a,6b,9,9,12a-heptamethyl-10-oxo-3,4,5,6,6a,7,8,8a,11,12,13,14b-dodecahydro-2H-picene-4a-carboxylic acid	Terpenoids	Triterpenoids	-1	176983-21-4	485.328	467.317, 423.329	1.00074e+07	1.02382e+07	1.0739e+07	1.59446e+07	1.49276e+07	1.6928e+07	1.62887e+07	2.11701e+07	1.75991e+07	1.12987e+07	1.2571e+07	1.18313e+07	2.10739e+07	1.99845e+07	2.24698e+07	2.26034e+07	2.23222e+07	2.14904e+07
828	C32H56O7	[4-hydroxy-1,4-bis[5-(2-hydroxy-6-methylhept-5-en-2-yl)-2-methyloxolan-2-yl]butyl] acetate	Terpenoids	Polyethers	1		570.436	149.132, 95.0853	0	0	30194.4	0	0	0	67492.5	57665.4	52867	49106.1	0	0	0	0	37029.3	0	0	29886.6
829	C20H26O5	Compound NP-023026	Terpenoids	Diterpenoids	-1		405.197	109.03, 83.0504	23088.7	30618.8	21976	123345	117459	152664	7232.34	7440.44	6927.18	10564.3	10344.8	10141.1	44688.8	41385.9	44907.4	4196.21	7916.76	8648.33
830	C16H24NO5+	2-[(E)-3-(4-hydroxy-2,5-dimethoxy-phenyl)prop-2-enoyl]oxyethyl-trimethyl-ammonium			1	7431-77-8	310.165	251.092, 175.039	0	0	0	0	0	0	1.51233e+06	1.41047e+06	1.46817e+06	569201	602018	667251	0	0	0	316456	355415	327415
831	C24H40O5	4-[5-(7-hydroxy-5,5,8a-trimethyl-2-methylene-decalin-1-yl)-3-methyl-pentoxy]-4-oxo-butanoic acid	Terpenoids	Diterpenoids	-1		407.28	99.0089, 99.0259	2985.97	4588.91	3681.47	2547.74	2520.47	3189.27	15801.5	15665.6	16553.6	4159.13	4795.1	4373.64	2182.68	1783.5	2076.01	38693.5	37466.8	40146.7
832	C22H36O3	[5-(5,5,8a-trimethyl-2-methylene-7-oxo-decalin-1-yl)-3-methyl-pentyl] acetate	Terpenoids	Diterpenoids	1		349.274	137.096, 95.0853	0	0	0	103175	0	0	2.34487e+06	2.04162e+06	2.12253e+06	0	80525.9	0	83810.5	99276.5	0	1.32643e+06	1.25937e+06	1.18407e+06
833	C33H43N5O6	6-benzyl-3-[(4-hydroxyphenyl)methyl]-7,12-dimethyl-9-sec-butyl-1,4,7,10,13-pentazabicyclo[13.3.0]octadecane-2,5,8,11,14-pentone	Amino acids and Peptides	Oligopeptides	1		606.329	134.096, 183.149	39842.6	31370	33542	16656.7	0	0	18344.2	0	11763.8	38460.6	40061.6	21191.2	0	9408.19	22812.1	0	0	0
834	C18H28O11	methyl (1R,4aS,8S,8aS)-3-methoxy-1-methyl-8-[(2S,3R,4S,5S,6R)-3,4,5-trihydroxy-6-(hydroxymethyl)tetrahydropyran-2-yl]oxy-1,3,4,4a,8,8a-hexahydropyrano[3,4-c]pyran-5-carboxylate	Terpenoids	Monoterpenoids	1		438.197	195.065, 139.039	97632.4	138127	103691	118903	93830.3	83022.9	66345	46156.2	57802.8	106201	93755.5	67082.7	58431.4	44460.7	54191.8	57228.8	46707.3	55482.4
835	C11H10O4	7-Hydroxy-3-(hydroxymethyl)-5-methylisochromen-1-one	Shikimates and Phenylpropanoids	Coumarins	1		207.068	161.059, 83.0126	1.01056e+06	750097	986408	981394	830342	597486	1.30836e+06	826742	770878	468533	247061	314724	249164	354553	202318	1.09004e+06	980994	761336
836	C21H34O7	2-[5-[2-[2-(5-acetonyltetrahydrofuran-2-yl)propanoyloxy]butyl]tetrahydrofuran-2-yl]propanoic acid	Polyketides	Polyethers	1		416.264	127.075, 165.091	22971.3	16505.3	19610.5	8334.41	9920.23	11951.8	23836.8	33088.7	17374.8	33675.3	26115.1	23025.5	25491.2	33345.5	21967.1	33198.2	21041	33856.8
837	C29H48O22	[(2R,3S,4S,5R,6R)-6-[(2R,3R,4S,5S,6R)-4,5-dihydroxy-6-(hydroxymethyl)-3-[(2S,3R,4S,5S,6R)-3,4,5-trihydroxy-6-(hydroxymethyl)tetrahydropyran-2-yl]oxy-tetrahydropyran-2-yl]oxy-3,4-dihydroxy-5-[(2S,3R,4S,5S,6R)-3,4,5-trihydroxy-6-(hydroxymethyl)tetrahydropyran-2-yl]oxy-tetrahydropyran-2-yl]methyl (E)-2-methylbut-2-enoate	Carbohydrates	Saccharides	1		766.298	245.102, 83.049	37130.4	40532.6	23672.2	66220.9	47574.8	37328.8	7206.73	10331.6	13705.1	22968	21799.1	25933.6	26527.5	31113.3	27185.3	15966.3	43933.9	17362.6
838	C30H48O5	(1S,2R,4S,6S,8R,12S,13S,14S)-6-[(1R)-1,2-dihydroxy-2-methyl-propyl]-12-hydroxy-1,2,8,14,18,18-hexamethyl-5-oxapentacyclo[11.8.0.02,10.04,9.014,19]henicos-9-en-17-one	Terpenoids	Triterpenoids	-1		547.366	487.344, 547.366028	638165	583106	600355	1.10551e+06	1.05985e+06	1.20842e+06	1.12003e+06	1.22717e+06	924696	827441	1.00703e+06	1.06291e+06	2.05969e+06	1.58234e+06	1.42396e+06	1.80171e+06	1.88002e+06	1.87656e+06
839	C13H15N3O5	3-[[2-(2-carbamoylanilino)-1-methyl-2-oxo-ethyl]amino]-3-oxo-propanoic acid	Alkaloids	Anthranilic acid alkaloids	1		316.09	272.1, 316.090391	3.00683e+06	6.01505e+06	5.87485e+06	9.41613e+06	5.49206e+06	5.51145e+06	5.65342e+06	2.56442e+06	4.77245e+06	1.11242e+07	6.88189e+06	4.45235e+06	9.53187e+06	9.1422e+06	6.47575e+06	1.65381e+06	1.08582e+06	822093
840	C23H34O6	Ncgc00380759-01_C23H34O6_	Terpenoids	Sesquiterpenoids	1		424.269	185.132, 143.085	191622	175366	139118	295327	256103	274958	334289	339922	318626	247513	156456	165842	398119	443849	494066	478213	494153	358034
841	C20H25ClO6	5-chloro-3-[(1E,3E)-3,5-dimethylhepta-1,3-dienyl]-7,8a-dihydroxy-1-methoxy-7-methyl-1H-isochromene-6,8-dione	Polyketides	Chromanes	1		397.141	123.116, 109.101	35889.2	42216.7	53565.5	29797.4	26404.4	0	75088.3	80308.4	77247.5	80777.8	73267.5	67950.1	34452.5	55114	41904.6	120088	102597	98567.9
842	C15H20N2O5	4-acetamido-5-[2-(4-hydroxyphenyl)ethylamino]-5-oxo-pentanoic acid	Amino acids and Peptides	Small peptides	-1		307.13	125.072, 119.05	21835.5	27407.1	25323.6	33739	26115.8	30118.6	141331	165243	166733	15735.4	26077.9	17780.6	0	4428.62	0	106674	138293	138018
843	C18H34O5	(Z)-9,10,11-trihydroxyoctadec-12-enoic acid	Fatty acids	Octadecanoids	-1		329.232	171.102, 201.112	1915936	1.14537e+06	1.92636e+06	42361.9	55988.8	45005	1.68407e+06	1.78399e+06	1.99366e+06	2.79281e+06	2.55727e+06	3.22161e+06	70761.6	71100	79053.9	1.39451e+07	1.42146e+07	1.39045e+07
844	C19H34O7	2-(Hydroxymethyl)-6-[4-(4-hydroxy-2,6,6-trimethylcyclohexen-1-yl)butan-2-yloxy]oxane-3,4,5-triol	Terpenoids	Apocarotenoids	-1		433.252	101.025, 71.0141	43942.1	48672.5	45870.8	59513.8	50768.2	79906.6	0	0	5759.31	25157.7	38815.6	31193.8	61643.6	51421.9	84794.5	0	0	5558.35
845	C19H24O9	5,7-dihydroxy-2-sec-butyl-8-[3,4,5-trihydroxy-6-(hydroxymethyl)tetrahydropyran-2-yl]chromen-4-one	Polyketides	Chromanes	1		397.149	247.096, 277.107	0	74104.4	49585.7	62893.2	43487.5	53018.5	118924	78956.4	89923.6	68368.2	26790.6	78852.6	43099.4	45367.4	60607	81430.4	108218	68492.4
846	C21H30O13	Methyl 2-phenyl-2-[3,4,5-trihydroxy-6-[[3,4,5-trihydroxy-6-(hydroxymethyl)oxan-2-yl]oxymethyl]oxan-2-yl]oxyacetate			1		508.202	149.06, 121.065	51701.4	35058.3	51340.8	35864.3	45338.6	45447.5	38730.5	45222.6	46939.5	78875.5	59902	76102.8	64220.8	58201	65282.5	30991.2	27233.8	27632.1
847	C16H30O5	3-(3-hydroxyoctanoyloxy)octanoic acid	Fatty acids	Fatty Acids and Conjugates	1		325.199	155.068, 193.12	0	45911.2	0	0	0	0	325411	173810	171635	78546.1	87669.3	98450.6	0	0	0	118409	124260	169150
848	C25H27N3O2	(1S,4R,7S,9R)-4-benzyl-9-(1,1-dimethylallyl)-2,5,16-triazatetracyclo[7.7.0.02,7.010,15]hexadeca-10,12,14-triene-3,6-dione	Alkaloids	Peptide alkaloids	1		402.218	130.065, 198.128	239619	227677	215628	30793.7	17094	22405.1	326603	224495	280984	402698	414900	403661	78771.1	84853.9	82257.8	221974	129172	154806
849	C16H22O9	3-[2-methoxy-3-[(2S,3R,4S,5S,6R)-3,4,5-trihydroxy-6-(hydroxymethyl)tetrahydropyran-2-yl]oxy-phenyl]propanoic acid	Shikimates and Phenylpropanoids		-1		357.121	195.066, 119.05	8.65588e+06	8.10489e+06	9.75087e+06	3.88086e+06	5.28537e+06	5.76406e+06	1.0729e+06	1.13429e+06	1.42107e+06	8.08656e+06	8.32727e+06	8.92009e+06	9.92452e+06	1.06823e+07	1.03226e+07	751856	761811	782549
850	C27H30O14	6''-O-xylosyl-glycitin	Shikimates and Phenylpropanoids	Isoflavonoids	1	231288-18-9	579.173	285.076, 270.052	1.96746e+07	2.13433e+07	2.32115e+07	2.6959e+07	3.09748e+07	2.93783e+07	1.83619e+07	1.55236e+07	1.42758e+07	2.21257e+07	2.1348e+07	2.15426e+07	2.26576e+07	2.55248e+07	2.44932e+07	1.3114e+07	1.30902e+07	1.15365e+07
851	C20H24O4	7-[(2E)-5-methoxy-3,7-dimethyl-octa-2,6-dienoxy]chromen-2-one	Shikimates and Phenylpropanoids	Coumarins	1		351.157	159.042, 81.0698	1.16961e+06	1.39118e+06	1.49231e+06	82763.1	79868.9	57553	3.71898e+06	3.22389e+06	3.12744e+06	2.10291e+06	2.41029e+06	2.36244e+06	594633	652808	494659	4.7011e+06	4.92576e+06	4.61899e+06
852	C26H36O12	(2S,3R,4S,5S,6R)-2-[4-[(1R,2S)-1,3-dihydroxy-2-[4-(3-hydroxypropyl)-2-methoxy-phenoxy]propyl]-2-methoxy-phenoxy]-6-(hydroxymethyl)tetrahydropyran-3,4,5-triol	Shikimates and Phenylpropanoids	Lignans	-1		599.241	329.139, 314.115	87611.5	82172.1	99621.7	125615	139810	148113	4052.76	4984.67	5090.74	30471.9	39585.1	37527.5	47493.2	46206.9	49082.4	4066.25	7166.81	4955.57
853	C15H20O8	3-[4-[(2S,3R,4S,5S,6R)-3,4,5-trihydroxy-6-(hydroxymethyl)tetrahydropyran-2-yl]oxyphenyl]propanoic acid	Shikimates and Phenylpropanoids		1		346.15	85.0282, 107.049	1.32269e+06	1.29185e+06	1.16397e+06	2.51298e+06	1.96776e+06	1.92231e+06	0	0	0	613284	343963	448364	597671	601888	561840	0	0	0
854	C17H22O3	De-O-methylprosolanapyrone I	Polyketides	Cyclic polyketides	1		257.154	145.101, 229.123	346133	302351	423889	173558	159026	184404	769924	605647	649161	644940	260677	495610	159694	188617	136356	505771	689989	468118
855	C19H30O8	3-(hydroxymethyl)-5,5-dimethyl-4-[(E)-3-[(2R,3R,4S,5S,6R)-3,4,5-trihydroxy-6-(hydroxymethyl)tetrahydropyran-2-yl]oxybut-1-enyl]cyclohex-2-en-1-one	Terpenoids	Apocarotenoids	-1		445.215	89.0245, 71.0139	2.95768e+06	3.08523e+06	3.15495e+06	2.73324e+06	2.71658e+06	2.67566e+06	996650	1.09474e+06	1.12738e+06	1.26241e+06	1.39905e+06	1.30948e+06	1.74386e+06	1.62577e+06	1.60407e+06	989158	1.00021e+06	1.13287e+06
856	C20H36O10	5-[[(2R,3S,4S,5R,6R)-6-(1-ethylhexoxy)-3,4,5-trihydroxy-tetrahydropyran-2-yl]methoxy]-3-hydroxy-3-methyl-5-oxo-pentanoic acid	Fatty acids	Fatty acyl glycosides	-1		435.224	99.0449, 71.0137	75385	109546	95375.1	55956.9	62232.4	56283.7	12754	15042.8	36897.6	108936	136751	147084	35575.4	29455.1	34817.8	11418.1	7980.41	7656.68
857	C12H18O5	3-(2,4,5-trimethoxyphenyl)propane-1,2-diol			1		265.105	107.047, 98.9753	140610	80118.4	123235	103121	90767.6	133342	148400	133260	124496	168833	134223	153146	268151	257706	239871	50770	81610.5	61637.5
858	C24H26O10	2-[(4-hydroxyphenyl)methyl]-3-[4-methoxy-2-[(2S,3R,4S,5S,6R)-3,4,5-trihydroxy-6-(hydroxymethyl)tetrahydropyran-2-yl]oxy-phenyl]-2H-furan-5-one	Shikimates and Phenylpropanoids		1	112343-16-5	475.16	107.049, 267.101	17396.4	22578.1	43665.6	24240	12904.8	27033.5	15125.7	21191	16768.2	36070.9	24721.1	22735	21799.4	14955.8	19091.2	0	21194	17133.7
859	C7H16N4O2	n6-(Aminoiminomethyl)lysine	Amino acids and Peptides	Small peptides	1	156-86-5	189.14	84.0807, 144.113	1.58237e+06	1.7139e+06	1.53638e+06	1.22111e+06	821469	1.18862e+06	3.33526e+06	2.84526e+06	2.65786e+06	3.09674e+06	2.86628e+06	2.80426e+06	2.01012e+06	2.55347e+06	1.84828e+06	1.91852e+06	2.02376e+06	2.17e+06
860	C14H19NO7	(2E)-2-[(4S,6R)-4-hydroxy-6-[(2R,3R,4S,5S,6R)-3,4,5-trihydroxy-6-(hydroxymethyl)tetrahydropyran-2-yl]oxy-cyclohex-2-en-1-ylidene]acetonitrile			1		314.123	152.07, 107.049	985586	927279	852542	741996	585872	580348	350083	352524	323433	711744	426320	607170	265756	270124	259582	217916	226291	212514
861	C43H48O24	[(2R,3S,4S,5R,6S)-6-[(2S,3R,4S,5S,6R)-4,5-dihydroxy-2-[5-hydroxy-2-(4-hydroxyphenyl)-4-oxo-7-[(2S,3R,4S,5S,6R)-3,4,5-trihydroxy-6-(hydroxymethyl)tetrahydropyran-2-yl]oxy-chromen-3-yl]oxy-6-(hydroxymethyl)tetrahydropyran-3-yl]oxy-3,4,5-trihydroxy-tetrahydropyran-2-yl]methyl (E)-3-(4-hydroxy-3-methoxy-phenyl)prop-2-enoate	Shikimates and Phenylpropanoids	Flavonoids	1		966.287	966.287378, 968.293383	218306	247611	0	289939	362316	261926	305890	313003	211603	605578	313972	376182	614470	989043	616340	762113	400476	717281
862	C21H30O5	5-hydroxy-2,6,6,10,14-pentamethyl-11,13-dioxatetracyclo[8.8.0.02,7.012,17]octadec-12(17)-ene-3,16-dione	Terpenoids		1		363.217	187.148, 141.055	116992	242229	110548	24402.6	99384	35822.4	0	70637.3	0	175114	139819	299785	55823.3	63025.5	74746.1	0	0	32875.1
863	C19H30O11	methyl 3-ethoxy-1-methyl-8-[(2S,3R,4S,5S,6R)-3,4,5-trihydroxy-6-(hydroxymethyl)oxan-2-yl]oxy-1,3,4,4a,8,8a-hexahydropyrano[3,4-c]pyran-5-carboxylate	Terpenoids	Monoterpenoids	-1		493.193	101.025, 127.04	106603	97212.7	142232	140485	121643	158608	20451.6	21623.3	25356.2	133046	132218	154292	141541	130350	123487	119784	99479	107381
864	C30H46O7	(1R,4aR,4bS,6aS,9R,10R,10aS)-1-(carboxymethyl)-2-(1-carboxy-1-methyl-ethyl)-10-hydroxy-1,4a,4b,9,10-pentamethyl-3,4,5,6,7,8,9,10a,12,12a-decahydro-2H-chrysene-6a-carboxylic acid	Terpenoids	Triterpenoids	-1	114175-98-3	517.321	455.317, 439.286	2.43064e+06	2.5301e+06	2.47438e+06	390931	398219	405401	8.79183e+06	9.01233e+06	9.19187e+06	2.73355e+06	2.91047e+06	2.94043e+06	2.08985e+06	2.39633e+06	2.11107e+06	3.16623e+06	3.33452e+06	3.2306e+06
865	C25H42O9	[3-hydroxy-2-[3,4,5-trihydroxy-6-(hydroxymethyl)tetrahydropyran-2-yl]oxy-propyl] (7Z,10Z,13Z)-hexadeca-7,10,13-trienoate	Fatty acids	Glycerolipids	1		504.317	93.0696, 81.0697	40631.9	42556.6	62040.9	115551	91483.5	91383.4	110633	87436.2	86445.5	122145	87408.9	106953	321079	461437	413963	122220	85537.6	103462
866	C14H24O6	(E)-3,10-dihydroxy-4,9-dimethyl-dodec-6-enedioic acid	Fatty acids	Fatty Acids and Conjugates	-1		287.151	227.129, 209.118	715909	759776	721127	64807.3	61901.4	72550.6	9.8932e+06	1.05427e+07	1.04811e+07	1.50463e+06	1.51232e+06	1.56496e+06	66840.7	35701.4	40456.8	5.21299e+06	5.15184e+06	5.98561e+06
867	C21H32O10	(2E,4E)-5-[8-hydroxy-1,5-dimethyl-3-[3,4,5-trihydroxy-6-(hydroxymethyl)tetrahydropyran-2-yl]oxy-6-oxabicyclo[3.2.1]octan-8-yl]-3-methyl-penta-2,4-dienoic acid	Terpenoids	Apocarotenoids	-1		443.197	101.025, 71.014	49136.8	46970.3	53882.6	42105.7	40297.2	46484.5	3223.75	3122	4035.61	33852.4	40469.4	29625.1	28008.6	26463.9	33576.1	2798.85	2561.26	3446.43
868	C30H42O6	[(1R,3E,5R,7S,9R,10E,12S,13S,14R)-1-acetoxy-13-hydroxy-3,6,6,10,14-pentamethyl-2-oxo-9-tricyclo[10.3.0.05,7]pentadeca-3,10-dienyl] (2E,4E)-octa-2,4-dienoate	Terpenoids	Diterpenoids	1		499.305	121.101, 95.0852	23498.4	18800.8	26299.2	14834.6	18835.6	18699.8	50231.2	35955.5	39606.9	22909.4	21320.2	22096	113797	108858	96560.2	23863.8	24902.5	25988.7
869	C21H32O6	3,5,7-trihydroxy-2,6,6,10,14-pentamethyl-11,13-dioxatetracyclo[8.8.0.02,7.012,17]octadec-12(17)-en-16-one	Terpenoids	Diterpenoids	1		381.227	187.148, 141.054	47103.3	49346.9	64975.2	36828.4	46118.3	30245.5	69467.2	23802.1	42358.4	78697.7	71173.8	46827	44786	33063.2	66268.1	21529.3	38441.1	32226
870	C18H30O10	(E)-2,7-dimethyl-8-[(2R,3R,4S,5S,6R)-3,4,5-trihydroxy-6-(hydroxymethyl)oxan-2-yl]oxydec-4-enedioic acid	Fatty acids	Fatty acyl glycosides	-1		405.181	225.113, 181.124	715289	847617	837772	565878	569377	556730	45942.5	37705.3	41385.1	365376	393980	363342	361080	332646	361571	63860.5	57889.3	64833.5
871	C31H48O7	(1R,4aR,4bS,6aS,9R,10R,10aS)-1-(carboxymethyl)-10-hydroxy-2-(2-methoxy-1,1-dimethyl-2-oxo-ethyl)-1,4a,4b,9,10-pentamethyl-3,4,5,6,7,8,9,10a,12,12a-decahydro-2H-chrysene-6a-carboxylic acid	Terpenoids	Triterpenoids	-1		531.333	455.317, 439.286	14305.7	14737.3	12915.3	2588.72	3210.98	3991.76	79583.2	87837.3	80359.7	9299.84	9314.18	9190.47	4967.86	3873.1	5641.8	34237.1	36688.2	36987.9
872	C21H36O11	(2R,3R,4S,5S,6R)-2-[(2E)-6-hydroxy-2,6-dimethyl-octa-2,7-dienoxy]-6-[[(2S,3R,4S,5S)-3,4,5-trihydroxytetrahydropyran-2-yl]oxymethyl]tetrahydropyran-3,4,5-triol	Terpenoids	Monoterpenoids	1		482.262	107.085, 85.0281	212274	314946	289412	387973	390349	259982	16558.7	22566.7	16311.5	173020	132457	129882	101004	79639.5	93153	15459.9	17590.6	12583.8
873	C18H32O8	5-[3-[(2R,3R,4S,5S,6R)-3,4,5-trihydroxy-6-(hydroxymethyl)tetrahydropyran-2-yl]oxyoctyl]tetrahydrofuran-2-one	Fatty acids	Fatty esters	-1		435.224	375.203, 71.014	73811.3	136302	71365.3	81150.2	133855	86199.7	184177	180750	136453	43845	69680.7	29685.2	93117.8	131410	85641.1	79660.5	152381	173445
874	C22H30O12	3-hydroxy-3-methyl-5-oxo-5-[[(2R,3S,4S,5R,6S)-3,4,5-trihydroxy-6-[4-[(E)-3-hydroxyprop-1-enyl]-2-methoxy-phenoxy]tetrahydropyran-2-yl]methoxy]pentanoic acid	Terpenoids		-1		485.166	179.071, 146.037	68555.4	68045.2	75354.5	65768.3	65487.4	72872.1	10334.4	9015.34	6918.77	23435.2	37159.4	54460.4	102199	67288.2	87563.7	10118.2	8138.52	8733.57
875	C24H46O9	15-hydroxy-2,15-dimethyl-3-[(2R,3R,4S,5S,6R)-3,4,5-trihydroxy-6-(hydroxymethyl)tetrahydropyran-2-yl]oxy-hexadecanoic acid	Fatty acids	Fatty acyl glycosides	-1		477.307	89.0242, 71.0137	45617.1	69387.9	31073.4	87287.8	89121.1	87691.4	0	0	0	0	0	0	55697.6	89119.2	64455.4	17378.7	0	0
876	C14H24O10	5-[[(2R,3S,4S,5R,6R)-6-ethoxy-3,4,5-trihydroxyoxan-2-yl]methoxy]-3-hydroxy-3-methyl-5-oxopentanoic acid	Fatty acids	Fatty acyl glycosides	-1		351.13	99.0449, 207.087	29337.1	22476.7	21676.8	26175.2	23070.1	21848.4	12759.6	12726.7	12249.1	20942.9	22190.2	17422.4	17327.4	22107.5	20859.2	16619	15194.1	20948.7
877	C27H29N5O4	(1S,4R)-4-[[(2S,3aS,4S)-4-hydroxy-1-oxo-2-sec-butyl-3,3a-dihydro-2H-imidazo[1,2-a]indol-4-yl]methyl]-1-methyl-2,4-dihydro-1H-pyrazino[2,1-b]quinazoline-3,6-dione	Alkaloids	Anthranilic acid alkaloids	1		488.229	241.133, 213.138	118908	104700	134234	98724.1	100505	72008.9	12967.2	10526.6	13806.7	196615	121818	159288	68183.6	121601	78305.3	0	16166	28581.3
878	C20H30O4	Vaginatin	Terpenoids	Sesquiterpenoids	1		357.204	119.085, 133.101	21111.1	69984.9	63468.7	0	0	0	202957	188923	171637	34310	0	12022.8	13413.8	19734.8	19427	182628	184578	173531
879	C17H24O14	Nuezhenidic acid	Terpenoids	Monoterpenoids	-1	183238-67-7	451.109	151.04, 451.10933	7.84076e+06	4.30855e+06	2.97298e+06	4.11285e+06	2.18111e+06	2.27125e+06	692422	483332	431772	3.63184e+06	3.02214e+06	6.19287e+06	1.61896e+06	3.35829e+06	1.56841e+06	399599	209225	429842
880	C15H14O5	8-Methoxyobliquin	Shikimates and Phenylpropanoids	Coumarins	1	105249-48-7	275.097	147.007, 179.033	563569	526395	568637	229514	218895	176391	1.13292e+06	906455	890330	780919	621920	691392	240717	424356	413679	2.10543e+06	2.00712e+06	2.01985e+06
881	C20H28O4	3',4,4,7a-tetramethyl-3-oxo-3'-vinyl-spiro[3a,5,6,7-tetrahydroisobenzofuran-1,6'-cyclohexene]-1'-carboxylic acid	Terpenoids	Diterpenoids	1		350.233	315.194, 109.101	398489	376814	408226	32683.6	0	0	339803	254305	286094	789787	661198	717959	157213	141858	116416	300948	369468	290484
882	C26H28O6	5-hydroxy-3-[4-hydroxy-2-methoxy-3-(3-methylbut-2-enyl)phenyl]-8,8-dimethyl-2,3-dihydropyrano[2,3-h]chromen-4-one	Shikimates and Phenylpropanoids	Isoflavonoids	1		437.196	205.086, 177.054	737196	733588	742291	1.23847e+06	1.08965e+06	822998	825690	1.00942e+06	767257	1.14922e+06	1.00916e+06	809364	1.07399e+06	1.08099e+06	1.20086e+06	919265	823142	835975
883	C27H34O12	4-[(3,4-dimethoxyphenyl)methyl]-3-[hydroxy-[3-methoxy-4-[(2S,3R,4S,5S,6R)-3,4,5-trihydroxy-6-(hydroxymethyl)oxan-2-yl]oxyphenyl]methyl]oxolan-2-one	Shikimates and Phenylpropanoids	Lignans	1		568.24	247.096, 203.106	51317.1	40501.5	38960.2	39899.8	43677.4	33309.3	44012.9	47780.5	68772.4	66915.8	88359.7	95692.8	71576.9	91401.5	81374.2	34003.5	53745.3	55661.6
884	C29H36N2O5	(9E)-4,5,12-trihydroxy-16-(1H-indol-3-ylmethyl)-7,14-dimethyl-13-methylene-17-azatricyclo[9.7.0.01,15]octadec-9-ene-2,18-dione	Alkaloids	Pseudoalkaloids	1		493.27	185.071, 130.065	35322.7	35164	22983.4	45300.4	39132.2	35968.8	21062.9	10765.1	10152.2	21016.7	12053.4	13808.4	14789.2	24947.4	15577.7	10175.4	12341.9	11985.7
885	C28H52NO6+	[1-carboxy-3-[2-hydroxy-3-[(9Z,12Z)-octadeca-9,12-dienoyl]oxy-propoxy]propyl]-trimethyl-ammonium			1		498.379	236.149, 480.368	152864	0	162884	157752	163343	0	944521	758386	862498	297310	0	283082	890466	787617	820944	850792	747248	694280
886	C25H33N5O9	methyl 3-hydroxy-2-[[3-hydroxy-2-[[3-hydroxy-2-[[3-phenyl-3-(1H-pyrrole-2-carbonylamino)propanoyl]amino]propanoyl]amino]propanoyl]amino]butanoate	Amino acids and Peptides	Small peptides	1		548.235	94.0285, 131.049	65605.7	28626	36827.3	39862.3	28288.3	54407	56784.4	66816.5	75803.6	81878.1	66143.2	125313	64132.8	63533.1	99465.5	75157.8	76511	73387.5
887	C20H30O3	(8E)-10-hydroxy-5,9,12,13,16-pentamethyl-4-oxatricyclo[10.3.1.03,5]hexadeca-1(15),8-dien-2-one	Terpenoids	Diterpenoids	1		301.217	133.101, 119.085	0	0	0	0	0	0	1.24721e+06	1.05427e+06	961613	0	0	0	0	0	0	912805	864302	1.10225e+06
888	C17H22N2O9	4-amino-5-[[1-carboxy-3-(2,4-dihydroxy-6-methyl-benzoyl)oxy-propyl]amino]-5-oxo-pentanoic acid	Amino acids and Peptides	Small peptides	1		399.14	120.065, 151.039	60257.3	39614.8	61640.5	0	30191.1	33795	62771.9	18051.5	34626.4	70786.9	53912.5	61524.9	29025.5	25277.1	19510.8	0	20036.9	21106
889	C31H43N3O2	17-isopropyl-4,8,8,12-tetramethyl-13,15,18-triazaheptacyclo[11.8.6.01,14.03,12.04,9.015,20.022,27]heptacosa-22,24,26-triene-16,19-dione	Terpenoids	Sesquiterpenoids	1		490.343	130.065, 144.081	39661.4	40420.8	59618.9	18914.7	22544	24324.5	19468.3	24750.8	14309.1	30893.3	24021.7	21025	15547.2	16345.1	14663.5	12944.9	15495.3	13573.8
890	C16H26O7	1a-[(E)-4-hydroxy-3-methyl-but-2-enyl]-5-(1-hydroxy-1-methyl-ethyl)-2,3,4,5,6a,6b-hexahydrooxireno[2,3-g]benzofuran-2,3,3a-triol	Terpenoids	Meroterpenoids	-1		389.184	177.092, 135.045	161451	171831	171914	138332	132255	135500	474865	451581	498262	267130	276238	245579	284807	267822	231567	342869	378128	444522
891	C20H30O6	methyl (2E,6E)-8-[2-hydroxy-1-(2-methoxy-2-oxoethyl)-5-oxocyclohexyl]-2,6-dimethylocta-2,6-dienoate	Terpenoids		1		367.212	147.08, 93.0696	395608	561724	601075	28109.5	41078.9	0	246783	310106	340047	953407	662578	587501	114155	96860	131597	218317	224046	265643
892	C16H28O5	7-hydroxy-5-(2-hydroxypentyl)-2,2-dimethyl-4,11-dioxabicyclo[6.2.1]undecan-3-one	Polyketides	Macrolides	1		283.19	95.0852, 81.0695	70196.1	78919.9	51234.1	34981.6	0	0	105363	76938.1	115720	53386	54621.2	72390.8	0	0	39183.3	149416	137047	130710
893	C16H24O6	5,6,7-trihydroxy-7-[(E)-3-hydroxy-3-methyl-but-1-enyl]-2,2-dimethyl-3,5,6,8-tetrahydrochromen-4-one	Terpenoids	Meroterpenoids	1		295.16	83.049, 95.0489	88223.4	95991	73142.5	70330.4	67700.7	56893.6	33361.8	39016.7	47872.9	67255.2	65962.8	98450.3	70028.9	47500.5	57550.8	25881.5	24296.5	0
894	C14H19NO4	6-hydroxy-1-[(1E,3E)-5-hydroxyhexa-1,3-dienyl]-8-methyl-1,5,6,8a-tetrahydrooxazolo[3,4-a]pyridin-3-one	Alkaloids	Miscellaneous alkaloids	1		248.128	131.073, 144.081	74448.1	79292.4	114169	29374.1	101318	102242	612573	504446	628972	262352	135411	134791	182685	166975	245081	624217	637902	513443
895	C19H30O7	(2Z)-2-[(E)-4-hydroxyhept-2-enylidene]-3-(hydroxymethyl)-5-(1-hydroxy-1-methyl-ethyl)-3a,5,6,6b-tetrahydro-1aH-oxireno[2,3-e]benzofuran-3,6a-diol	Polyketides		1		388.233	145.065, 71.0489	403779	412910	365329	638866	496145	574944	60657.7	100487	84651	266354	98104.3	230097	258380	232405	177735	64458.5	23469.9	51057.8
896	C24H30O6	Chaetopenoid A	Terpenoids	Sesquiterpenoids	1		415.217	119.085, 133.065	2.79134e+07	2.89286e+07	2.80313e+07	5.43238e+07	5.28716e+07	4.685e+07	1.8287e+07	1.75933e+07	1.64673e+07	4.947e+07	4.28853e+07	3.95885e+07	5.72091e+07	6.40578e+07	5.18396e+07	2.76231e+07	3.41049e+07	3.25719e+07
897	C27H32O7	Angeloylgomisin M1	Shikimates and Phenylpropanoids	Lignans	1		469.222	83.0489, 387.179	193613	177674	199407	301453	253794	215549	137831	122142	129035	663395	560508	540366	479985	512801	421243	118677	135099	137217
898	C27H28N4O6	3-hydroxy-3'-[2-(1-hydroxy-2-methyl-propyl)-4-oxo-quinazolin-3-yl]-2,2-dimethyl-spiro[3aH-imidazo[1,2-a]indole-4,5'-tetrahydrofuran]-1,2'-dione	Alkaloids	Anthranilic acid alkaloids	1		505.208	197.107, 213.102	115735	88593.7	107189	419277	346334	273315	183593	152753	112440	86031.5	73387.1	77920.4	482862	349835	197045	173452	113835	194380
899	C36H56O11	[(2S,3R,4S,5S,6R)-3,4,5-trihydroxy-6-(hydroxymethyl)oxan-2-yl] (1R,2R,4aS,6aS,6bR,10S,11R,12aR,14bS)-9-formyl-1,10,11-trihydroxy-1,2,6a,6b,9,12a-hexamethyl-2,3,4,5,6,6a,7,8,8a,10,11,12,13,14b-tetradecahydropicene-4a-carboxylate	Terpenoids	Triterpenoids	-1		723.398	501.322, 483.312	7.04398e+06	7.73895e+06	7.04152e+06	5.90055e+06	5.53964e+06	6.20752e+06	60100.3	71634.7	77591.6	5.6779e+06	6.24698e+06	5.88435e+06	4.30105e+06	4.06765e+06	4.35712e+06	133547	122328	146389
900	C10H12O5	3-(4-Methoxy-3-methyl-6-oxopyran-2-yl)propanoic acid	Polyketides	Cyclic polyketides	1		213.076	125.06, 107.049	110285	109322	73880.7	129776	143373	71991.4	639838	502281	583672	168719	70839.1	95707.8	169904	169690	134681	330942	317867	569144
901	C9H10O5	2-hydroxy-3,4-bis(hydroxymethyl)benzoic acid	Shikimates and Phenylpropanoids	Phenolic acids	-1		197.047	107.05, 135.045	85081.3	74943.8	36164.7	83606	96350.2	97357.3	55685.2	44783.7	43554.8	64927.1	48758.2	52154.6	79760.3	50893.6	76238	28045.2	29150.6	24600.6
902	C24H26O10	Peperomin F	Shikimates and Phenylpropanoids	Lignans	-1	220736-95-8	533.166	489.323, 533.16645	1.10884e+06	1.31674e+06	993256	1.87126e+06	1.76803e+06	2.35915e+06	377081	268212	893139	746865	654796	586280	971608	982257	925361	181589	266517	221093
903	C17H32O11	(2R,3S,4S,5R,6R)-2-(hydroxymethyl)-6-[[(2R,3S,4S,5R,6R)-3,4,5-trihydroxy-6-pentan-2-yloxyoxan-2-yl]methoxy]oxane-3,4,5-triol	Fatty acids	Fatty acyl glycosides	1		430.228	85.0282, 97.0282	224799	236696	210426	244410	184536	171332	35488.3	26636.8	39057.3	199173	167193	177385	284143	196134	256191	21962	22327.1	22845.1
904	C26H44O16	(E)-4,9-dimethyl-3,10-bis[[(2R,3R,4S,5S,6R)-3,4,5-trihydroxy-6-(hydroxymethyl)oxan-2-yl]oxy]dodec-6-enedioic acid	Fatty acids	Fatty acyl glycosides	-1		611.256	251.129, 431.193	1.26291e+07	1.13867e+07	1.28385e+07	9.10684e+06	1.04644e+07	8.90898e+06	1.18635e+06	1.26592e+06	1.12321e+06	5.01387e+06	4.81846e+06	4.85035e+06	4.603e+06	4.48169e+06	4.86583e+06	2.01283e+06	1.98547e+06	2.12279e+06
905	C20H34O11	(E)-3-hydroxy-4,9-dimethyl-10-[(2R,3R,4S,5S,6R)-3,4,5-trihydroxy-6-(hydroxymethyl)oxan-2-yl]oxydodec-6-enedioic acid	Fatty acids	Fatty acyl glycosides	-1		449.203	269.14, 209.119	534670	545707	550684	299880	313636	284822	786688	792548	846583	1.74729e+06	1.84901e+06	1.6879e+06	740112	700222	676960	2.75941e+06	2.94857e+06	3.23552e+06
906	C20H22O8	benzyl 4-[(2S,3R,4S,5S,6R)-3,4,5-trihydroxy-6-(hydroxymethyl)oxan-2-yl]oxybenzoate	Shikimates and Phenylpropanoids	Phenolic acids	-1		449.156	227.072, 92.0268	112242	107666	88159.6	634274	662708	674735	1930.62	2187.38	1636.2	34442.7	38854	36701.3	220026	239245	233011	2297.23	890.404	1365.56
907	C18H26O9	(3Z)-3-butylidene-4-hydroxy-5-[3,4,5-trihydroxy-6-(hydroxymethyl)oxan-2-yl]oxy-4,5,6,7-tetrahydro-2-benzofuran-1-one	Polyketides	Cyclic polyketides	-1		445.172	205.087, 71.014	229072	247386	207047	203146	184148	235835	0	0	0	33663.1	40762.7	39957.1	46554.4	30332.7	36746.8	0	0	0
908	C27H39NO2	9,13-dimethyl-7-(5-methylpiperidin-2-yl)-5-oxapentacyclo[10.8.0.02,9.04,8.013,18]icosa-6,17-dien-16-one	Alkaloids	Pseudoalkaloids	1		410.305	269.19, 95.0853	48436.6	51979.7	0	0	0	0	212897	199993	201856	31218.4	34280.7	19099.6	19053.9	28120.1	23801.6	74050.3	64890.3	52501.9
909	C32H38O19	6-[(2S,3R,4S,5S,6R)-4,5-Dihydroxy-6-(hydroxymethyl)-3-[(2S,3R,4S,5S)-3,4,5-trihydroxyoxan-2-yl]oxyoxan-2-yl]-5-hydroxy-2-(4-hydroxyphenyl)-7-[(2S,3R,4S,5S,6R)-3,4,5-trihydroxy-6-(hydroxymethyl)oxan-2-yl]oxychromen-4-one	Shikimates and Phenylpropanoids	Flavonoids	1	89648-73-7	727.208	313.07, 337.07	27326.4	20442.7	26115.2	32592.9	12296.3	17672.1	95955	47131.9	52265.2	31564.1	29724.6	31404.8	19914.3	24844.9	21833.6	46567	25847.7	37849.5
910	C25H31NO10	(E)-N-[2-(4-Hydroxy-3-methoxyphenyl)ethyl]-3-[4-methoxy-3-[(2S,3R,4R,5S,6R)-3,4,5-trihydroxy-6-(hydroxymethyl)oxan-2-yl]oxyphenyl]prop-2-enamide	Shikimates and Phenylpropanoids	Phenylpropanoids	1	1408298-11-2	506.202	177.054, 145.028	41689.5	30736.8	0	0	0	0	86594.4	103178	81585.6	55504.8	58673.5	66242.9	42456	36213.8	28872.7	51566.2	41001.5	55480.2
911	C26H32O12	Nortrachelogenin-8'-O-|A-glucoside	Shikimates and Phenylpropanoids	Lignans	1	858127-38-5	554.225	137.06, 233.081	167647	283271	229715	176317	187444	203340	80447.2	164483	62931.3	103981	111140	96358	105976	119473	105156	71642.8	127031	81753.6
912	C30H42O8	(2R,6R)-6-[(5R,7S,10S,13R,14R,17R)-7,12-dihydroxy-4,4,10,13,14-pentamethyl-3,11,15-trioxo-1,2,5,6,7,12,16,17-octahydrocyclopenta[a]phenanthren-17-yl]-2-methyl-4-oxoheptanoic acid	Terpenoids	Triterpenoids	-1		529.281	511.271, 467.28	61523.3	31347.6	52594	58045.4	22859	44397	416915	470036	450350	71493.8	35325.3	62168.7	56571.2	55926.2	49830.9	135965	147617	74166.8
913	C21H28O6	methyl (E)-8-(4-hydroxy-6-methoxy-7-methyl-3-oxo-1H-2-benzofuran-5-yl)-2,6-dimethyloct-6-enoate	Polyketides	Cyclic polyketides	1		377.201	207.065, 159.044	8793.15	32562.8	23425.6	11976.6	18345.8	15032.5	15081	0	0	0	14538	8910.02	0	23296.9	0	0	0	0
914	C27H32O8	4-hydroxy-3-(6-hydroxy-1-oxo-3-pentylisochromen-8-yl)oxy-6-methoxy-2-pentylbenzoic acid	Shikimates and Phenylpropanoids	Coumarins	1		485.217	467.206, 191.106	566686	318562	602403	259753	172585	248488	1.03206e+06	855062	798582	1.8227e+06	1.56311e+06	1.60203e+06	834892	1.18281e+06	987699	636030	971905	617422
915	C30H48O6	6-[2-(2,2,5a-Trimethyl-7-methylidene-3-oxo-4,5,6,8,9,9a-hexahydrobenzo[b]oxepin-6-yl)ethyl]-4,6-dihydroxy-2,2,5a,7-tetramethyl-4,5,7,8,9,9a-hexahydrobenzo[b]oxepin-3-one	Terpenoids	Triterpenoids	1		522.379	469.331, 133.101	51887.3	53238.8	38705	27048	24627.6	20992.5	13771.2	4510.1	14950.7	54868.3	57543.3	53450.2	9906.16	10841.8	16045.9	8942.53	10454.7	8400.09
916	C36H58O10	Kakisaponin A	Terpenoids	Triterpenoids	-1		709.421	487.342, 469.333	1.69556e+08	1.63702e+08	1.72325e+08	1.16617e+08	1.31698e+08	1.27666e+08	0	0	0	1.4987e+08	1.59071e+08	1.6242e+08	9.9212e+07	9.73721e+07	1.04855e+08	4.52262e+06	4.22396e+06	4.46233e+06
917	C22H24O13	2-[2-hydroxy-6-(4-hydroxy-3-methoxybenzoyl)oxy-4-[(2S,3R,4S,5S,6R)-3,4,5-trihydroxy-6-(hydroxymethyl)oxan-2-yl]oxyphenyl]acetic acid	Polyketides	Aromatic polyketides	-1		495.114	165.02, 139.04	129764	147384	154897	158862	137707	152316	28802.1	34184.8	22810.6	166814	159975	205191	144523	131802	172694	145515	147877	178825
918	C16H14O8	2-[2,4-dihydroxy-6-(4-hydroxy-3-methoxybenzoyl)oxyphenyl]acetic acid	Polyketides	Aromatic polyketides	-1		333.067	139.04, 97.0295	18757.8	28210.3	22005.8	13695.3	21696.6	21182	102467	114442	90907.7	19913.2	24731.8	26357.9	16511.4	13468.6	23543.1	65980.1	58801.5	59815.7
919	C21H36O8	5,5-dimethyl-4-[(E)-3-methyl-7-[(2R,3R,4S,5S,6R)-3,4,5-trihydroxy-6-(hydroxymethyl)oxan-2-yl]oxyoct-3-enyl]oxolan-2-one	Terpenoids	Diterpenoids	-1		475.255	415.234, 71.014	223648	194764	211153	464078	423538	433065	9473.69	8879.71	12427.7	86798.7	86495.9	94002.7	218260	246520	181296	7845.01	7606.32	16270
920	C16H26O7	2,6,6-trimethyl-2-[(2S,3R,4S,5S,6R)-3,4,5-trihydroxy-6-(hydroxymethyl)oxan-2-yl]oxybicyclo[3.1.1]heptan-3-one	Terpenoids	Monoterpenoids	1		348.202	109.101, 107.085	92516.3	119709	87805.3	225004	145011	125069	79392.4	84842	88548.3	135122	96242.5	106916	140943	161605	112679	54370.5	48134.6	45480
921	C16H22O6	(E)-3-hydroxy-9-(4-methoxy-5-methyl-6-oxopyran-2-yl)non-8-enoic acid	Polyketides	Cyclic polyketides	1		311.149	139.039, 93.0697	64700.3	32697.4	62384.9	44367.5	30085.7	22441.8	319682	244983	219482	44692.6	34116.7	28187.4	27336.2	40512.9	29205.9	149491	140682	133616
922	C24H32N2O6	7-amino-2-[[3-formyl-6-(2-methyl-1,2,4a,5,6,7,8,8a-octahydronaphthalen-1-yl)-2-oxopyran-4-yl]amino]-7-oxoheptanoic acid	Polyketides	Cyclic polyketides	1		467.215	405.226, 449.215	297793	233941	196305	314481	262398	113176	462336	633118	333613	425544	261569	242390	130158	441682	203527	138528	237832	161070
923	C18H32O5	(9Z,12Z)-7,8,16-trihydroxyoctadeca-9,12-dienoic acid	Fatty acids	Octadecanoids	-1		327.219	143.072, 97.0662	2.44664e+06	2.47393e+06	2.56671e+06	805487	867184	973315	3.20551e+06	3.31925e+06	3.45636e+06	2.57084e+06	2.93628e+06	2.64763e+06	1.81234e+06	1.54264e+06	1.91128e+06	6.00845e+06	6.3112e+06	6.27638e+06
924	C15H22O3	2-(1-hydroxypropan-2-yl)-3,3,6-trimethyl-5,6-dihydro-2H-1-benzofuran-7-carbaldehyde	Terpenoids	Sesquiterpenoids	1		251.17	165.091, 97.0282	63636.4	46963.8	92233.4	57639.4	49692.9	57918.3	291522	240044	256461	346785	220772	272780	61236.4	48426.3	59277.3	337943	306438	272988
925	C21H26O8	5-(3-hydroxy-4-methyl-2-oxooxolan-3-yl)-7-methoxy-10,10-dimethyl-4,15-dioxatetracyclo[6.5.2.01,9.02,6]pentadec-2(6)-ene-3,14-dione	Terpenoids	Diterpenoids	1		424.199	311.127, 267.138	92442.9	96334.7	108462	68545.4	68733.9	89531.2	65159.1	43517.9	50607.6	127297	114262	124690	51935.8	68767	66051.9	32913.4	28621.1	23948
926	C20H28O4	(2Z,6E)-6-methyl-8-(3-methyl-5-oxo-2H-furan-2-yl)-2-(4-methylpent-3-enyl)octa-2,6-dienoic acid	Terpenoids	Sesterterpenoids	1		315.195	111.044, 93.0697	240861	210238	0	0	0	0	2.53338e+07	1.80487e+07	2.19403e+07	739020	0	545692	0	0	199503	7.56685e+06	8.63591e+06	8.15888e+06
927	C30H44O5	2,22-dihydroxy-3,8,8,17,19,23,23-heptamethyl-24,25-dioxaheptacyclo[19.3.1.01,18.03,17.04,14.07,12.012,14]pentacos-10-en-9-one	Terpenoids	Triterpenoids	1		485.326	135.08, 137.096	30777	22048.9	33366.5	22150.6	24090.9	16070.4	58088.3	55055.4	60358.8	77883.2	60116.5	67120.6	36348.8	47785	58736.1	45550.4	69391.8	50471.3
928	C30H46O7	Sanguic acid	Terpenoids	Triterpenoids	-1	821797-62-0	517.322	499.308, 437.307	8438.84	15426.7	11265.4	4484.27	2350.53	4469.5	87912.3	94454.4	88434.4	13083.3	16623	23003.4	12472.1	10544.6	9991.8	12902.4	15992.1	12172.2
929
930
931
932
933
934
935
936
937
938
939
940
941
942
943
944
945
946
947
948
949
950
951
952
953
954
955
956
957
958
959
960
961
962
963
964
965
966
967
968
969
970
971
972
973
974
975
976
977
978
979
980
981
982
983
984
985
986
987
988
989
990
991
992
993
994
995
996
997
998
999
1000
1001
1002
1003
1004
1005
1006
1007
1008
1009
1010
1011
1012
1013
1014
1015
1016
1017
1018
1019
1020
1021
1022
1023
1024
1025
1026
1027
1028
1029
1030
1031
1032
1033
1034
1035
1036
1037
1038
1039
1040
1041
1042
1043
1044
1045
1046
1047
1048
1049
1050
1051
1052
1053
1054
1055
1056
1057
1058
1059
1060
1061
1062
1063
1064
1065
1066
1067
1068
1069
1070
1071
1072
1073
1074
1075
1076
1077
1078
1079
1080
1081
1082
1083
1084
1085
1086
1087
1088
1089
1090
1091
1092
1093
1094
1095
1096
1097
1098
1099
1100
1101
1102
1103
1104
1105
1106
1107
1108
1109
1110
1111
1112
1113
1114
1115
1116
1117
1118
1119
1120
1121
1122
1123
1124
1125
1126
1127
1128
1129
1130
1131
1132
1133
1134
1135
1136
1137
1138
1139
1140
1141
1142
1143
1144
1145
1146
1147
1148
1149
1150
1151
1152
1153
1154
1155
1156
1157
1158
1159
1160
1161
1162
1163
1164
1165
1166
1167
1168
1169
1170
1171
1172
1173
1174
1175
1176
1177
1178
1179
1180
1181
1182
1183
1184
1185
1186
1187
1188
1189
1190
1191
1192
1193
1194
1195
1196
1197
1198
1199
1200
1201
1202
1203
1204
1205
1206
1207
1208
1209
1210
1211
1212
1213
1214
1215
1216
1217
1218
1219
1220
1221
1222
1223
1224
1225
1226
1227
1228
1229
1230
1231
1232
1233
1234
1235
1236
1237
1238
1239
1240
1241
1242
1243
1244
1245
1246
1247
1248
1249
1250
1251
1252
1253
1254
1255
1256
1257
1258
1259
1260
1261
1262
1263
1264
1265
1266
1267
1268
1269
1270
1271
1272
1273
1274
1275
1276
1277
1278
1279
1280
1281
1282
1283
1284
1285
1286
1287
1288
1289
1290
1291
1292
1293
1294
1295
1296
1297
1298
1299
1300
1301
1302
1303
1304
1305
1306
1307
1308
1309
1310
1311
1312
1313
1314
1315
1316
1317
1318
1319
1320
1321
1322
1323
1324
1325
1326
1327
1328
1329
1330
1331
1332
1333
1334
1335
1336
1337
1338
1339
1340
1341
1342
1343
1344
1345
1346
1347
1348
1349
1350
1351
1352
1353
1354
1355
1356
1357
1358
1359
1360
1361
1362
1363
1364
1365
1366
1367
1368
1369
1370
1371
1372
1373
1374
1375
1376
1377
1378
1379
1380
1381
1382
1383
1384
1385
1386
1387
1388
1389
1390
1391
1392
1393
1394
1395
1396
1397
1398
1399
1400
1401
1402
1403
1404
1405
1406
1407
1408
1409
1410
1411
1412
1413
1414
1415
1416
1417
1418
1419
1420
1421
1422
1423
1424
1425
1426
1427
1428
1429
1430
1431
1432
1433
1434
1435
1436
1437
1438
1439
1440
1441
1442
1443
1444
1445
1446
1447
1448
1449
1450
1451
1452
1453
1454
1455
1456
1457
1458
1459
1460
1461
1462
1463
1464
1465
1466
1467
1468
1469
1470
1471
1472
1473
1474
1475
1476
1477
1478
1479
1480
1481
1482
1483
1484
1485
1486
1487
1488
1489
1490
1491
1492
1493
1494
1495
1496
1497
1498
1499
1500
1501
1502
1503
1504
1505
1506
1507
1508
1509
1510
1511
1512
1513
1514
1515
1516
1517
1518
1519
1520
1521
1522
1523
1524
1525
1526
1527
1528
1529
1530
1531
1532
1533
1534
1535
1536
1537
1538
1539
1540
1541
1542
1543
1544
1545
1546
1547
1548
1549
1550
1551
1552
1553
1554
1555
1556
1557
1558
1559
1560
1561
1562
1563
1564
1565
1566
1567
1568
1569
1570
1571
1572
1573
1574
1575
1576
1577
1578
1579
1580
1581
1582
1583
1584
1585
1586
1587
1588
1589
1590
1591
1592
1593
1594
1595
1596
1597
1598
1599
1600
1601
1602
1603
1604
1605
1606
1607
1608
1609
1610
1611
1612
1613
1614
1615
1616
1617
1618
1619
1620
1621
1622
1623
1624
1625
1626
1627
1628
1629
1630
1631
1632
1633
1634
1635
1636
1637
1638
1639
1640
1641
1642
1643
1644
1645
1646
1647
1648
1649
1650
1651
1652
1653
1654
1655
1656
1657
1658
1659
1660
1661
1662
1663
1664
1665
1666
1667
1668
1669
1670
1671
1672
1673
1674
1675
1676
1677
1678
1679
1680
1681
1682
1683
1684
1685
1686
1687
1688
1689
1690
1691
1692
1693
1694
1695
1696
1697
1698
1699
1700
1701
1702
1703
1704
1705
1706
1707
1708
1709
1710
1711
1712
1713
1714
1715
1716
1717
1718
1719
1720
1721
1722
1723
1724
1725
1726
1727
1728
1729
1730
1731
1732
1733
1734
1735
1736
1737
1738
1739
1740
1741
1742
1743
1744
1745
1746
1747
1748
1749
1750
1751
1752
1753
1754
1755
1756
1757
1758
1759
1760
1761
1762
1763
1764
1765
1766
1767
1768
1769
1770
1771
1772
1773
1774
1775
1776
1777
1778
1779
1780
1781
1782
1783
1784
1785
1786
1787
1788
1789
1790
1791
1792
1793
1794
1795
1796
1797
1798
1799
1800
1801
1802
1803
1804
1805
1806
1807
1808
1809
1810
1811
1812
1813
1814
1815
1816
1817
1818
1819
1820
1821
1822
1823
1824
1825
1826
1827
1828
1829
1830
1831
1832
1833
1834
1835
1836
1837
1838
1839
1840
1841
1842
1843
1844
1845
1846
1847
1848
1849
1850
1851
1852
1853
1854
1855
1856
1857
1858
1859
1860
1861
1862
1863
1864
1865
1866
1867
1868
1869
1870
1871
1872
1873
1874
1875
1876
1877
1878
1879
1880
1881
1882
1883
1884
1885
1886
1887
1888
1889
1890
1891
1892
1893
1894
1895
1896
